# Supplementary material for: miR-20a-5p/TGFBR2 Axis Affects Pro-inflammatory Macrophages and Aggravates Liver Fibrosis
Source: Front Oncol. 2020 Feb 13;10:107. doi: 10.3389/fonc.2020.00107 (PMC7031347; doi:10.3389/fonc.2020.00107)
Supplement: Table S1 — Clinical characteristics of patients. [file Table_1.xlsx]

## Sheet: Liver Fibrosis
Table S1. Clinical characteristics of patients
No.	Diagnosis	Gender	Age	TBIL (umol/L)	ALT (U/L)	AST (U/L)	ALP (U/L)	GGT (IU/L)	Bile acid (umol/L)	HBV DNA (1+2-)	HBV status (HBsAg1+/2-, Albumin(g/L)	Child-Pugh grade
LF1	HCC, G2S4	M	75	14.2	27	22	40	53	15.4	2	2, 44	A
LF2	HCC, G2S4	M	62	9.3	43	86	72	165	8.9	1	1, 48	A
LF3	HCC, G1S4	F	69	13.6	23	22	75	363	1.6	2	1, 41	A
LF4	HCC, G2S4	F	57	10.9	16	15	114	28	3.3	1	1, 43	A
LF5	HCC, G3S3	M	40	12.1	10	13	76	41	11.4	2	1, 49	A
LF6	HCC, G2S4	M	47	10.4	26	22	58	22	3.9	2	1, 51	A
LF7	HCC, G2S2	M	56	15.2	27	28	77	38	3.5	2	1, 45	A
LF8	HCC, G1S4	M	41	17.1	35	18	78	23	6.2	2	1, 50	A
LF9	HCC, G2S4	M	48	5.9	23	27	75	146	13	1	1, 41	A
LF10	HCC, G2S4	M	47	12.7	23	28	162	217	5.3	1	1, 37	A
LF11	HCC	F	84	8.7	11	19	64	11	4.8	2	2, 41	A
LF12	HCC, G2S4e	F	55	12.5	22	18	75	16	1.2	2	1, 45	A
LF13	HCC, G1S4	M	33	11.1	24	22	98	57	6.4	2	1, 50	A
LF14	HCC, G1S4	M	67	18.9	19	21	54	56	7.7	2	1, 42	A
LF15	HCC,	F	67	16.2	52	33	77	100	16.2	2	2, anti-HCV(+), 47	A
LF16	HCC, G2S2	M	52	16.1	24	36	62	89	9.2	1	1, 45	A
LF17	HCC, G1S4	F	63	8.4	15	30	63	26	1.5	1	1, 37	A
LF18	HCC, G1S3	F	67	14.4	12	19	84	8	6.1	2	—, 42	A
LF19	HCC, G2S4	M	39	13.7	23	26	109	56	2.6	1	1, 51	A
LF20	HCC, G2S4	F	72	29	22	22	83	21	6.4	2	1, 38	A
LF21	HCC, G2S4	M	51	8.3	26	24	75	57	5.5	2	1, 40	A
LF22	HCC, G2S4	M	54	26.8	11	13	40	23	5.1	2	1, 39	A
LF23	HCC, G2S2	M	50	21.1	35	31	124	118	7.2	1	1, 41	A
LF24	HCC, G2S3	M	60	11.6	15	19	58	20	5.7	1	1, 40	A
LF25	HCC, G2S2	M	49	23.1	24	21	96	18	4.8	1	2, 46	A
LF26	HCC, G1S2	M	53	22.1	17	17	40	23	6.7	—	1, 45	A

## Sheet: Normal Liver
Table S1. Clinical characteristics of patients
No.	Diagnosis	Gender	Age	TBIL (umol/L)	ALT (U/L)	AST (U/L)	ALP (U/L)	GGT (IU/L)	Bile acid (umol/L)	HBV DNA (1+2-)	HBV status (HBsAg1+/2-, Albumin(g/L)	Child-Pugh grade
NL1	—	F	49	18.8	245	254	90	18	1.2	—	2, 40	—
NL2	—	M	73	10.8	47	27	72	59	2.6	—	2, 43	—
NL3	—	M	62	14.1	26	22	165	342	2.6	2	2, 39	—
NL4	—	M	39	6.5	35	32	66	16	3.3	2	2, 42	—
NL5	—	M	65	21.7	102	85	78	29	10.4	2	2, 39	—
NL6	—	F	49	10.4	9	17	66	30	8.2	2	2, 46	—
NL7	—	M	38	8	13	19	45	35	7	2	2, 46	—
NL8	—	M	57	5.5	21	19	53	23	5.5	2	2, 50	—
NL9	—	M	65	8.1	7	14	52	27	7	2	2, 46	—
NL10	—	F	55	18.1	10	18	77	12	2.6	2	2, 50	—
NL11	—	M	48	7.6	15	16	94	145	6.7	2	2, 44	—
NL12	—	F	39	13.6	11	12	57	37	3.2	2	2, 51	—
NL13	—	M	29	9.4	15	14	69	21	5.2	2	2, 46	—
NL14	—	F	43	7.1	9	11	46	14	2.8	2	2, 50	—
NL15	—	F	51	11.5	11	14	48	34	4.1	2	2, 47	—
NL16	—	M	29	8.2	8	9	66	17	1.6	2	2, 49	—
NL17	—	M	74	12.4	15	17	83	23	4.3	2	2, 41	—
NL18	—	M	37	11.9	16	15	72	25	4.1	2	2, 49	—
NL19	—	M	35	11.2	24	14	51	28	8.3	2	2, 44	—
The normal liver samples were obtained from the patients without liver fibrosis
