# Supplementary material for: miR-20a-5p/TGFBR2 Axis Affects Pro-inflammatory Macrophages and Aggravates Liver Fibrosis
Source: Front Oncol. 2020 Feb 13;10:107. doi: 10.3389/fonc.2020.00107 (PMC7031347; doi:10.3389/fonc.2020.00107)
Supplement: Table S3 — List of miRNA identified in miRNA profile. [file Table_3.xlsx]

## Sheet: miRNA-GSE40744
Table S3. List of miRNA identified in miRNA profile
miRNA_ID_LIST	logFC	t	B	adj.P.Val	P.Value
hsa-mir-20a-5p	-2.06447	-3.68137	-1.0193	0.00815	0.000718
hsa-miR-194-3p	-1.80637	-7.87003	11.6433	1.11e-07	1.69e-09
hsa-mir-148a-3p	-1.7926	-8.298	12.9139	4.5e-08	4.65e-10
hsa-mir-1281	-1.75383	-4.87317	2.4477	0.000377	1.97e-05
hsa-mir-574-3p	-1.64865	-7.51855	10.5856	2.89e-07	4.94e-09
hsa-mir-1308	-1.64269	-3.68312	-1.0145	0.00815	0.000714
hsa-mir-572	-1.60351	-2.86486	-3.1265	0.0456	0.00676
hsa-mir-378-3p	-1.57085	-6.46778	7.3648	4.6e-06	1.3e-07
hsa-mir-130b-3p	-1.53061	-7.04856	9.1541	1.07e-06	2.11e-08
hsa-mir-193b-3p	-1.45029	-7.89223	11.7097	1.1e-07	1.58e-09
hsa-miR-138-1-3p	-1.43474	-3.93528	-0.311	0.00437	0.000342
hsa-mir-483-3p	-1.39813	-7.10201	9.3177	9.51e-07	1.79e-08
hsa-mir-3188	-1.3495	-4.56509	1.5219	0.000856	5.11e-05
hsa-mir-551b	-1.32605	-6.63979	7.8965	3.25e-06	7.58e-08
hsa-mir-933	-1.32009	-4.54887	1.4736	0.000893	5.37e-05
hsa-mir-192	-1.31544	-4.97083	2.7441	0.000292	1.45e-05
hsa-mir-422a	-1.20512	-5.94932	5.7579	2.04e-05	6.68e-07
hsa-mir-3162	-1.19652	-3.79894	-0.6939	0.0061	0.00051
hsa-mir-345	-1.18582	-8.01397	12.0729	8.38e-08	1.09e-09
hsa-mir-455	-1.1843	-9.49334	16.3466	3.41e-09	1.42e-11
hsa-mir-4298	-1.17319	-7.72961	11.2222	1.6e-07	2.59e-09
hsa-mir-4270	-1.15254	-6.60718	7.7958	3.4e-06	8.4e-08
hsa-mir-30b	-1.14652	-7.21231	9.6548	7.07e-07	1.27e-08
hsa-mir-1183	-1.10389	-2.48757	-3.9875	0.0868	0.0174
hsa-mir-505	-1.06886	-5.37886	3.9934	9.68e-05	4.04e-06
hsa-miR-125b-2-star	-1.0571	-5.62789	4.7622	5e-05	1.84e-06
hsa-mir-378	-1.00769	-5.06699	3.037	0.000224	1.08e-05
hsa-mir-122	-1.00746	-3.34125	-1.9322	0.0175	0.00188
hsa-mir-3147	-1.00319	-2.30048	-4.3823	0.115	0.027
hsa-mir-466	-0.971842	-2.19829	-4.5881	0.134	0.0341
hsa-mir-193a	-0.970234	-10.3621	18.7235	5.6e-10	1.26e-12
hsa-mir-1910	-0.969006	-3.71823	-0.9178	0.00748	0.000645
hsa-mir-27b	-0.957515	-7.10114	9.3151	9.51e-07	1.79e-08
hsa-mir-193b	-0.949006	-6.56997	7.6808	3.62e-06	9.44e-08
hsa-mir-196b	-0.940088	-2.44087	-4.0882	0.0938	0.0194
hsa-mir-3154	-0.923099	-2.9267	-2.9777	0.0408	0.00576
hsa-mir-3185	-0.915205	-4.45405	1.1922	0.00113	7.18e-05
hsa-mir-378c	-0.886988	-4.73141	2.0198	0.000549	3.06e-05
hsa-mir-1268	-0.88576	-4.29312	0.7189	0.00174	0.000117
hsa-mir-1915	-0.877164	-5.19878	3.4401	0.00016	7.12e-06
hsa-mir-1207	-0.847076	-4.48446	1.2823	0.00106	6.55e-05
hsa-mir-148a	-0.833772	-2.46413	-4.0382	0.0891	0.0184
hsa-mir-139	-0.791199	-9.23853	15.6302	5.36e-09	2.94e-11
hsa-mir-3138	-0.782135	-2.17206	-4.6398	0.138	0.0362
hsa-mir-20a	-0.767515	-5.42334	4.1305	8.89e-05	3.51e-06
hsa-mir-575	-0.763655	-3.255	-2.1562	0.0211	0.00239
hsa-mir-940	-0.761404	-2.96636	-2.8813	0.038	0.00519
hsa-mir-17	-0.755556	-6.57614	7.6999	3.62e-06	9.26e-08
hsa-mir-1275	-0.735731	-5.15852	3.3168	0.000176	8.08e-06
hsa-mir-744	-0.735058	-7.47039	10.4397	3.27e-07	5.73e-09
hsa-miR-92a	-0.734386	-5.82111	5.3604	2.87e-05	1e-06
hsa-mir-106a	-0.726433	-6.99954	9.0038	1.19e-06	2.46e-08
hsa-mir-1202	-0.725088	-1.62516	-5.601	0.291	0.112
hsa-mir-939	-0.711871	-2.37394	-4.23	0.103	0.0228
hsa-mir-574	-0.710029	-8.24325	12.7525	4.69e-08	5.47e-10
hsa-mir-3185	-0.703684	-6.02593	5.9955	1.62e-05	5.24e-07
hsa-mir-18a	-0.692632	-5.56797	4.5769	5.83e-05	2.23e-06
hsa-mir-1308	-0.687602	-3.03329	-2.7167	0.0331	0.00434
hsa-mir-375	-0.662924	-1.14292	-6.2454	0.487	0.26
hsa-mir-2861	-0.660848	-3.24624	-2.1788	0.0215	0.00244
hsa-mir-638	-0.644181	-3.74219	-0.8516	0.00705	0.000602
hsa-mir-885	-0.635526	-3.36009	-1.8828	0.0171	0.00178
hsa-mir-4281	-0.622193	-3.54164	-1.3997	0.0115	0.00107
hsa-mir-148a	-0.619035	-4.07448	0.0856	0.00304	0.000226
hsa-mir-33b	-0.618655	-2.89089	-3.0641	0.0433	0.00632
hsa-mir-383	-0.606696	-1.67651	-5.5207	0.274	0.102
hsa-mir-28	-0.601784	-7.7297	11.2225	1.6e-07	2.59e-09
hsa-miR-92a-1-star	-0.593275	-1.99997	-4.9667	0.179	0.0527
hsa-mir-4290	-0.589181	-3.06105	-2.6478	0.0315	0.00404
hsa-mir-1182	-0.587807	-1.88857	-5.1666	0.208	0.0666
hsa-mir-423	-0.586491	-6.10698	6.2469	1.32e-05	4.06e-07
hsa-mir-194-2	-0.582368	-4.8713	2.442	0.000377	1.98e-05
hsa-mir-20b	-0.581696	-3.08248	-2.5944	0.0304	0.00381
hsa-mir-192	-0.581667	-3.93621	-0.3084	0.00437	0.000341
hsa-mir-563	-0.569708	-2.91854	-2.9975	0.0413	0.00588
hsa-mir-23b	-0.567047	-2.49031	-3.9816	0.0867	0.0173
hsa-mir-1281	-0.556491	-2.78104	-3.3248	0.0526	0.00838
hsa-mir-148a	-0.55152	-5.3992	4.0561	9.18e-05	3.79e-06
hsa-mir-760	-0.54345	-1.85141	-5.2312	0.218	0.0719
hsa-mir-1229	-0.538918	-2.14915	-4.6845	0.143	0.0381
hsa-mir-320c-1	-0.538626	-3.82785	-0.6132	0.0057	0.000469
hsa-mir-206	-0.531257	-3.12519	-2.4872	0.0277	0.0034
hsa-mir-423	-0.527661	-4.70798	1.9494	0.000581	3.29e-05
hsa-mir-1224	-0.527135	-2.18667	-4.6111	0.136	0.035
hsa-mir-23b	-0.523889	-6.48481	7.4175	4.5e-06	1.23e-07
hsa-miR-30c	-0.521959	-2.89436	-3.0558	0.043	0.00626
hsa-mir-361	-0.520585	-9.09894	15.2341	6.99e-09	4.4e-11
hsa-mir-1469	-0.511199	-3.18223	-2.3427	0.0246	0.00291
hsa-mir-9-1	-0.50962	-2.42902	-4.1135	0.095	0.02
hsa-mir-4326	-0.502135	-2.67628	-3.5671	0.064	0.0109
hsa-mir-764	-0.487193	-2.10533	-4.7691	0.153	0.0419
hsa-mir-378	-0.485526	-4.38932	1.0012	0.00133	8.75e-05
hsa-mir-34b	-0.470234	-1.86012	-5.2162	0.215	0.0706
hsa-mir-483	-0.462953	-3.0941	-2.5653	0.0297	0.00369
hsa-mir-885	-0.462047	-4.49247	1.306	0.00104	6.39e-05
hsa-mir-1282	-0.460088	-2.09821	-4.7827	0.155	0.0426
hsa-mir-4259	-0.457018	-2.14937	-4.6841	0.143	0.038
hsa-mir-125a	-0.450965	-1.58876	-5.6566	0.302	0.12
hsa-mir-424	-0.447427	-3.28768	-2.0717	0.0197	0.00218
hsa-mir-139	-0.447193	-2.17667	-4.6308	0.137	0.0358
hsa-mir-93	-0.446871	-7.86733	11.6352	1.11e-07	1.7e-09
hsa-mir-147	-0.446404	-2.15428	-4.6746	0.142	0.0376
hsa-mir-4310	-0.436023	-1.70621	-5.4732	0.263	0.0961
hsa-mir-320c-1	-0.434971	-3.43817	-1.6766	0.0146	0.00143
hsa-mir-3201	-0.434064	-2.13382	-4.7143	0.145	0.0394
hsa-mir-3192	-0.430205	-1.81919	-5.2863	0.228	0.0768
hsa-mir-933	-0.426988	-3.24337	-2.1862	0.0216	0.00246
hsa-mir-1909	-0.422135	-1.86549	-5.2068	0.214	0.0698
hsa-mir-365-1	-0.421579	-2.3381	-4.3048	0.109	0.0247
hsa-mir-3137	-0.415643	-1.99895	-4.9685	0.179	0.0528
hsa-mir-1296	-0.415614	-2.63491	-3.6611	0.0681	0.0121
hsa-miR-194	-0.414825	-2.94187	-2.9409	0.04	0.00553
hsa-mir-520d	-0.40845	-1.98009	-5.003	0.183	0.055
hsa-miR-129-5p	-0.406901	-1.71473	-5.4595	0.26	0.0945
hsa-mir-572	-0.406228	-2.97897	-2.8504	0.037	0.00502
hsa-mir-30b	-0.395731	-2.00457	-4.9582	0.178	0.0522
hsa-mir-885	-0.394152	-2.24312	-4.4987	0.124	0.0308
hsa-let-7f-1-star	-0.390117	-1.91092	-5.1272	0.203	0.0636
hsa-mir-193b	-0.386287	-3.6016	-1.2373	0.01	0.000902
hsa-mir-1228	-0.379415	-1.35464	-5.9875	0.388	0.184
hsa-mir-191	-0.376462	-0.90849	-6.4829	0.595	0.369
hsa-mir-1224	-0.373801	-2.95056	-2.9198	0.0392	0.00541
hsa-mir-574	-0.371754	-2.7099	-3.4901	0.0596	0.01
hsa-mir-3154	-0.367895	-2.21348	-4.558	0.13	0.0329
hsa-mir-449b	-0.365439	-1.34055	-6.0059	0.393	0.188
hsa-mir-494	-0.359181	-2.27203	-4.4403	0.119	0.0288
hsa-mir-92a-1	-0.356345	-4.40637	1.0514	0.00128	8.31e-05
hsa-mir-520h	-0.352515	-3.33908	-1.9379	0.0175	0.00189
hsa-mir-3155	-0.348947	-3.53588	-1.4152	0.0116	0.00109
hsa-mir-647	-0.341608	-2.5047	-3.9503	0.0843	0.0167
hsa-mir-1185-2	-0.338187	-4.473	1.2483	0.00109	6.78e-05
hsa-mir-28	-0.336959	-3.82986	-0.6076	0.0057	0.000466
hsa-mir-601	-0.336082	-2.13279	-4.7163	0.145	0.0395
hsa-mir-20a	-0.335439	-3.30483	-2.0272	0.0189	0.00208
hsa-mir-4259	-0.335175	-1.37937	-5.9548	0.381	0.176
hsa-mir-1293	-0.334444	-1.61509	-5.6165	0.294	0.115
hsa-mir-1825	-0.331842	-1.51063	-5.7722	0.332	0.139
hsa-mir-2278	-0.329737	-1.65678	-5.5518	0.282	0.106
hsa-mir-4327	-0.328655	-1.64089	-5.5766	0.288	0.109
hsa-mir-494	-0.328363	-4.23331	0.5445	0.00201	0.00014
hsa-mir-383	-0.325058	-2.78217	-3.3221	0.0526	0.00836
hsa-mir-663	-0.324766	-1.91097	-5.1271	0.203	0.0636
hsa-mir-548l	-0.324737	-2.88111	-3.0876	0.0443	0.00648
hsa-mir-320e	-0.324532	-2.46575	-4.0347	0.0889	0.0183
hsa-mir-198	-0.323333	-2.34361	-4.2933	0.108	0.0244
hsa-mir-185	-0.322251	-1.29913	-6.059	0.409	0.202
hsa-mir-378c	-0.322076	-2.61718	-3.7011	0.0701	0.0127
hsa-miR-196a	-0.315643	-3.38921	-1.8062	0.0164	0.00165
hsa-mir-1321	-0.314883	-3.36449	-1.8712	0.017	0.00176
hsa-mir-937	-0.314444	-2.36827	-4.2419	0.104	0.0231
hsa-mir-658	-0.313129	-1.47412	-5.8245	0.346	0.149
hsa-mir-1264	-0.31307	-1.24676	-6.1239	0.434	0.22
hsa-mir-194-2	-0.312865	-2.78868	-3.3069	0.0523	0.00822
hsa-mir-379	-0.310789	-1.53143	-5.7419	0.325	0.134
hsa-mir-641	-0.310439	-3.23814	-2.1996	0.0217	0.0025
hsa-mir-466	-0.309415	-1.57842	-5.6722	0.306	0.123
v11_hsa-miR-453	-0.309386	-1.83703	-5.2559	0.222	0.074
hsa-mir-877	-0.308187	-1.89424	-5.1566	0.208	0.0658
hsa-mir-4322	-0.307602	-1.14132	-6.2472	0.487	0.261
hsa-mir-1471	-0.306871	-1.92255	-5.1066	0.2	0.0621
hsa-mir-1178	-0.302632	-2.72796	-3.4484	0.0582	0.00959
hsa-mir-1185-1	-0.302398	-4.21476	0.4906	0.00211	0.000149
hsa-mir-1976	-0.301988	-1.54588	-5.7207	0.319	0.13
hsa-mir-1271	-0.300585	-1.40508	-5.9202	0.373	0.168
hsa-mir-23b	-0.299327	-3.03953	-2.7013	0.0327	0.00427
hsa-mir-670	-0.299094	-2.12586	-4.7296	0.147	0.0401
hsa-mir-329-2	-0.298947	-4.25547	0.609	0.00191	0.000131
hsa-mir-3149	-0.297924	-2.02754	-4.9157	0.171	0.0497
hsa-mir-595	-0.297251	-1.40898	-5.9149	0.373	0.167
hsa-mir-3189	-0.294298	-2.04128	-4.8901	0.167	0.0482
hsa-mir-532	-0.293947	-2.36065	-4.2578	0.105	0.0235
hsa-mir-622	-0.291462	-1.89016	-5.1638	0.208	0.0664
hsa-mir-616	-0.291374	-1.84946	-5.2345	0.219	0.0722
hsa-mir-423	-0.290994	-4.64286	1.7541	0.000694	4.02e-05
hsa-mir-1265	-0.290497	-2.71402	-3.4806	0.0594	0.00994
hsa-mir-138-1	-0.290175	-3.35932	-1.8848	0.0171	0.00179
hsa-mir-664	-0.289327	-2.51561	-3.9264	0.0827	0.0162
hsa-mir-548m	-0.288977	-3.04519	-2.6872	0.0325	0.00421
hsa-mir-1979	-0.28807	-2.86521	-3.1256	0.0456	0.00675
hsa-mir-3141	-0.287251	-1.54663	-5.7196	0.319	0.13
hsa-mir-937	-0.286784	-2.86355	-3.1296	0.0456	0.00678
hsa-mir-891a	-0.285731	-1.39832	-5.9293	0.376	0.17
hsa-mir-1236	-0.281842	-1.96726	-5.0263	0.186	0.0565
hsa-miR-548d-5p	-0.281023	-2.4868	-3.9892	0.0868	0.0174
hsa-mir-1976	-0.278772	-1.25242	-6.117	0.431	0.218
hsa-mir-3143	-0.278713	-4.27308	0.6604	0.00182	0.000125
hsa-mir-516a-2	-0.277982	-3.09275	-2.5687	0.0297	0.00371
hsa-mir-2277	-0.277193	-1.12003	-6.2708	0.496	0.27
hsa-mir-4260	-0.277164	-2.18038	-4.6235	0.137	0.0355
hsa-mir-323b	-0.275643	-1.68	-5.5151	0.273	0.101
hsa-mir-3148	-0.275263	-2.67405	-3.5722	0.0641	0.011
hsa-mir-610	-0.270906	-2.83979	-3.1862	0.0476	0.00721
hsa-mir-455	-0.269678	-3.39269	-1.797	0.0163	0.00163
hsa-mir-147	-0.267427	-1.74783	-5.4056	0.251	0.0886
hsa-mir-4304	-0.267368	-1.23729	-6.1354	0.44	0.224
hsa-mir-220b	-0.26731	-2.26002	-4.4646	0.121	0.0296
hsa-mir-615	-0.265088	-3.87793	-0.4728	0.00506	0.000405
hsa-let-7d	-0.264766	-1.50863	-5.7751	0.333	0.14
hsa-mir-520g	-0.263977	-2.47406	-4.0168	0.0882	0.0179
hsa-mir-4307	-0.262047	-2.27942	-4.4253	0.118	0.0283
hsa-mir-373	-0.261784	-1.62838	-5.596	0.291	0.112
hsa-miR-509-3p	-0.26	-3.06086	-2.6483	0.0315	0.00404
hsa-mir-557	-0.259064	-2.04931	-4.8751	0.165	0.0474
hsa-mir-1229	-0.259035	-1.57173	-5.6822	0.308	0.124
hsa-mir-632	-0.257456	-2.70205	-3.5081	0.0603	0.0102
hsa-mir-765	-0.25731	-1.18564	-6.1966	0.463	0.243
hsa-mir-3148	-0.257135	-1.33289	-6.0158	0.394	0.191
hsa-mir-1197	-0.25693	-3.01408	-2.7642	0.0344	0.00457
hsa-mir-320c-2	-0.256608	-2.37765	-4.2222	0.102	0.0226
hsa-mir-548l	-0.256345	-4.49126	1.3024	0.00104	6.41e-05
hsa-mir-1307	-0.255643	-2.00274	-4.9616	0.178	0.0524
hsa-mir-1227	-0.25231	-1.73759	-5.4223	0.254	0.0904
hsa-mir-1289-1	-0.251637	-3.21314	-2.2638	0.0229	0.00268
hsa-mir-1302-4	-0.250965	-2.77494	-3.3391	0.0531	0.00852
hsa-mir-211	-0.247427	-2.12397	-4.7333	0.148	0.0402
hsa-mir-320a	-0.247047	-2.26645	-4.4516	0.12	0.0292
hsa-mir-548a-3	-0.245146	-3.38364	-1.8209	0.0165	0.00167
hsa-mir-1303	-0.242251	-1.61465	-5.6171	0.294	0.115
hsa-mir-1273d	-0.241374	-1.45908	-5.8457	0.353	0.153
hsa-mir-320b-2	-0.240936	-2.43921	-4.0917	0.094	0.0195
hsa-mir-627	-0.240906	-2.87188	-3.1097	0.0451	0.00664
hsa-mir-3144	-0.239591	-2.64758	-3.6324	0.0671	0.0117
hsa-mir-4257	-0.239415	-1.45349	-5.8535	0.355	0.154
hsa-mir-220a	-0.238947	-2.12927	-4.7231	0.146	0.0398
hsa-mir-1306	-0.236637	-1.24792	-6.1225	0.434	0.22
hsa-mir-4316	-0.235848	-1.61533	-5.6161	0.294	0.115
hsa-mir-525	-0.235497	-3.66617	-1.061	0.00843	0.00075
hsa-mir-449b	-0.234298	-1.82904	-5.2696	0.225	0.0752
hsa-mir-30e	-0.234064	-0.97937	-6.4165	0.561	0.334
hsa-mir-548f-2	-0.233275	-2.89469	-3.055	0.043	0.00626
hsa-mir-3193	-0.232982	-2.23762	-4.5098	0.125	0.0312
hsa-mir-548i-1	-0.232573	-3.14351	-2.441	0.027	0.00323
hsa-mir-32	-0.232398	-1.85899	-5.2181	0.215	0.0708
hsa-mir-99a	-0.230994	-3.69037	-0.9945	0.00802	0.000699
hsa-mir-611	-0.230673	-2.07206	-4.8323	0.16	0.0451
hsa-mir-3140	-0.228947	-3.3793	-1.8323	0.0166	0.00169
hsa-mir-302d	-0.228947	-3.37574	-1.8417	0.0167	0.00171
hsa-mir-30d	-0.225146	-3.79762	-0.6976	0.0061	0.000512
hsa-miR-9-star	-0.224912	-2.64172	-3.6457	0.0676	0.0119
hsa-mir-1306	-0.223889	-1.68851	-5.5016	0.27	0.0995
hsa-mir-4275	-0.22383	-2.16354	-4.6565	0.14	0.0369
hsa-mir-1285-1	-0.223275	-2.19916	-4.5864	0.134	0.034
hsa-miR-320b	-0.222047	-2.09727	-4.7845	0.155	0.0427
hsa-let-7b	-0.220906	-0.93088	-6.4625	0.586	0.358
hsa-mir-563	-0.220205	-3.56842	-1.3273	0.0108	0.000992
hsa-mir-609	-0.219942	-2.51563	-3.9264	0.0827	0.0162
hsa-mir-378b	-0.21848	-2.41175	-4.1502	0.0977	0.0208
hsa-mir-766	-0.218099	-1.97552	-5.0113	0.185	0.0555
hsa-mir-525	-0.217982	-3.39319	-1.7957	0.0163	0.00163
hsa-mir-505	-0.217281	-3.44567	-1.6567	0.0145	0.0014
hsa-mir-520d	-0.216667	-1.38244	-5.9507	0.379	0.175
hsa-mir-378	-0.216433	-3.23209	-2.2152	0.0219	0.00254
hsa-mir-513c	-0.216228	-2.48056	-4.0027	0.0873	0.0177
hsa-miR-103	-0.215848	-4.79757	2.2191	0.000459	2.49e-05
hsa-mir-4287	-0.215351	-2.1898	-4.6049	0.136	0.0347
hsa-mir-526b	-0.215351	-2.91053	-3.0168	0.0419	0.006
hsa-miR-365-star	-0.214561	-1.52095	-5.7572	0.329	0.137
hsa-mir-3149	-0.214474	-1.65996	-5.5468	0.281	0.105
hsa-mir-649	-0.214123	-3.05441	-2.6643	0.032	0.00411
hsa-mir-599	-0.213772	-3.57879	-1.2992	0.0106	0.000963
hsa-mir-2278	-0.213655	-1.78776	-5.3393	0.238	0.0818
hsa-mir-935	-0.212135	-1.50461	-5.7809	0.334	0.141
hsa-mir-548j	-0.211433	-2.41496	-4.1434	0.0972	0.0207
hsa-mir-581	-0.21076	-3.07678	-2.6086	0.0306	0.00387
hsa-mir-500	-0.210556	-2.4216	-4.1293	0.0963	0.0203
hsa-miR-103-as	-0.210497	-2.4302	-4.111	0.095	0.0199
hsa-miR-30c-1-star	-0.210468	-1.22193	-6.1538	0.447	0.229
hsa-mir-4326	-0.21038	-2.59422	-3.7526	0.0724	0.0134
hsa-mir-425	-0.21	-2.93822	-2.9498	0.0402	0.00558
hsa-mir-662	-0.209795	-3.48056	-1.5637	0.0132	0.00127
hsa-mir-1234	-0.209094	-1.70977	-5.4675	0.262	0.0955
hsa-mir-548i-1	-0.208626	-2.83888	-3.1883	0.0476	0.00723
hsa-mir-1200	-0.20845	-2.78947	-3.305	0.0523	0.00821
hsa-mir-1193	-0.208129	-2.42204	-4.1284	0.0963	0.0203
hsa-mir-29b-1	-0.207251	-3.26938	-2.1191	0.0204	0.00229
hsa-mir-640	-0.207222	-2.26782	-4.4489	0.12	0.0291
hsa-mir-219-1	-0.20652	-2.08192	-4.8137	0.157	0.0441
hsa-mir-130b	-0.205263	-2.66899	-3.5838	0.0645	0.0111
hsa-mir-27b	-0.205205	-0.84852	-6.5354	0.619	0.401
hsa-mir-4314	-0.204269	-1.99515	-4.9755	0.179	0.0532
hsa-mir-17	-0.204064	-1.3896	-5.9411	0.378	0.173
hsa-mir-4254	-0.202281	-2.72942	-3.445	0.0582	0.00956
hsa-mir-3153	-0.202105	-2.06216	-4.851	0.162	0.0461
hsa-mir-518f	-0.202076	-3.22303	-2.2385	0.0224	0.0026
hsa-mir-3192	-0.201637	-2.33653	-4.308	0.109	0.0248
hsa-mir-92a-1	-0.20155	-2.3939	-4.188	0.1	0.0217
hsa-mir-4312	-0.200936	-2.40459	-4.1654	0.0988	0.0212
hsa-mir-548q	-0.200556	-1.7774	-5.3566	0.242	0.0835
hsa-mir-147b	-0.197427	-3.0735	-2.6168	0.0307	0.0039
hsa-mir-33a	-0.197105	-3.75718	-0.81	0.00679	0.000576
hsa-mir-1914	-0.196404	-2.1875	-4.6094	0.136	0.0349
hsa-mir-130b	-0.195936	-2.65832	-3.6081	0.0657	0.0114
hsa-mir-607	-0.195614	-3.01103	-2.7717	0.0345	0.00461
hsa-mir-211	-0.195263	-2.62422	-3.6853	0.0692	0.0124
hsa-mir-28	-0.194766	-2.54398	-3.8641	0.0791	0.0151
hsa-mir-378c	-0.194211	-1.60975	-5.6246	0.295	0.116
hsa-mir-568	-0.193596	-2.78641	-3.3122	0.0524	0.00827
hsa-mir-520f	-0.193158	-2.78364	-3.3187	0.0525	0.00833
hsa-mir-3115	-0.193129	-2.15997	-4.6635	0.14	0.0371
hsa-mir-609	-0.193099	-2.76323	-3.3664	0.0544	0.00877
hsa-mir-548i-3	-0.19307	-3.35844	-1.8871	0.0171	0.00179
hsa-mir-593	-0.191988	-3.02521	-2.7367	0.0337	0.00444
hsa-mir-658	-0.191901	-2.1561	-4.671	0.141	0.0375
hsa-mir-630	-0.189942	-3.40054	-1.7763	0.0161	0.00159
hsa-mir-1826	-0.187076	-2.13391	-4.7141	0.145	0.0394
hsa-mir-518c	-0.185994	-2.10276	-4.774	0.153	0.0422
hsa-mir-509-1	-0.185556	-3.57933	-1.2978	0.0106	0.000962
hsa-mir-548i-2	-0.184971	-2.08641	-4.8051	0.157	0.0437
hsa-mir-454	-0.182485	-2.93622	-2.9546	0.0403	0.00561
hsa-mir-320d-1	-0.182398	-3.13293	-2.4677	0.0272	0.00333
hsa-mir-608	-0.181842	-1.26935	-6.0962	0.423	0.212
hsa-mir-590	-0.181491	-3.17799	-2.3535	0.0248	0.00294
hsa-mir-541	-0.181111	-1.99268	-4.98	0.18	0.0535
hsa-mir-612	-0.181053	-1.31042	-6.0447	0.405	0.198
hsa-mir-761	-0.180731	-2.40944	-4.1551	0.0981	0.0209
hsa-mir-527	-0.180673	-2.33524	-4.3107	0.109	0.0249
hsa-mir-1238	-0.180468	-1.38833	-5.9428	0.378	0.173
hsa-mir-603	-0.179766	-1.70362	-5.4774	0.264	0.0966
hsa-mir-1204	-0.179035	-1.9293	-5.0946	0.198	0.0612
hsa-miR-519a	-0.17807	-3.03899	-2.7026	0.0327	0.00428
hsa-mir-374a	-0.177982	-2.41898	-4.1349	0.0965	0.0205
hsa-mir-187	-0.177515	-0.97921	-6.4167	0.561	0.334
hsa-mir-580	-0.177281	-3.04507	-2.6875	0.0325	0.00421
hsa-mir-449c	-0.176404	-1.8388	-5.2529	0.221	0.0738
hsa-mir-1912	-0.176316	-2.91241	-3.0123	0.0418	0.00597
hsa-mir-3127	-0.176023	-0.84821	-6.5357	0.619	0.402
hsa-mir-524	-0.175877	-2.52662	-3.9023	0.0812	0.0158
hsa-mir-548l	-0.175819	-2.9248	-2.9823	0.0408	0.00578
hsa-mir-2909	-0.175292	-2.92574	-2.9801	0.0408	0.00577
hsa-mir-1253	-0.175263	-2.51326	-3.9316	0.0829	0.0163
hsa-mir-636	-0.175234	-1.59538	-5.6465	0.299	0.119
hsa-mir-487b	-0.175058	-1.87014	-5.1988	0.212	0.0692
hsa-mir-526b	-0.174883	-2.61485	-3.7063	0.0703	0.0127
hsa-mir-637	-0.174123	-0.71681	-6.6384	0.679	0.478
hsa-mir-1264	-0.173216	-2.49428	-3.9729	0.0861	0.0171
hsa-mir-133a-2	-0.172865	-2.71515	-3.4779	0.0594	0.00991
hsa-mir-2276	-0.17269	-1.3641	-5.975	0.386	0.181
hsa-mir-1261	-0.172339	-2.40223	-4.1704	0.0989	0.0213
hsa-mir-548m	-0.171725	-2.87928	-3.092	0.0443	0.00651
hsa-mir-4295	-0.170526	-2.71371	-3.4813	0.0594	0.00995
hsa-mir-449b	-0.170205	-1.45561	-5.8505	0.354	0.154
hsa-mir-655	-0.170058	-2.71463	-3.4791	0.0594	0.00992
hsa-mir-302c	-0.169737	-2.59049	-3.7609	0.0727	0.0135
hsa-mir-548t	-0.169327	-2.27145	-4.4415	0.119	0.0289
hsa-mir-3183	-0.169064	-2.03735	-4.8975	0.168	0.0486
hsa-mir-302a	-0.169006	-2.00283	-4.9614	0.178	0.0524
hsa-mir-548i-2	-0.168889	-2.83554	-3.1963	0.0476	0.00729
hsa-mir-149	-0.16848	-0.69313	-6.6552	0.689	0.492
hsa-mir-520c	-0.168129	-2.78601	-3.3131	0.0524	0.00828
hsa-mir-1275	-0.167953	-1.61375	-5.6185	0.294	0.115
hsa-mir-153-1	-0.167515	-2.08383	-4.8101	0.157	0.044
hsa-mir-4309	-0.167456	-1.40078	-5.926	0.376	0.169
hsa-mir-513c	-0.167281	-1.88004	-5.1815	0.21	0.0678
hsa-mir-1225	-0.167105	-1.4074	-5.917	0.373	0.167
hsa-miR-7-2-star	-0.166345	-1.58754	-5.6584	0.302	0.121
hsa-mir-196a-1	-0.166287	-1.21148	-6.1663	0.451	0.233
hsa-mir-144	-0.16617	-1.92854	-5.0959	0.198	0.0613
hsa-mir-190	-0.165906	-2.3483	-4.2836	0.107	0.0242
hsa-mir-483	-0.165906	-1.04293	-6.353	0.533	0.304
hsa-mir-1286	-0.165877	-2.85438	-3.1515	0.0466	0.00695
hsa-mir-200c	-0.165789	-1.72989	-5.4349	0.255	0.0918
hsa-mir-631	-0.165497	-2.07581	-4.8252	0.159	0.0447
hsa-mir-659	-0.164064	-2.34561	-4.2892	0.108	0.0243
hsa-mir-582	-0.164035	-1.88562	-5.1718	0.208	0.067
hsa-mir-506	-0.16383	-2.39557	-4.1845	0.1	0.0216
hsa-mir-365-1	-0.163772	-1.42617	-5.8914	0.365	0.162
hsa-mir-4320	-0.163421	-2.74074	-3.4187	0.057	0.00929
hsa-mir-2861	-0.163392	-1.54471	-5.7224	0.319	0.131
hsa-mir-1913	-0.163246	-1.1109	-6.2808	0.501	0.274
hsa-mir-548b	-0.163216	-2.35362	-4.2725	0.106	0.0239
hsa-mir-924	-0.162836	-2.62048	-3.6937	0.0697	0.0126
hsa-mir-1227	-0.162544	-1.94786	-5.0614	0.192	0.0588
hsa-mir-1292	-0.162135	-2.04275	-4.8874	0.167	0.0481
hsa-mir-3170	-0.161667	-1.39767	-5.9302	0.376	0.17
hsa-mir-579	-0.161345	-2.2237	-4.5376	0.128	0.0322
hsa-mir-3188	-0.161257	-1.51084	-5.7719	0.332	0.139
hsa-mir-328	-0.16114	-1.8755	-5.1894	0.212	0.0684
hsa-mir-519b	-0.161082	-2.92439	-2.9833	0.0408	0.00579
hsa-mir-509-3	-0.160965	-2.55097	-3.8487	0.0784	0.0149
hsa-mir-571	-0.160877	-2.01884	-4.9319	0.173	0.0506
hsa-mir-548f-5	-0.16076	-1.85909	-5.2179	0.215	0.0708
hsa-mir-622	-0.160351	-2.14929	-4.6843	0.143	0.038
hsa-mir-106b	-0.160322	-1.07041	-6.3243	0.517	0.291
hsa-mir-1305	-0.160117	-1.66813	-5.5339	0.278	0.104
hsa-mir-371	-0.160117	-1.89775	-5.1505	0.207	0.0653
v11_hsa-miR-768-5p	-0.159708	-2.43292	-4.1052	0.095	0.0198
hsa-mir-92a-2	-0.159532	-2.38611	-4.2044	0.102	0.0221
hsa-mir-548i-3	-0.159357	-1.69352	-5.4936	0.268	0.0985
hsa-mir-889	-0.159357	-2.28416	-4.4156	0.117	0.028
hsa-mir-4303	-0.158538	-2.99004	-2.8233	0.0362	0.00487
hsa-mir-620	-0.156988	-2.33576	-4.3096	0.109	0.0249
hsa-mir-553	-0.15693	-2.31177	-4.3591	0.112	0.0263
hsa-mir-9-2	-0.15655	-2.70318	-3.5055	0.0603	0.0102
hsa-mir-762	-0.156462	-0.79758	-6.5772	0.641	0.43
hsa-mir-1226	-0.155526	-1.76928	-5.3701	0.246	0.0849
hsa-miR-450a	-0.155526	-2.053	-4.8682	0.165	0.047
hsa-mir-33b	-0.155292	-1.89006	-5.164	0.208	0.0664
hsa-mir-141	-0.154942	-1.63693	-5.5827	0.289	0.11
hsa-mir-4311	-0.154298	-1.53254	-5.7403	0.325	0.134
hsa-mir-302f	-0.153977	-2.0915	-4.7955	0.156	0.0432
hsa-mir-450a-1	-0.153918	-2.38523	-4.2063	0.102	0.0222
hsa-mir-151	-0.153801	-2.08285	-4.8119	0.157	0.044
hsa-mir-621	-0.153626	-1.94599	-5.0647	0.193	0.0591
hsa-mir-542	-0.153275	-1.44257	-5.8687	0.358	0.157
hsa-mir-500	-0.152924	-1.32975	-6.0199	0.395	0.192
hsa-mir-637	-0.152719	-1.81889	-5.2868	0.228	0.0768
hsa-mir-1207	-0.152427	-1.64691	-5.5672	0.286	0.108
hsa-mir-3198	-0.151725	-2.56018	-3.8283	0.0772	0.0146
hsa-mir-3155	-0.151433	-1.60476	-5.6323	0.296	0.117
hsa-mir-3153	-0.151316	-1.5738	-5.6791	0.307	0.124
hsa-mir-505	-0.151199	-2.61405	-3.7081	0.0703	0.0128
hsa-mir-448	-0.150643	-1.30641	-6.0498	0.406	0.199
hsa-mir-1202	-0.149591	-2.2896	-4.4046	0.117	0.0277
hsa-mir-130b	-0.148246	-1.59951	-5.6403	0.299	0.118
hsa-mir-518a-1	-0.148158	-2.54331	-3.8656	0.0791	0.0152
hsa-mir-548b	-0.148012	-2.63999	-3.6497	0.0677	0.012
hsa-mir-651	-0.147661	-1.76087	-5.3841	0.248	0.0863
hsa-mir-198	-0.146842	-1.55462	-5.7077	0.316	0.128
hsa-mir-487b	-0.146345	-2.31949	-4.3432	0.111	0.0258
hsa-mir-1537	-0.146257	-2.32077	-4.3406	0.111	0.0258
hsa-mir-19b-2	-0.145906	-2.16997	-4.6439	0.138	0.0363
hsa-miR-92a-2-star	-0.145643	-1.71934	-5.452	0.258	0.0937
hsa-mir-1322	-0.145351	-2.18428	-4.6158	0.136	0.0352
hsa-mir-1179	-0.145263	-1.95436	-5.0496	0.19	0.058
hsa-mir-1304	-0.14462	-1.70176	-5.4804	0.265	0.097
hsa-mir-4279	-0.14424	-2.01559	-4.9379	0.174	0.051
hsa-mir-1246	-0.143947	-1.40627	-5.9186	0.373	0.168
hsa-mir-7-1	-0.143801	-3.13612	-2.4596	0.0271	0.0033
hsa-mir-1269	-0.143099	-1.72086	-5.4496	0.258	0.0934
hsa-mir-605	-0.14307	-0.95918	-6.4359	0.572	0.344
hsa-mir-1261	-0.142924	-1.67082	-5.5297	0.277	0.103
hsa-mir-323	-0.142719	-1.80686	-5.3072	0.231	0.0787
hsa-miR-516a-5p	-0.142719	-2.2873	-4.4093	0.117	0.0278
hsa-mir-627	-0.142661	-1.5048	-5.7806	0.334	0.141
hsa-mir-1297	-0.142632	-2.8372	-3.1923	0.0476	0.00726
hsa-mir-1250	-0.142368	-0.8787	-6.5094	0.608	0.385
hsa-mir-335	-0.142368	-1.74762	-5.4059	0.251	0.0886
hsa-mir-499	-0.142222	-1.89248	-5.1597	0.208	0.0661
hsa-mir-4296	-0.141842	-1.33393	-6.0145	0.394	0.19
hsa-mir-152	-0.140292	-1.73336	-5.4292	0.255	0.0911
hsa-mir-4328	-0.140058	-2.05674	-4.8612	0.163	0.0466
hsa-miR-511	-0.139883	-2.60921	-3.719	0.0708	0.0129
hsa-mir-223	-0.139854	-2.25302	-4.4788	0.122	0.0301
hsa-mir-3116-1	-0.139766	-1.73229	-5.431	0.255	0.0913
hsa-mir-376a-1	-0.139181	-1.96903	-5.0231	0.186	0.0563
hsa-mir-96	-0.139123	-2.09651	-4.7859	0.155	0.0427
hsa-mir-601	-0.13883	-2.22103	-4.5429	0.128	0.0324
hsa-mir-1224	-0.138772	-1.35872	-5.9821	0.388	0.182
hsa-mir-519e	-0.138246	-1.95394	-5.0504	0.19	0.0581
hsa-mir-137	-0.13807	-1.89121	-5.162	0.208	0.0662
hsa-mir-196b	-0.137222	-1.75492	-5.3939	0.249	0.0873
hsa-mir-1277	-0.136637	-2.97715	-2.8549	0.037	0.00504
hsa-mir-802	-0.136433	-2.47645	-4.0116	0.0878	0.0178
hsa-mir-30b	-0.13617	-2.77679	-3.3347	0.053	0.00848
hsa-mir-135a-1	-0.135965	-1.99564	-4.9746	0.179	0.0532
hsa-mir-1251	-0.13576	-2.06266	-4.8501	0.162	0.046
hsa-mir-1207	-0.135556	-1.38322	-5.9496	0.379	0.175
hsa-mir-4280	-0.135322	-2.32065	-4.3408	0.111	0.0258
hsa-mir-4307	-0.135058	-2.17925	-4.6257	0.137	0.0356
hsa-mir-1302-11	-0.134883	-2.3127	-4.3572	0.112	0.0262
hsa-mir-548h-1	-0.134444	-1.47937	-5.817	0.344	0.147
hsa-mir-514b	-0.134415	-0.89061	-6.4989	0.601	0.379
hsa-mir-320e	-0.134327	-1.21515	-6.1619	0.451	0.232
hsa-mir-298	-0.13383	-1.86816	-5.2022	0.213	0.0695
hsa-mir-4291	-0.133801	-1.72897	-5.4364	0.255	0.0919
hsa-mir-3118-4	-0.133743	-1.94733	-5.0623	0.192	0.0589
hsa-mir-4261	-0.13345	-1.38194	-5.9513	0.379	0.175
hsa-mir-3125	-0.133246	-1.64802	-5.5655	0.285	0.108
hsa-mir-128-2	-0.13307	-1.62317	-5.604	0.292	0.113
hsa-mir-196a-1	-0.13307	-1.4442	-5.8664	0.358	0.157
hsa-mir-570	-0.13307	-1.4349	-5.8793	0.362	0.159
hsa-mir-514-1	-0.132953	-2.37305	-4.2319	0.103	0.0228
hsa-mir-548c	-0.132807	-1.76827	-5.3718	0.246	0.085
hsa-mir-617	-0.132719	-1.25675	-6.1117	0.43	0.217
hsa-mir-1266	-0.13269	-1.59746	-5.6434	0.299	0.118
hsa-mir-190b	-0.132661	-1.76735	-5.3734	0.246	0.0852
hsa-mir-325	-0.132251	-2.53185	-3.8908	0.0806	0.0156
hsa-mir-888	-0.132135	-2.06682	-4.8422	0.161	0.0456
hsa-mir-1293	-0.131754	-1.49327	-5.7972	0.339	0.144
hsa-mir-7-2	-0.131287	-1.812	-5.2985	0.23	0.0779
hsa-mir-3168	-0.131111	-2.0451	-4.883	0.166	0.0478
hsa-mir-623	-0.130936	-1.07861	-6.3156	0.514	0.288
hsa-mir-93	-0.130877	-1.92909	-5.095	0.198	0.0612
hsa-miR-3158	-0.130643	-2.08605	-4.8058	0.157	0.0437
hsa-mir-181d	-0.130146	-1.20323	-6.176	0.455	0.236
hsa-mir-520e	-0.129737	-2.25501	-4.4748	0.122	0.03
hsa-mir-92a-2	-0.129298	-1.42251	-5.8964	0.366	0.163
hsa-mir-548x	-0.129035	-1.75459	-5.3944	0.249	0.0874
hsa-mir-1208	-0.128801	-1.55244	-5.711	0.317	0.129
hsa-mir-3190	-0.128655	-1.8717	-5.1961	0.212	0.069
hsa-mir-942	-0.128129	-2.11149	-4.7573	0.151	0.0414
hsa-mir-372	-0.128041	-1.79057	-5.3346	0.238	0.0813
hsa-mir-614	-0.128041	-1.96071	-5.0382	0.188	0.0573
hsa-mir-523	-0.127924	-2.17205	-4.6398	0.138	0.0362
hsa-mir-924	-0.127661	-1.65498	-5.5546	0.282	0.106
hsa-mir-564	-0.127632	-0.92025	-6.4723	0.59	0.363
hsa-miR-138-2-star	-0.126813	-1.44383	-5.867	0.358	0.157
hsa-mir-4303	-0.126696	-1.80721	-5.3066	0.231	0.0787
hsa-mir-3118-1	-0.126608	-1.94202	-5.0718	0.194	0.0596
hsa-mir-215	-0.12652	-1.70065	-5.4822	0.265	0.0972
hsa-mir-1911	-0.126462	-1.80726	-5.3066	0.231	0.0786
hsa-mir-1181	-0.126228	-0.94417	-6.4501	0.581	0.351
hsa-mir-4267	-0.126053	-1.12259	-6.268	0.495	0.269
hsa-mir-153-2	-0.125351	-1.41949	-5.9005	0.368	0.164
hsa-mir-361	-0.125234	-1.92149	-5.1085	0.2	0.0622
hsa-mir-502	-0.124503	-0.94671	-6.4477	0.579	0.35
hsa-mir-206	-0.124415	-2.28203	-4.42	0.118	0.0282
hsa-mir-1972-2	-0.123918	-2.17339	-4.6372	0.138	0.0361
hsa-mir-1289-1	-0.123684	-1.38952	-5.9412	0.378	0.173
hsa-mir-522	-0.12345	-1.82909	-5.2695	0.225	0.0752
hsa-mir-18a	-0.12307	-1.52616	-5.7496	0.327	0.135
hsa-mir-675	-0.123041	-0.58332	-6.7256	0.739	0.563
hsa-mir-586	-0.123012	-1.82461	-5.2771	0.226	0.0759
hsa-mir-518c	-0.122924	-2.21158	-4.5618	0.13	0.0331
hsa-mir-151	-0.122778	-2.70114	-3.5102	0.0603	0.0103
hsa-mir-9-2	-0.122719	-2.29019	-4.4034	0.117	0.0277
hsa-mir-196a-2	-0.12231	-2.2782	-4.4278	0.118	0.0284
hsa-mir-4318	-0.122164	-1.62245	-5.6051	0.292	0.113
hsa-mir-548t	-0.122135	-1.64121	-5.5761	0.288	0.109
hsa-mir-626	-0.122076	-1.75851	-5.388	0.248	0.0867
hsa-mir-518f	-0.121491	-1.82668	-5.2736	0.225	0.0756
hsa-mir-567	-0.121287	-1.72576	-5.4416	0.257	0.0925
hsa-mir-548h-2	-0.121111	-1.1075	-6.2845	0.503	0.275
hsa-mir-4321	-0.121023	-0.65276	-6.6825	0.703	0.518
hsa-mir-4300	-0.120819	-1.45704	-5.8485	0.354	0.153
hsa-mir-139	-0.120731	-1.15589	-6.2307	0.479	0.255
hsa-mir-935	-0.120673	-1.25987	-6.1079	0.428	0.215
hsa-mir-323b	-0.120585	-1.578	-5.6728	0.306	0.123
hsa-mir-4329	-0.120526	-1.66356	-5.5411	0.279	0.104
hsa-mir-616	-0.120497	-1.92229	-5.1071	0.2	0.0621
hsa-miR-105	-0.120409	-1.45695	-5.8487	0.354	0.153
hsa-mir-1184-2	-0.120351	-1.19944	-6.1805	0.456	0.238
hsa-let-7f-1	-0.119766	-1.94501	-5.0665	0.193	0.0592
hsa-mir-3165	-0.119094	-1.56949	-5.6856	0.308	0.125
hsa-mir-151	-0.119064	-1.97884	-5.0053	0.184	0.0551
hsa-mir-3166	-0.118713	-1.66374	-5.5408	0.279	0.104
hsa-mir-302b	-0.118421	-1.85431	-5.2262	0.217	0.0715
hsa-mir-380	-0.118421	-1.62958	-5.5941	0.291	0.111
hsa-mir-4268	-0.11807	-1.59294	-5.6502	0.3	0.119
hsa-mir-663	-0.117076	-1.13533	-6.2538	0.49	0.263
hsa-mir-4280	-0.116988	-1.61907	-5.6103	0.294	0.114
hsa-mir-301b	-0.116491	-1.73761	-5.4223	0.254	0.0904
hsa-mir-186	-0.116111	-2.26218	-4.4603	0.121	0.0295
hsa-miR-320c	-0.115789	-1.13226	-6.2573	0.49	0.265
hsa-mir-107	-0.115731	-2.31515	-4.3522	0.112	0.0261
hsa-miR-1255b	-0.115673	-1.14015	-6.2485	0.487	0.261
hsa-mir-203	-0.115292	-1.24073	-6.1312	0.438	0.222
hsa-mir-2052	-0.115234	-2.04246	-4.888	0.167	0.0481
hsa-mir-1302-8	-0.114942	-1.63767	-5.5816	0.289	0.11
hsa-mir-3134	-0.114766	-1.19195	-6.1892	0.459	0.241
hsa-mir-3123	-0.114649	-1.4806	-5.8153	0.344	0.147
hsa-mir-323b	-0.114269	-1.08997	-6.3035	0.511	0.283
hsa-mir-513a-1	-0.114123	-2.22382	-4.5374	0.128	0.0322
hsa-mir-298	-0.114064	-1.33637	-6.0113	0.394	0.189
hsa-mir-520e	-0.114035	-1.90286	-5.1415	0.205	0.0647
hsa-mir-551b	-0.113772	-1.12221	-6.2684	0.495	0.269
hsa-mir-153-1	-0.113216	-2.07249	-4.8315	0.16	0.0451
hsa-mir-524	-0.112895	-1.59106	-5.6531	0.301	0.12
hsa-mir-675	-0.111959	-2.17424	-4.6355	0.138	0.036
hsa-mir-1260	-0.11193	-0.76844	-6.6001	0.653	0.447
hsa-mir-34b	-0.111901	-0.76017	-6.6064	0.657	0.452
hsa-mir-665	-0.111696	-1.54726	-5.7186	0.319	0.13
hsa-mir-1274b	-0.111433	-1.3527	-5.99	0.389	0.184
hsa-mir-150	-0.111316	-0.39211	-6.8198	0.825	0.697
hsa-mir-921	-0.110673	-0.80301	-6.5729	0.639	0.427
hsa-mir-3173	-0.110643	-1.45915	-5.8456	0.353	0.153
hsa-mir-1246	-0.110409	-0.27123	-6.8604	0.887	0.788
hsa-mir-3155	-0.110351	-1.53407	-5.738	0.324	0.133
hsa-miR-548i	-0.110117	-1.3627	-5.9769	0.387	0.181
hsa-mir-548t	-0.110029	-1.16352	-6.2221	0.476	0.252
hsa-mir-651	-0.109912	-1.75012	-5.4018	0.25	0.0882
hsa-mir-519d	-0.109678	-1.54246	-5.7257	0.32	0.131
hsa-miR-518a-3p	-0.109211	-1.3412	-6.005	0.393	0.188
hsa-mir-373	-0.109035	-1.31627	-6.0372	0.402	0.196
hsa-mir-759	-0.109035	-1.58803	-5.6577	0.302	0.121
hsa-mir-514-3	-0.108918	-1.68704	-5.5039	0.27	0.0998
hsa-mir-3142	-0.108567	-1.27554	-6.0885	0.419	0.21
hsa-mir-4293	-0.108509	-1.35507	-5.9869	0.388	0.183
hsa-mir-668	-0.108158	-1.17176	-6.2126	0.471	0.249
hsa-mir-3159	-0.108041	-1.43356	-5.8812	0.362	0.16
hsa-mir-302a	-0.107982	-1.49522	-5.7944	0.339	0.143
hsa-mir-7-3	-0.107953	-1.12486	-6.2655	0.495	0.268
hsa-mir-3197	-0.107895	-0.87618	-6.5116	0.609	0.386
hsa-mir-449c	-0.10769	-1.76935	-5.37	0.246	0.0849
hsa-mir-222	-0.107515	-1.34439	-6.0009	0.392	0.187
hsa-mir-614	-0.107398	-1.31696	-6.0363	0.402	0.196
hsa-mir-181d	-0.107047	-1.37488	-5.9607	0.383	0.177
hsa-mir-1203	-0.106901	-1.09144	-6.3019	0.511	0.282
hsa-mir-580	-0.106871	-1.86093	-5.2147	0.215	0.0705
hsa-mir-1226	-0.106842	-1.15271	-6.2343	0.481	0.256
hsa-mir-589	-0.106813	-1.39162	-5.9384	0.378	0.172
hsa-mir-1205	-0.106667	-1.50006	-5.7875	0.336	0.142
hsa-mir-495	-0.106667	-1.67839	-5.5177	0.274	0.101
hsa-mir-3160-2	-0.106608	-1.49277	-5.7979	0.339	0.144
hsa-mir-517c	-0.10652	-1.98379	-4.9963	0.182	0.0545
hsa-mir-507	-0.106345	-2.11995	-4.741	0.148	0.0406
hsa-mir-767	-0.106316	-2.01857	-4.9324	0.173	0.0506
hsa-mir-3131	-0.105877	-0.64844	-6.6853	0.704	0.521
hsa-mir-610	-0.105848	-0.78357	-6.5883	0.646	0.438
hsa-mir-2054	-0.105702	-1.7072	-5.4716	0.263	0.0959
hsa-mir-1178	-0.105643	-1.4394	-5.8731	0.359	0.158
hsa-mir-509-2	-0.105526	-1.73216	-5.4312	0.255	0.0914
hsa-mir-26a-2	-0.105351	-1.38945	-5.9413	0.378	0.173
hsa-mir-543	-0.105322	-1.3547	-5.9874	0.388	0.184
hsa-mir-95	-0.105205	-1.25798	-6.1102	0.429	0.216
hsa-mir-329-1	-0.105088	-1.78461	-5.3446	0.239	0.0823
hsa-mir-4268	-0.105058	-1.84353	-5.2448	0.221	0.0731
hsa-mir-1257	-0.105029	-1.57116	-5.6831	0.308	0.124
hsa-mir-545	-0.104825	-1.59826	-5.6422	0.299	0.118
hsa-mir-764	-0.10462	-1.1609	-6.225	0.476	0.253
hsa-mir-181b-1	-0.104561	-1.58636	-5.6602	0.302	0.121
hsa-mir-3135	-0.104532	-1.60444	-5.6328	0.296	0.117
hsa-mir-558	-0.104415	-1.35826	-5.9827	0.388	0.182
hsa-mir-369	-0.104327	-1.20029	-6.1795	0.456	0.237
hsa-mir-1206	-0.104269	-1.73494	-5.4267	0.254	0.0909
hsa-miR-9	-0.104152	-1.72173	-5.4482	0.258	0.0933
hsa-mir-4294	-0.103304	-1.30068	-6.057	0.408	0.201
hsa-mir-3171	-0.103129	-1.7198	-5.4513	0.258	0.0936
hsa-mir-1294	-0.102953	-0.43045	-6.8038	0.804	0.669
hsa-mir-107	-0.102778	-1.98644	-4.9914	0.182	0.0542
hsa-mir-613	-0.102719	-1.22349	-6.152	0.446	0.229
hsa-mir-380	-0.102368	-1.21165	-6.1661	0.451	0.233
hsa-mir-3145	-0.102105	-1.54738	-5.7185	0.319	0.13
hsa-mir-518b	-0.101901	-1.54722	-5.7187	0.319	0.13
hsa-mir-577	-0.101842	-1.87344	-5.193	0.212	0.0687
hsa-mir-548s	-0.101784	-1.90467	-5.1383	0.205	0.0644
hsa-mir-643	-0.101784	-1.68095	-5.5136	0.273	0.101
hsa-mir-487a	-0.101725	-1.31656	-6.0368	0.402	0.196
hsa-mir-556	-0.101637	-1.07142	-6.3232	0.517	0.291
hsa-mir-1179	-0.101608	-1.51271	-5.7692	0.332	0.139
hsa-mir-552	-0.100965	-1.52934	-5.745	0.326	0.134
hsa-mir-331	-0.100819	-1.50426	-5.7814	0.334	0.141
hsa-mir-3120	-0.100614	-1.5354	-5.7361	0.324	0.133
hsa-mir-103-1-as	-0.100585	-1.3845	-5.9479	0.379	0.174
hsa-mir-3186	-0.100439	-1.41392	-5.9082	0.37	0.166
hsa-mir-1282	-0.10038	-0.97652	-6.4193	0.562	0.335
hsa-mir-663b	-0.099766	-0.86695	-6.5196	0.612	0.391
hsa-mir-3172	-0.099708	-0.16575	-6.8838	0.938	0.869
hsa-mir-3201	-0.099503	-1.86392	-5.2096	0.214	0.0701
hsa-mir-550-1	-0.099415	-0.87679	-6.5111	0.609	0.386
hsa-mir-586	-0.099415	-1.00609	-6.3903	0.55	0.321
hsa-mir-1197	-0.099152	-1.14488	-6.2432	0.486	0.259
hsa-mir-3159	-0.098655	-1.34944	-5.9943	0.39	0.185
hsa-mir-181c	-0.098304	-1.44285	-5.8683	0.358	0.157
hsa-mir-3179-2	-0.098099	-1.61054	-5.6234	0.295	0.116
hsa-mir-593	-0.097865	-0.51962	-6.761	0.769	0.606
hsa-mir-136	-0.097778	-2.38357	-4.2098	0.102	0.0222
hsa-mir-892b	-0.097749	-1.48167	-5.8138	0.344	0.147
hsa-mir-30d	-0.097602	-1.35187	-5.9911	0.389	0.184
hsa-mir-516a-1	-0.097544	-1.38514	-5.9471	0.379	0.174
hsa-mir-3146	-0.097281	-1.44776	-5.8615	0.357	0.156
hsa-mir-3145	-0.097047	-1.73753	-5.4224	0.254	0.0904
hsa-mir-3179-1	-0.097018	-1.73732	-5.4228	0.254	0.0904
hsa-mir-3200	-0.096901	-1.33165	-6.0174	0.394	0.191
hsa-mir-507	-0.096842	-1.62577	-5.6	0.291	0.112
hsa-mir-1248	-0.096754	-1.34444	-6.0008	0.392	0.187
hsa-mir-137	-0.096345	-1.36698	-5.9712	0.385	0.18
hsa-mir-944	-0.096287	-1.34603	-5.9988	0.392	0.186
hsa-mir-3125	-0.096199	-0.99412	-6.4021	0.554	0.326
hsa-miR-129-3p	-0.09617	-1.07641	-6.318	0.514	0.289
hsa-mir-302b	-0.096082	-1.4842	-5.8102	0.343	0.146
hsa-mir-548g	-0.095877	-1.05911	-6.3362	0.522	0.296
hsa-mir-412	-0.095409	-1.08105	-6.313	0.514	0.286
hsa-mir-656	-0.095263	-1.87406	-5.1919	0.212	0.0686
hsa-mir-1245	-0.094737	-1.34135	-6.0048	0.393	0.188
hsa-mir-580	-0.094591	-1.26622	-6.1001	0.424	0.213
hsa-mir-1302-1	-0.094474	-1.29729	-6.0613	0.409	0.202
hsa-mir-548i-2	-0.094415	-1.417	-5.9039	0.368	0.165
hsa-mir-4278	-0.093947	-1.80575	-5.3091	0.232	0.0789
hsa-miR-1185	-0.093918	-1.33194	-6.0171	0.394	0.191
hsa-mir-125b-2	-0.093801	-1.40238	-5.9238	0.375	0.169
hsa-mir-579	-0.093743	-1.16024	-6.2258	0.476	0.253
hsa-mir-671	-0.093684	-1.65087	-5.561	0.284	0.107
hsa-mir-3156-3	-0.093567	-1.19874	-6.1813	0.456	0.238
hsa-mir-661	-0.093158	-0.92618	-6.4668	0.587	0.36
hsa-mir-516b-1	-0.092865	-1.45119	-5.8567	0.356	0.155
hsa-mir-3150	-0.092573	-0.91733	-6.4749	0.592	0.365
hsa-miR-1289	-0.092573	-1.99308	-4.9793	0.18	0.0535
hsa-mir-599	-0.092515	-1.52512	-5.7511	0.327	0.136
hsa-mir-620	-0.092485	-1.56166	-5.6973	0.313	0.127
hsa-mir-520b	-0.092456	-1.60734	-5.6283	0.296	0.116
hsa-mir-369	-0.092281	-1.29318	-6.0665	0.411	0.204
hsa-mir-520e	-0.092193	-1.56944	-5.6856	0.308	0.125
hsa-mir-548p	-0.092105	-1.07684	-6.3175	0.514	0.288
hsa-mir-335	-0.091813	-0.87147	-6.5157	0.611	0.389
hsa-mir-1827	-0.09152	-1.45274	-5.8545	0.355	0.155
hsa-mir-1283-1	-0.091491	-1.71746	-5.4551	0.259	0.094
hsa-mir-3164	-0.091199	-0.96045	-6.4347	0.572	0.343
hsa-mir-1251	-0.091053	-1.14264	-6.2457	0.487	0.26
hsa-mir-1238	-0.090702	-0.30162	-6.8516	0.869	0.765
hsa-mir-544	-0.090673	-1.62978	-5.5938	0.291	0.111
hsa-mir-620	-0.090468	-1.05903	-6.3363	0.522	0.296
hsa-mir-659	-0.090029	-1.0404	-6.3556	0.533	0.305
hsa-miR-1	-0.089971	-1.25402	-6.1151	0.431	0.217
hsa-mir-520a	-0.089912	-1.41711	-5.9038	0.368	0.165
hsa-mir-3128	-0.089503	-1.1788	-6.2045	0.467	0.246
hsa-mir-513b	-0.089503	-1.37756	-5.9572	0.382	0.176
hsa-miR-19b-1-star	-0.089444	-1.20975	-6.1683	0.451	0.234
hsa-mir-573	-0.089269	-1.14104	-6.2475	0.487	0.261
hsa-mir-130a	-0.089152	-1.30093	-6.0567	0.408	0.201
hsa-mir-133a-1	-0.088392	-1.23871	-6.1337	0.439	0.223
hsa-mir-639	-0.088304	-0.6788	-6.665	0.694	0.501
hsa-mir-644	-0.088187	-1.34036	-6.0061	0.393	0.188
hsa-mir-1266	-0.087544	-1.07945	-6.3147	0.514	0.287
hsa-mir-1253	-0.087485	-1.23589	-6.1371	0.44	0.224
hsa-mir-576	-0.087135	-0.77577	-6.5944	0.649	0.443
hsa-mir-1248	-0.087047	-1.35821	-5.9828	0.388	0.182
hsa-mir-615	-0.08693	-0.8966	-6.4936	0.6	0.376
hsa-mir-4305	-0.086901	-1.39855	-5.929	0.376	0.17
hsa-mir-297	-0.086784	-1.13883	-6.2499	0.488	0.262
hsa-mir-521-1	-0.086667	-1.33919	-6.0077	0.393	0.188
hsa-mir-875	-0.086433	-1.22013	-6.156	0.447	0.23
hsa-mir-2276	-0.086257	-1.23567	-6.1374	0.44	0.224
hsa-mir-29a	-0.086257	-1.45785	-5.8474	0.354	0.153
hsa-mir-4297	-0.086228	-1.38654	-5.9452	0.379	0.174
hsa-mir-744	-0.085702	-0.92644	-6.4666	0.587	0.36
hsa-mir-1184-1	-0.085643	-1.01723	-6.3791	0.545	0.315
hsa-mir-125b-2	-0.085556	-0.92339	-6.4694	0.589	0.362
hsa-mir-761	-0.085526	-1.3362	-6.0115	0.394	0.189
hsa-mir-3115	-0.085468	-1.1905	-6.1909	0.46	0.241
hsa-mir-4296	-0.085439	-1.20762	-6.1708	0.452	0.235
hsa-mir-16-1	-0.08538	-1.36581	-5.9728	0.386	0.18
hsa-mir-302d	-0.085234	-1.12322	-6.2673	0.495	0.268
hsa-mir-936	-0.085175	-0.55407	-6.7424	0.752	0.583
hsa-mir-4291	-0.084854	-0.8532	-6.5314	0.617	0.399
hsa-mir-1225	-0.08424	-0.25995	-6.8634	0.893	0.796
hsa-mir-106a	-0.083772	-1.33415	-6.0142	0.394	0.19
hsa-mir-17	-0.083567	-0.87173	-6.5155	0.611	0.389
hsa-mir-29b-2	-0.08348	-1.02168	-6.3746	0.544	0.313
hsa-mir-606	-0.08348	-1.09749	-6.2954	0.508	0.279
hsa-mir-374b	-0.083187	-1.39293	-5.9366	0.378	0.172
hsa-mir-30c-1	-0.083158	-1.06812	-6.3267	0.519	0.292
hsa-mir-3144	-0.083129	-1.22172	-6.1541	0.447	0.229
hsa-mir-548a-1	-0.08307	-1.19309	-6.1879	0.459	0.24
hsa-mir-450a-2	-0.082895	-1.33079	-6.0185	0.394	0.191
hsa-mir-127	-0.082135	-0.38865	-6.8211	0.825	0.7
hsa-mir-1-1	-0.082105	-1.28428	-6.0776	0.415	0.207
hsa-mir-133a-1	-0.081871	-1.39804	-5.9297	0.376	0.17
hsa-mir-548f-1	-0.081754	-0.71821	-6.6374	0.678	0.477
hsa-mir-9-1	-0.081754	-1.26069	-6.1069	0.428	0.215
hsa-mir-367	-0.081199	-1.35234	-5.9905	0.389	0.184
hsa-mir-194-1	-0.08117	-1.44456	-5.866	0.358	0.157
hsa-mir-877	-0.08114	-1.07778	-6.3165	0.514	0.288
hsa-mir-3196	-0.080906	-0.42792	-6.8049	0.806	0.671
hsa-mir-4283-2	-0.080819	-1.27867	-6.0846	0.418	0.209
hsa-mir-557	-0.080819	-1.07868	-6.3156	0.514	0.288
hsa-mir-1302-5	-0.080731	-1.29374	-6.0658	0.411	0.204
hsa-mir-1908	-0.08038	-0.81751	-6.5612	0.631	0.419
hsa-mir-378b	-0.080322	-1.00053	-6.3958	0.551	0.323
hsa-mir-3151	-0.080175	-1.16127	-6.2246	0.476	0.253
hsa-mir-581	-0.080058	-1.21087	-6.167	0.451	0.233
hsa-mir-4284	-0.079971	-0.85762	-6.5277	0.616	0.396
hsa-mir-548n	-0.079942	-0.91637	-6.4758	0.592	0.365
hsa-mir-1321	-0.079766	-0.83805	-6.5442	0.622	0.407
hsa-mir-194-1	-0.079561	-1.19093	-6.1904	0.46	0.241
hsa-mir-875	-0.079474	-1.09992	-6.2928	0.507	0.278
hsa-let-7d	-0.079357	-1.36864	-5.969	0.385	0.179
hsa-mir-4273	-0.079298	-1.38994	-5.9406	0.378	0.173
hsa-mir-892b	-0.079006	-1.31143	-6.0434	0.405	0.198
hsa-mir-602	-0.078947	-0.28249	-6.8572	0.88	0.779
hsa-mir-600	-0.07883	-0.91567	-6.4764	0.592	0.366
hsa-mir-422a	-0.078713	-1.27613	-6.0878	0.419	0.21
hsa-miR-196a-star	-0.078626	-1.14865	-6.2389	0.484	0.258
hsa-mir-211	-0.078596	-0.94759	-6.4469	0.579	0.349
hsa-mir-653	-0.078509	-0.98961	-6.4066	0.556	0.329
hsa-mir-2052	-0.077982	-1.34034	-6.0062	0.393	0.188
hsa-mir-1254	-0.077924	-0.45455	-6.793	0.798	0.652
hsa-mir-606	-0.077602	-0.84073	-6.542	0.622	0.406
hsa-mir-1267	-0.077573	-1.09746	-6.2954	0.508	0.279
hsa-mir-920	-0.077398	-0.56828	-6.7343	0.745	0.573
hsa-mir-624	-0.07731	-1.49194	-5.7991	0.339	0.144
hsa-mir-4270	-0.076901	-0.6432	-6.6887	0.705	0.524
hsa-mir-1297	-0.076784	-1.08616	-6.3076	0.512	0.284
hsa-mir-220a	-0.076228	-0.86961	-6.5173	0.612	0.39
hsa-mir-135b	-0.075994	-1.22615	-6.1488	0.445	0.228
hsa-mir-4299	-0.075906	-1.04757	-6.3482	0.53	0.301
hsa-mir-617	-0.075906	-1.23456	-6.1387	0.44	0.225
hsa-mir-516b-2	-0.075848	-1.30686	-6.0492	0.406	0.199
hsa-mir-302c	-0.075789	-1.0403	-6.3557	0.533	0.305
hsa-mir-3133	-0.075497	-1.15936	-6.2268	0.477	0.254
hsa-mir-647	-0.075497	-1.10404	-6.2883	0.505	0.277
hsa-mir-196b	-0.075409	-1.02467	-6.3716	0.542	0.312
hsa-mir-3166	-0.075409	-0.9395	-6.4545	0.582	0.353
hsa-mir-645	-0.075146	-0.8972	-6.4931	0.6	0.375
hsa-mir-610	-0.074649	-1.05996	-6.3353	0.522	0.296
hsa-mir-197	-0.074561	-0.70012	-6.6503	0.686	0.488
hsa-mir-1274a	-0.074386	-1.03224	-6.3639	0.537	0.308
hsa-mir-1247	-0.074211	-0.75517	-6.6102	0.659	0.455
hsa-mir-3191	-0.074152	-1.0334	-6.3627	0.537	0.308
hsa-mir-3147	-0.07383	-0.98575	-6.4103	0.558	0.33
hsa-mir-3165	-0.073655	-1.07732	-6.317	0.514	0.288
hsa-mir-29a	-0.073567	-0.97169	-6.424	0.566	0.337
hsa-mir-548h-1	-0.07348	-0.99686	-6.3994	0.553	0.325
hsa-mir-587	-0.073275	-0.83593	-6.546	0.623	0.408
hsa-mir-220a	-0.073158	-1.07847	-6.3158	0.514	0.288
hsa-mir-892b	-0.07307	-1.16516	-6.2202	0.475	0.251
hsa-mir-561	-0.072602	-0.79698	-6.5777	0.641	0.43
hsa-mir-3182	-0.072485	-1.11671	-6.2745	0.497	0.271
hsa-mir-3187	-0.072368	-1.01407	-6.3823	0.546	0.317
hsa-mir-301a	-0.071784	-1.38904	-5.9418	0.378	0.173
hsa-mir-450b	-0.07155	-1.20039	-6.1794	0.456	0.237
hsa-mir-1276	-0.071491	-1.09555	-6.2975	0.509	0.28
hsa-mir-29a	-0.071404	-1.16048	-6.2255	0.476	0.253
hsa-mir-597	-0.071374	-1.44849	-5.8605	0.357	0.156
hsa-mir-887	-0.07117	-0.9937	-6.4025	0.554	0.327
hsa-mir-128-1	-0.07114	-0.92945	-6.4638	0.587	0.359
hsa-mir-509-3	-0.071082	-0.53234	-6.7543	0.764	0.598
hsa-mir-3199-2	-0.070994	-1.07944	-6.3148	0.514	0.287
hsa-mir-24-1	-0.070643	-1.01621	-6.3802	0.545	0.316
hsa-mir-920	-0.070263	-0.72171	-6.6349	0.677	0.475
hsa-mir-641	-0.069854	-0.79773	-6.5771	0.641	0.43
hsa-mir-219-2	-0.069561	-1.0631	-6.332	0.521	0.294
hsa-mir-597	-0.069474	-0.8799	-6.5084	0.608	0.384
hsa-mir-384	-0.069415	-1.13381	-6.2555	0.49	0.264
hsa-mir-202	-0.069357	-0.76826	-6.6002	0.653	0.447
hsa-mir-4308	-0.06924	-1.03082	-6.3654	0.538	0.309
hsa-mir-519c	-0.069006	-1.17271	-6.2115	0.471	0.248
hsa-mir-4290	-0.068743	-0.79683	-6.5778	0.641	0.43
hsa-mir-598	-0.068743	-0.7618	-6.6051	0.656	0.451
hsa-miR-3199	-0.068304	-0.93862	-6.4553	0.582	0.354
hsa-mir-33b	-0.068304	-0.79899	-6.5761	0.641	0.429
hsa-mir-595	-0.068275	-1.04123	-6.3547	0.533	0.304
hsa-mir-890	-0.068246	-0.78525	-6.587	0.646	0.437
hsa-mir-892a	-0.06807	-1.01986	-6.3765	0.545	0.314
hsa-miR-3116	-0.067982	-1.2114	-6.1664	0.451	0.233
hsa-mir-320d-2	-0.067865	-0.79539	-6.579	0.641	0.431
hsa-mir-4302	-0.067632	-0.8546	-6.5302	0.617	0.398
hsa-mir-1324	-0.067281	-0.73038	-6.6286	0.673	0.47
hsa-mir-15b	-0.067047	-0.92643	-6.4666	0.587	0.36
hsa-mir-1280	-0.066842	-0.67818	-6.6655	0.694	0.502
hsa-mir-525	-0.066842	-0.95892	-6.4362	0.572	0.344
hsa-mir-891a	-0.066696	-1.11795	-6.2731	0.497	0.271
hsa-mir-140	-0.066404	-0.66594	-6.6737	0.697	0.509
hsa-mir-10b	-0.066257	-1.05286	-6.3427	0.527	0.299
hsa-mir-129-1	-0.066111	-1.133	-6.2565	0.49	0.264
hsa-mir-379	-0.065965	-1.13184	-6.2577	0.49	0.265
hsa-mir-105-2	-0.065848	-0.96885	-6.4267	0.567	0.339
hsa-mir-128-1	-0.065673	-1.24372	-6.1276	0.436	0.221
hsa-mir-190b	-0.065497	-0.80698	-6.5697	0.637	0.425
hsa-mir-624	-0.065468	-1.00157	-6.3948	0.551	0.323
hsa-mir-1-1	-0.065292	-1.17322	-6.2109	0.471	0.248
hsa-mir-448	-0.065029	-0.86992	-6.5171	0.612	0.39
hsa-mir-432	-0.065	-1.06592	-6.329	0.519	0.293
hsa-mir-1255a	-0.064942	-1.04563	-6.3502	0.531	0.302
hsa-mir-873	-0.064649	-1.00935	-6.387	0.549	0.319
hsa-mir-615	-0.064591	-0.51677	-6.7625	0.769	0.608
hsa-mir-1226	-0.064444	-0.31478	-6.8474	0.862	0.755
hsa-mir-19b-1	-0.064357	-1.19466	-6.1861	0.458	0.24
hsa-mir-302c	-0.064357	-1.36069	-5.9795	0.388	0.182
hsa-mir-3201	-0.064357	-0.99955	-6.3968	0.552	0.324
hsa-mir-2115	-0.064211	-0.89273	-6.4971	0.601	0.378
hsa-mir-410	-0.063216	-0.89256	-6.4972	0.601	0.378
hsa-mir-299	-0.063041	-0.65075	-6.6838	0.704	0.519
hsa-mir-106b	-0.062895	-0.99599	-6.4003	0.553	0.326
hsa-mir-558	-0.062632	-0.86258	-6.5234	0.615	0.394
hsa-let-7f-2	-0.062602	-1.01966	-6.3767	0.545	0.314
hsa-mir-519c	-0.062485	-0.92718	-6.4659	0.587	0.36
hsa-mir-1257	-0.062368	-0.75092	-6.6134	0.661	0.457
hsa-mir-670	-0.062368	-1.01404	-6.3823	0.546	0.317
hsa-miR-19b-2-star	-0.062368	-0.96787	-6.4276	0.568	0.339
hsa-mir-26a-1	-0.062339	-0.75169	-6.6128	0.661	0.457
hsa-mir-548p	-0.062339	-1.12933	-6.2605	0.491	0.266
hsa-mir-619	-0.062076	-1.0168	-6.3796	0.545	0.316
hsa-mir-4262	-0.06193	-0.61227	-6.7082	0.725	0.544
hsa-mir-1298	-0.06193	-1.00417	-6.3922	0.551	0.322
hsa-mir-1-2	-0.061725	-0.90196	-6.4888	0.599	0.373
hsa-mir-619	-0.061667	-0.90699	-6.4843	0.596	0.37
hsa-mir-604	-0.061579	-0.85497	-6.5299	0.617	0.398
hsa-mir-527	-0.06155	-0.72249	-6.6344	0.677	0.474
hsa-mir-454	-0.061374	-0.89219	-6.4975	0.601	0.378
hsa-mir-522	-0.061257	-0.94183	-6.4523	0.582	0.352
hsa-mir-1250	-0.06114	-0.64382	-6.6883	0.705	0.524
hsa-mir-520c	-0.061082	-0.78571	-6.5866	0.646	0.437
hsa-mir-646	-0.060877	-1.08944	-6.3041	0.511	0.283
hsa-mir-518e	-0.060848	-1.04513	-6.3507	0.531	0.303
hsa-mir-148b	-0.06076	-0.80215	-6.5736	0.639	0.427
hsa-mir-19a	-0.060702	-0.71347	-6.6408	0.68	0.48
hsa-mir-548f-3	-0.060526	-0.98259	-6.4134	0.559	0.332
hsa-mir-641	-0.060526	-0.96002	-6.4351	0.572	0.343
hsa-mir-4262	-0.060263	-1.00721	-6.3892	0.55	0.32
hsa-miR-548a-5p	-0.060234	-1.0097	-6.3867	0.549	0.319
hsa-mir-3163	-0.060029	-0.69845	-6.6515	0.686	0.489
hsa-mir-1244-2	-0.059181	-0.90556	-6.4856	0.597	0.371
hsa-mir-3150	-0.059123	-0.6967	-6.6527	0.687	0.49
hsa-mir-302b	-0.059006	-1.04841	-6.3473	0.53	0.301
hsa-mir-3138	-0.058947	-0.71606	-6.639	0.679	0.478
hsa-mir-578	-0.058889	-1.05873	-6.3366	0.522	0.296
hsa-mir-548h-4	-0.05807	-0.92133	-6.4713	0.59	0.363
hsa-mir-1204	-0.057982	-0.85852	-6.5269	0.616	0.396
hsa-mir-657	-0.057953	-1.04085	-6.3551	0.533	0.305
hsa-mir-1538	-0.057924	-0.73754	-6.6233	0.67	0.465
hsa-mir-181a-2	-0.057719	-0.8936	-6.4963	0.601	0.377
hsa-mir-346	-0.057544	-0.24184	-6.868	0.9	0.81
hsa-mir-3190	-0.057485	-0.66667	-6.6732	0.697	0.509
hsa-mir-103-2-as	-0.057398	-0.68989	-6.6574	0.69	0.494
hsa-mir-520g	-0.05731	-0.98746	-6.4087	0.557	0.33
hsa-mir-632	-0.057193	-0.6586	-6.6786	0.7	0.514
hsa-mir-496	-0.057164	-0.93536	-6.4583	0.584	0.356
hsa-mir-942	-0.057047	-0.77702	-6.5934	0.649	0.442
hsa-mir-498	-0.056754	-0.41224	-6.8116	0.812	0.682
hsa-mir-518c	-0.056754	-0.49448	-6.7739	0.78	0.624
hsa-mir-3158-1	-0.056667	-0.94677	-6.4477	0.579	0.35
hsa-mir-1288	-0.056637	-0.76871	-6.5998	0.653	0.447
hsa-mir-649	-0.056374	-1.06729	-6.3276	0.519	0.293
hsa-mir-892a	-0.056257	-0.93928	-6.4547	0.582	0.354
hsa-mir-425	-0.055702	-0.67335	-6.6687	0.695	0.505
hsa-mir-562	-0.055702	-1.16298	-6.2227	0.476	0.252
hsa-mir-645	-0.055702	-0.86932	-6.5176	0.612	0.39
hsa-mir-205	-0.055585	-0.82076	-6.5585	0.629	0.417
hsa-mir-4272	-0.055526	-0.92531	-6.4676	0.588	0.361
hsa-mir-220a	-0.055029	-0.67367	-6.6685	0.695	0.505
hsa-mir-3144	-0.055029	-0.68809	-6.6587	0.691	0.496
hsa-mir-3167	-0.054766	-0.7587	-6.6075	0.657	0.453
hsa-mir-26b	-0.054708	-0.66728	-6.6728	0.697	0.509
hsa-mir-3156-1	-0.054591	-1.00565	-6.3907	0.55	0.321
hsa-mir-1263	-0.054591	-0.25557	-6.8646	0.893	0.8
hsa-mir-4324	-0.054561	-0.83829	-6.544	0.622	0.407
hsa-mir-338	-0.054415	-0.82143	-6.558	0.629	0.417
hsa-let-7g	-0.054327	-0.71321	-6.641	0.68	0.48
hsa-mir-3126	-0.054327	-0.83071	-6.5503	0.625	0.411
hsa-mir-513a-2	-0.054298	-0.80264	-6.5732	0.639	0.427
hsa-mir-27a	-0.054181	-0.29217	-6.8544	0.876	0.772
hsa-mir-633	-0.054006	-0.93845	-6.4555	0.582	0.354
hsa-mir-301b	-0.053947	-0.998	-6.3983	0.552	0.325
hsa-mir-3163	-0.053947	-0.49821	-6.772	0.779	0.621
hsa-mir-184	-0.05386	-0.82485	-6.5552	0.627	0.415
hsa-mir-1286	-0.053392	-0.68167	-6.6631	0.694	0.5
hsa-mir-3177	-0.053246	-0.50025	-6.771	0.778	0.62
hsa-mir-411	-0.053012	-0.64846	-6.6853	0.704	0.521
hsa-mir-760	-0.052924	-0.48426	-6.7789	0.785	0.631
hsa-mir-561	-0.052865	-0.60755	-6.7111	0.727	0.547
hsa-mir-1283-2	-0.052807	-0.68829	-6.6585	0.691	0.495
hsa-let-7f-2	-0.052749	-0.85965	-6.5259	0.616	0.395
hsa-mir-569	-0.052427	-0.87758	-6.5104	0.609	0.386
hsa-mir-30e	-0.052281	-0.65753	-6.6793	0.7	0.515
hsa-mir-24-2	-0.051988	-0.93502	-6.4586	0.584	0.356
hsa-mir-922	-0.051988	-0.75087	-6.6134	0.661	0.457
hsa-mir-28	-0.051901	-0.89934	-6.4912	0.599	0.374
hsa-mir-802	-0.051842	-0.88748	-6.5017	0.604	0.38
hsa-mir-873	-0.051784	-0.7209	-6.6355	0.677	0.475
hsa-mir-618	-0.051696	-0.692	-6.656	0.689	0.493
hsa-mir-125b-1	-0.051608	-0.78474	-6.5874	0.646	0.437
hsa-mir-3139	-0.051433	-0.76544	-6.6024	0.654	0.449
hsa-mir-496	-0.051345	-0.56066	-6.7387	0.749	0.578
hsa-mir-643	-0.051316	-0.82805	-6.5525	0.626	0.413
hsa-mir-301b	-0.051199	-0.79269	-6.5811	0.643	0.433
hsa-mir-122	-0.051111	-0.90228	-6.4885	0.599	0.373
hsa-mir-105-1	-0.051053	-0.9322	-6.4613	0.585	0.357
hsa-mir-944	-0.050936	-0.79695	-6.5777	0.641	0.43
hsa-mir-103-1	-0.050731	-0.84158	-6.5412	0.622	0.405
hsa-mir-4253	-0.050205	-0.54572	-6.747	0.757	0.588
hsa-mir-1304	-0.050058	-0.69519	-6.6538	0.688	0.491
hsa-mir-526a-2	-0.05	-0.92698	-6.4661	0.587	0.36
hsa-mir-18b	-0.049971	-0.64516	-6.6874	0.705	0.523
hsa-mir-100	-0.049737	-0.72128	-6.6352	0.677	0.475
hsa-mir-548m	-0.049591	-0.55355	-6.7427	0.752	0.583
hsa-mir-553	-0.049532	-0.72254	-6.6343	0.677	0.474
hsa-mir-4271	-0.049444	-0.26062	-6.8632	0.893	0.796
hsa-mir-644	-0.049386	-0.80332	-6.5727	0.639	0.427
hsa-mir-135b	-0.049269	-0.71391	-6.6405	0.68	0.48
hsa-mir-4330	-0.049181	-0.72472	-6.6327	0.676	0.473
hsa-mir-151	-0.049006	-0.62572	-6.6998	0.716	0.535
hsa-mir-602	-0.04883	-0.645	-6.6875	0.705	0.523
hsa-mir-548f-4	-0.048772	-0.53493	-6.7529	0.762	0.596
hsa-mir-4261	-0.048684	-0.51825	-6.7618	0.769	0.607
hsa-mir-767	-0.048626	-0.78406	-6.5879	0.646	0.438
hsa-mir-370	-0.048392	-0.44163	-6.7989	0.801	0.661
hsa-mir-302c	-0.048246	-0.83911	-6.5433	0.622	0.407
hsa-mir-1302-10	-0.048129	-0.97709	-6.4188	0.562	0.335
hsa-mir-584	-0.048099	-0.58425	-6.7251	0.739	0.563
hsa-mir-762	-0.048099	-0.70861	-6.6443	0.682	0.483
hsa-mir-559	-0.048099	-0.61768	-6.7049	0.721	0.54
hsa-mir-3132	-0.04807	-0.72299	-6.634	0.677	0.474
hsa-mir-449c	-0.04807	-0.74797	-6.6156	0.662	0.459
hsa-mir-517b	-0.047836	-0.84772	-6.5361	0.619	0.402
hsa-mir-611	-0.047807	-0.61508	-6.7065	0.723	0.542
hsa-mir-181a-1	-0.047661	-0.73044	-6.6286	0.673	0.47
hsa-mir-147	-0.047456	-0.9893	-6.4069	0.556	0.329
hsa-mir-3165	-0.047398	-0.84681	-6.5368	0.619	0.402
hsa-mir-1302-6	-0.047281	-0.70926	-6.6438	0.682	0.482
hsa-mir-3156-2	-0.047076	-0.5684	-6.7343	0.745	0.573
hsa-mir-521-2	-0.047018	-0.78893	-6.5841	0.645	0.435
hsa-mir-129-2	-0.046491	-0.85222	-6.5323	0.617	0.399
hsa-mir-10a	-0.046462	-0.80929	-6.5678	0.636	0.423
hsa-mir-3127	-0.046374	-0.54484	-6.7475	0.757	0.589
hsa-mir-3191	-0.046316	-0.52451	-6.7585	0.767	0.603
hsa-mir-4311	-0.046287	-0.73107	-6.6281	0.673	0.469
hsa-mir-424	-0.046082	-0.55502	-6.7419	0.752	0.582
hsa-mir-208a	-0.046053	-0.51465	-6.7636	0.77	0.61
hsa-mir-520a	-0.046023	-0.93566	-6.4581	0.584	0.355
hsa-mir-4293	-0.045994	-0.67646	-6.6666	0.694	0.503
hsa-miR-3118	-0.045965	-0.66681	-6.6732	0.697	0.509
hsa-mir-661	-0.045702	-0.64133	-6.6899	0.706	0.525
hsa-mir-592	-0.045585	-0.73366	-6.6262	0.672	0.468
hsa-mir-4253	-0.045526	-0.4151	-6.8104	0.811	0.68
hsa-mir-1322	-0.045351	-0.4797	-6.7812	0.786	0.634
hsa-mir-302a	-0.045292	-0.58214	-6.7263	0.739	0.564
hsa-mir-325	-0.045292	-0.75934	-6.607	0.657	0.452
hsa-mir-125b-1	-0.045263	-0.77686	-6.5935	0.649	0.442
hsa-mir-4265	-0.044883	-0.72968	-6.6291	0.673	0.47
hsa-mir-129-2	-0.044825	-0.60403	-6.7133	0.729	0.549
hsa-mir-1262	-0.044649	-0.65982	-6.6778	0.7	0.513
hsa-mir-135a-2	-0.044152	-0.76294	-6.6043	0.655	0.45
hsa-mir-517a	-0.044094	-0.65055	-6.6839	0.704	0.519
hsa-miR-376a-star	-0.043918	-0.51636	-6.7627	0.769	0.609
hsa-mir-136	-0.043626	-0.62784	-6.6985	0.715	0.534
hsa-mir-1258	-0.043567	-0.38606	-6.8221	0.827	0.702
hsa-miR-219-5p	-0.043567	-0.67788	-6.6657	0.694	0.502
hsa-let-7a-3	-0.04348	-0.60448	-6.713	0.729	0.549
hsa-mir-876	-0.043392	-0.71437	-6.6402	0.68	0.479
hsa-mir-376a-2	-0.043246	-0.60145	-6.7148	0.729	0.551
hsa-mir-519d	-0.04307	-0.54118	-6.7495	0.758	0.592
hsa-mir-1262	-0.042924	-0.64461	-6.6878	0.705	0.523
hsa-mir-300	-0.042807	-0.59769	-6.7171	0.732	0.554
hsa-mir-492	-0.042602	-0.7818	-6.5897	0.647	0.439
hsa-mir-4287	-0.042456	-0.44057	-6.7994	0.801	0.662
hsa-mir-379	-0.042398	-0.59287	-6.72	0.735	0.557
hsa-mir-526a-1	-0.042047	-0.66823	-6.6722	0.697	0.508
hsa-mir-3117	-0.041901	-0.53993	-6.7502	0.758	0.592
hsa-mir-217	-0.041754	-0.5298	-6.7556	0.765	0.599
hsa-mir-142	-0.041754	-0.48209	-6.78	0.786	0.633
hsa-mir-367	-0.041667	-0.50714	-6.7675	0.774	0.615
hsa-mir-376a-2	-0.041316	-0.62609	-6.6996	0.716	0.535
hsa-mir-129-1	-0.041287	-0.71101	-6.6426	0.682	0.481
hsa-mir-499	-0.041199	-0.68373	-6.6617	0.694	0.498
hsa-mir-1270-2	-0.041111	-0.69996	-6.6504	0.686	0.488
hsa-mir-30d	-0.041053	-0.90018	-6.4904	0.599	0.374
hsa-miR-521	-0.040936	-0.55727	-6.7406	0.751	0.581
hsa-let-7a-2	-0.040673	-0.55926	-6.7395	0.75	0.579
hsa-miR-3202	-0.040263	-0.48611	-6.778	0.784	0.63
hsa-mir-4317	-0.040205	-0.7279	-6.6304	0.674	0.471
hsa-mir-33a	-0.04	-0.68233	-6.6626	0.694	0.499
hsa-mir-125a	-0.039737	-0.59853	-6.7166	0.731	0.553
hsa-mir-587	-0.039561	-0.58365	-6.7254	0.739	0.563
hsa-mir-4274	-0.039415	-0.44045	-6.7994	0.801	0.662
hsa-mir-520f	-0.039123	-0.60134	-6.7149	0.729	0.551
hsa-mir-582	-0.039123	-0.49751	-6.7724	0.779	0.622
hsa-mir-4318	-0.039123	-0.63854	-6.6917	0.708	0.527
hsa-mir-96	-0.03883	-0.51927	-6.7612	0.769	0.607
hsa-mir-598	-0.03883	-0.51644	-6.7627	0.769	0.609
hsa-mir-539	-0.038538	-0.58491	-6.7247	0.739	0.562
hsa-mir-539	-0.038363	-0.43232	-6.803	0.804	0.668
hsa-mir-585	-0.038333	-0.7474	-6.616	0.662	0.459
hsa-mir-548c	-0.038187	-0.44752	-6.7962	0.8	0.657
hsa-mir-133a-2	-0.038099	-0.4724	-6.7847	0.789	0.639
hsa-mir-1284	-0.038012	-0.57343	-6.7314	0.743	0.57
hsa-mir-25	-0.037895	-0.46035	-6.7904	0.796	0.648
hsa-mir-187	-0.037573	-0.35285	-6.8346	0.843	0.726
hsa-mir-518d	-0.037544	-0.63291	-6.6953	0.711	0.531
hsa-mir-548f-2	-0.037193	-0.49216	-6.7751	0.781	0.625
hsa-mir-519a-2	-0.037135	-0.77442	-6.5954	0.649	0.443
hsa-mir-133a-1	-0.037047	-0.5755	-6.7302	0.742	0.568
hsa-mir-1279	-0.03693	-0.49047	-6.7759	0.782	0.627
hsa-mir-1225	-0.036901	-0.44004	-6.7996	0.801	0.662
hsa-mir-1252	-0.036901	-0.54107	-6.7496	0.758	0.592
hsa-mir-140	-0.036111	-0.66308	-6.6756	0.698	0.511
hsa-mir-369	-0.035994	-0.46743	-6.787	0.793	0.643
hsa-mir-532	-0.035936	-0.39115	-6.8201	0.825	0.698
hsa-mir-514-2	-0.035877	-0.60866	-6.7104	0.727	0.546
hsa-mir-555	-0.035877	-0.68461	-6.6611	0.693	0.498
hsa-mir-4304	-0.035731	-0.2829	-6.8571	0.88	0.779
hsa-mir-3170	-0.035673	-0.57356	-6.7313	0.743	0.57
hsa-mir-30c-2	-0.035468	-0.32646	-6.8436	0.857	0.746
hsa-mir-4327	-0.03538	-0.49748	-6.7724	0.779	0.622
hsa-miR-516b	-0.035322	-0.56162	-6.7381	0.749	0.578
hsa-mir-4315-2	-0.034883	-0.67288	-6.6691	0.695	0.505
hsa-mir-759	-0.034678	-0.43342	-6.8025	0.804	0.667
hsa-miR-514	-0.034444	-0.39439	-6.8189	0.824	0.696
hsa-mir-3153	-0.034211	-0.3537	-6.8343	0.842	0.726
hsa-mir-888	-0.034211	-0.53745	-6.7515	0.76	0.594
hsa-mir-365-2	-0.034181	-0.46227	-6.7895	0.796	0.647
hsa-mir-4328	-0.034035	-0.44072	-6.7993	0.801	0.662
hsa-miR-512-5p	-0.034035	-0.51676	-6.7625	0.769	0.608
hsa-mir-1247	-0.034006	-0.45385	-6.7934	0.799	0.653
hsa-mir-4302	-0.033947	-0.42105	-6.8079	0.809	0.676
hsa-mir-582	-0.033947	-0.67563	-6.6672	0.695	0.503
hsa-mir-1288	-0.033889	-0.4061	-6.8141	0.816	0.687
hsa-mir-3148	-0.03386	-0.60194	-6.7145	0.729	0.551
hsa-mir-1274b	-0.03383	-0.51339	-6.7643	0.77	0.611
hsa-mir-302b	-0.033509	-0.44395	-6.7978	0.801	0.66
hsa-mir-3157	-0.033304	-0.41387	-6.8109	0.811	0.681
hsa-mir-320c-2	-0.033129	-0.40115	-6.8161	0.819	0.691
hsa-miR-218-2-star	-0.032865	-0.54102	-6.7496	0.758	0.592
hsa-miR-509-5p	-0.032865	-0.31574	-6.8471	0.862	0.754
hsa-mir-376b	-0.032807	-0.39016	-6.8205	0.825	0.699
hsa-mir-591	-0.032778	-0.57273	-6.7318	0.743	0.57
hsa-mir-4282	-0.032661	-0.586	-6.7241	0.739	0.561
hsa-mir-3189	-0.032427	-0.36219	-6.8312	0.84	0.719
hsa-mir-200c	-0.03231	-0.40775	-6.8134	0.815	0.686
hsa-mir-124-1	-0.032193	-0.47633	-6.7828	0.787	0.637
hsa-mir-650	-0.031491	-0.37439	-6.8266	0.835	0.71
hsa-mir-3140	-0.031374	-0.49165	-6.7753	0.781	0.626
hsa-mir-1258	-0.031257	-0.49294	-6.7747	0.781	0.625
hsa-miR-548d-3p	-0.03117	-0.37362	-6.8269	0.835	0.711
hsa-mir-450a-2	-0.030877	-0.47828	-6.7819	0.787	0.635
hsa-mir-625	-0.030497	-0.45315	-6.7937	0.799	0.653
hsa-mir-888	-0.030263	-0.51417	-6.7639	0.77	0.61
hsa-mir-577	-0.030058	-0.52825	-6.7565	0.765	0.6
hsa-mir-2114	-0.03	-0.47871	-6.7816	0.787	0.635
hsa-mir-590	-0.029883	-0.49512	-6.7736	0.78	0.623
hsa-mir-450a-1	-0.029854	-0.49481	-6.7737	0.78	0.624
hsa-mir-585	-0.029854	-0.43009	-6.804	0.804	0.67
hsa-mir-491	-0.029795	-0.4356	-6.8016	0.803	0.666
hsa-mir-3166	-0.029649	-0.42504	-6.8062	0.807	0.673
hsa-mir-4308	-0.029649	-0.4975	-6.7724	0.779	0.622
hsa-mir-544b	-0.029591	-0.54538	-6.7472	0.757	0.589
hsa-mir-627	-0.029532	-0.47808	-6.782	0.787	0.635
hsa-mir-3160-1	-0.029503	-0.34766	-6.8364	0.845	0.73
hsa-mir-1284	-0.029386	-0.43157	-6.8033	0.804	0.668
hsa-mir-3135	-0.029211	-0.43457	-6.802	0.803	0.666
hsa-mir-431	-0.029094	-0.39214	-6.8198	0.825	0.697
hsa-mir-220b	-0.029064	-0.42337	-6.8069	0.808	0.674
hsa-mir-520a	-0.028977	-0.45907	-6.7909	0.797	0.649
hsa-mir-3137	-0.028947	-0.33359	-6.8413	0.854	0.741
hsa-mir-3152	-0.028889	-0.39884	-6.8171	0.821	0.692
hsa-mir-3173	-0.028772	-0.3289	-6.8428	0.856	0.744
hsa-mir-2113	-0.028713	-0.40908	-6.8129	0.815	0.685
hsa-mir-153-2	-0.028684	-0.45595	-6.7924	0.798	0.651
hsa-mir-16-1	-0.028684	-0.48969	-6.7763	0.782	0.627
hsa-mir-548g	-0.028538	-0.46401	-6.7886	0.795	0.645
hsa-mir-184	-0.027895	-0.42592	-6.8058	0.807	0.673
hsa-mir-587	-0.02769	-0.31456	-6.8475	0.862	0.755
hsa-mir-1299	-0.027456	-0.10695	-6.8919	0.959	0.915
hsa-mir-452	-0.027398	-0.48295	-6.7796	0.786	0.632
hsa-miR-516a-3p	-0.027368	-0.47403	-6.7839	0.789	0.638
hsa-mir-3132	-0.027193	-0.251	-6.8657	0.896	0.803
hsa-mir-548a-3	-0.026988	-0.4609	-6.7901	0.796	0.647
hsa-miR-105-star	-0.026959	-0.36655	-6.8296	0.839	0.716
hsa-mir-106b	-0.026784	-0.44984	-6.7952	0.799	0.655
hsa-mir-1825	-0.026754	-0.30676	-6.85	0.866	0.761
hsa-mir-1245	-0.026696	-0.41808	-6.8091	0.81	0.678
hsa-mir-1262	-0.026579	-0.35971	-6.8321	0.841	0.721
hsa-mir-1324	-0.026404	-0.36319	-6.8308	0.84	0.718
hsa-mir-634	-0.026404	-0.2403	-6.8684	0.9	0.811
hsa-mir-511-1	-0.026345	-0.36888	-6.8287	0.838	0.714
hsa-mir-3182	-0.026199	-0.38866	-6.8211	0.825	0.7
hsa-mir-138-1	-0.026082	-0.19085	-6.8792	0.924	0.85
hsa-mir-412	-0.026053	-0.3736	-6.8269	0.835	0.711
hsa-mir-324	-0.025965	-0.2234	-6.8724	0.908	0.824
hsa-mir-2053	-0.025556	-0.36903	-6.8287	0.838	0.714
hsa-mir-2110	-0.025058	-0.26689	-6.8616	0.89	0.791
hsa-miR-3179	-0.024825	-0.45548	-6.7926	0.798	0.651
hsa-mir-320d-1	-0.024678	-0.34801	-6.8363	0.845	0.73
hsa-mir-526a-2	-0.024474	-0.35164	-6.835	0.843	0.727
hsa-mir-144	-0.024415	-0.35199	-6.8349	0.843	0.727
hsa-mir-555	-0.024415	-0.50554	-6.7683	0.775	0.616
hsa-mir-302e	-0.024269	-0.42375	-6.8067	0.808	0.674
hsa-mir-16-2	-0.024152	-0.31802	-6.8464	0.862	0.752
hsa-mir-891a	-0.024152	-0.33798	-6.8398	0.851	0.737
hsa-mir-3118-6	-0.024035	-0.35829	-6.8326	0.841	0.722
hsa-mir-103-2	-0.02386	-0.33235	-6.8417	0.854	0.741
hsa-mir-220b	-0.023392	-0.34994	-6.8356	0.844	0.728
hsa-mir-199a-2	-0.023333	-0.41512	-6.8104	0.811	0.68
hsa-mir-4264	-0.023187	-0.23615	-6.8694	0.902	0.815
hsa-mir-1237	-0.023099	-0.23731	-6.8691	0.902	0.814
hsa-miR-4315	-0.022865	-0.45439	-6.7931	0.798	0.652
hsa-mir-3124	-0.022719	-0.31742	-6.8466	0.862	0.753
hsa-mir-1271	-0.022661	-0.25704	-6.8642	0.893	0.799
hsa-mir-556	-0.022456	-0.25778	-6.864	0.893	0.798
hsa-mir-141	-0.022368	-0.19467	-6.8785	0.924	0.847
hsa-mir-571	-0.022339	-0.27943	-6.8581	0.883	0.781
hsa-mir-3199-1	-0.022164	-0.38866	-6.8211	0.825	0.7
hsa-mir-98	-0.022018	-0.27807	-6.8585	0.883	0.782
hsa-mir-3164	-0.021813	-0.27754	-6.8586	0.883	0.783
hsa-mir-320b-1	-0.021813	-0.23586	-6.8695	0.902	0.815
hsa-mir-2115	-0.021813	-0.33425	-6.841	0.854	0.74
hsa-mir-1265	-0.021462	-0.33295	-6.8415	0.854	0.741
hsa-mir-636	-0.021433	-0.1693	-6.8832	0.937	0.866
hsa-mir-450b	-0.021404	-0.35434	-6.834	0.842	0.725
hsa-mir-3157	-0.021257	-0.31513	-6.8473	0.862	0.754
hsa-mir-301a	-0.021053	-0.29635	-6.8531	0.873	0.769
hsa-mir-889	-0.020906	-0.36561	-6.8299	0.839	0.717
hsa-miR-516b-star	-0.020673	-0.36357	-6.8307	0.84	0.718
hsa-mir-569	-0.020673	-0.44953	-6.7953	0.799	0.656
hsa-mir-1181	-0.020292	-0.19518	-6.8784	0.924	0.846
hsa-mir-1249	-0.020234	-0.28324	-6.857	0.88	0.779
hsa-mir-3202-1	-0.020029	-0.44333	-6.7981	0.801	0.66
hsa-mir-3141	-0.019591	-0.16653	-6.8836	0.938	0.869
hsa-mir-1182	-0.019357	-0.22425	-6.8722	0.908	0.824
hsa-mir-191	-0.019357	-0.36689	-6.8295	0.839	0.716
hsa-mir-1270-1	-0.019152	-0.25677	-6.8642	0.893	0.799
hsa-mir-517a	-0.018772	-0.17906	-6.8814	0.932	0.859
hsa-mir-548n	-0.018713	-0.34585	-6.837	0.846	0.731
hsa-mir-657	-0.018626	-0.15991	-6.8847	0.939	0.874
hsa-mir-1305	-0.018538	-0.24911	-6.8662	0.896	0.805
hsa-let-7a-star	-0.018041	-0.21655	-6.8739	0.913	0.83
hsa-mir-1539	-0.017515	-0.163	-6.8842	0.938	0.871
hsa-miR-526a	-0.017251	-0.28961	-6.8551	0.877	0.774
hsa-mir-2113	-0.016842	-0.16601	-6.8837	0.938	0.869
hsa-mir-221	-0.016813	-0.2728	-6.8599	0.886	0.786
hsa-mir-582	-0.016813	-0.26662	-6.8616	0.89	0.791
hsa-mir-624	-0.016754	-0.1642	-6.884	0.938	0.87
hsa-mir-938	-0.016287	-0.26746	-6.8614	0.89	0.791
hsa-mir-296	-0.01576	-0.19099	-6.8792	0.924	0.85
hsa-mir-654	-0.015585	-0.19785	-6.8778	0.923	0.844
hsa-mir-566	-0.015409	-0.19305	-6.8788	0.924	0.848
hsa-mir-1243	-0.015292	-0.255	-6.8647	0.893	0.8
hsa-mir-585	-0.014971	-0.25752	-6.8641	0.893	0.798
hsa-mir-544	-0.014971	-0.17896	-6.8815	0.932	0.859
hsa-mir-136	-0.014883	-0.28246	-6.8572	0.88	0.779
hsa-mir-941-1	-0.014708	-0.13386	-6.8886	0.949	0.894
hsa-mir-4301	-0.01462	-0.1252	-6.8898	0.953	0.901
hsa-mir-29c	-0.014357	-0.28347	-6.8569	0.88	0.778
hsa-mir-3142	-0.014327	-0.19439	-6.8785	0.924	0.847
hsa-mir-1289-2	-0.013889	-0.14459	-6.8871	0.945	0.886
hsa-mir-3198	-0.013889	-0.14406	-6.8872	0.945	0.886
hsa-mir-634	-0.01386	-0.12705	-6.8895	0.952	0.9
hsa-mir-106a	-0.013363	-0.21298	-6.8747	0.914	0.832
hsa-mir-513b	-0.013304	-0.23595	-6.8695	0.902	0.815
hsa-mir-1285-2	-0.013129	-0.16525	-6.8838	0.938	0.87
hsa-mir-761	-0.013012	-0.14178	-6.8875	0.945	0.888
hsa-mir-524	-0.012602	-0.20731	-6.8759	0.918	0.837
hsa-mir-3129	-0.012515	-0.20104	-6.8772	0.922	0.842
hsa-mir-892a	-0.012251	-0.1997	-6.8775	0.923	0.843
hsa-mir-374a	-0.012076	-0.099	-6.8927	0.963	0.922
hsa-mir-3180-1	-0.011959	-0.08386	-6.8941	0.968	0.934
hsa-miR-3160	-0.01193	-0.19776	-6.8779	0.923	0.844
hsa-mir-758	-0.011871	-0.19153	-6.8791	0.924	0.849
hsa-mir-526b	-0.011696	-0.15289	-6.8858	0.941	0.879
hsa-mir-9-3	-0.011637	-0.15436	-6.8856	0.941	0.878
hsa-mir-19b-2	-0.011374	-0.17552	-6.8821	0.934	0.862
hsa-mir-552	-0.011053	-0.15642	-6.8853	0.941	0.877
hsa-mir-656	-0.010585	-0.16815	-6.8834	0.937	0.867
hsa-mir-934	-0.010526	-0.12122	-6.8902	0.955	0.904
hsa-mir-31	-0.010292	-0.11136	-6.8914	0.958	0.912
hsa-mir-548p	-0.009971	-0.11991	-6.8904	0.955	0.905
hsa-mir-378b	-0.009854	-0.05324	-6.8963	0.98	0.958
hsa-mir-633	-0.009737	-0.14281	-6.8874	0.945	0.887
hsa-mir-3193	-0.009474	-0.13048	-6.8891	0.951	0.897
hsa-mir-135b	-0.009298	-0.14316	-6.8873	0.945	0.887
hsa-mir-548f-5	-0.009123	-0.13049	-6.8891	0.951	0.897
hsa-mir-548e	-0.008918	-0.08086	-6.8944	0.968	0.936
hsa-mir-1291	-0.008772	-0.11982	-6.8904	0.955	0.905
hsa-mir-1205	-0.008509	-0.13516	-6.8884	0.949	0.893
hsa-mir-545	-0.008509	-0.13556	-6.8884	0.949	0.893
hsa-mir-1302-7	-0.00848	-0.14514	-6.887	0.945	0.885
hsa-mir-375	-0.008187	-0.07548	-6.8948	0.969	0.94
hsa-mir-1244-3	-0.008129	-0.14473	-6.8871	0.945	0.886
hsa-mir-510	-0.008099	-0.11063	-6.8915	0.958	0.912
hsa-mir-508	-0.00807	-0.15551	-6.8854	0.941	0.877
hsa-mir-381	-0.007982	-0.11093	-6.8915	0.958	0.912
hsa-mir-15b	-0.007895	-0.14539	-6.887	0.945	0.885
hsa-mir-523	-0.007749	-0.11011	-6.8916	0.958	0.913
hsa-mir-519e	-0.007544	-0.11369	-6.8911	0.958	0.91
hsa-mir-519a-1	-0.007427	-0.09491	-6.8931	0.965	0.925
hsa-mir-2114	-0.007427	-0.14257	-6.8874	0.945	0.887
hsa-mir-30d	-0.007251	-0.11529	-6.891	0.958	0.909
hsa-mir-520d	-0.007251	-0.10965	-6.8916	0.958	0.913
hsa-mir-1206	-0.006842	-0.13758	-6.8881	0.948	0.891
hsa-miR-513a-3p	-0.006842	-0.09147	-6.8935	0.965	0.928
hsa-mir-190	-0.006579	-0.07953	-6.8945	0.968	0.937
hsa-mir-518b	-0.00652	-0.12103	-6.8903	0.955	0.904
hsa-mir-548s	-0.006462	-0.11542	-6.8909	0.958	0.909
hsa-mir-1258	-0.00614	-0.074	-6.8949	0.97	0.941
hsa-mir-3202-2	-0.005936	-0.07904	-6.8945	0.968	0.937
hsa-mir-3129	-0.005848	-0.09368	-6.8933	0.965	0.926
hsa-mir-508	-0.005731	-0.09276	-6.8933	0.965	0.927
hsa-mir-1249	-0.005614	-0.05113	-6.8964	0.981	0.959
hsa-mir-199a-2	-0.005556	-0.08078	-6.8944	0.968	0.936
hsa-mir-362	-0.005439	-0.04058	-6.8969	0.983	0.968
hsa-mir-1302-7	-0.005409	-0.08943	-6.8937	0.965	0.929
hsa-mir-4258	-0.005292	-0.07948	-6.8945	0.968	0.937
hsa-mir-4295	-0.005146	-0.07937	-6.8945	0.968	0.937
hsa-mir-4305	-0.005117	-0.07233	-6.8951	0.971	0.943
hsa-mir-4254	-0.004942	-0.08292	-6.8942	0.968	0.934
hsa-mir-3178	-0.004825	-0.03665	-6.897	0.984	0.971
hsa-mir-3074	-0.004737	-0.06752	-6.8954	0.973	0.947
hsa-mir-517b	-0.004591	-0.09223	-6.8934	0.965	0.927
hsa-mir-1298	-0.004561	-0.06774	-6.8954	0.973	0.946
hsa-miR-1233	-0.00424	-0.04871	-6.8965	0.981	0.961
hsa-mir-1269	-0.00424	-0.06081	-6.8958	0.976	0.952
hsa-mir-186	-0.00424	-0.06336	-6.8957	0.975	0.95
hsa-mir-1307	-0.004035	-0.06153	-6.8958	0.976	0.951
hsa-mir-3129	-0.003918	-0.04383	-6.8967	0.982	0.965
hsa-mir-875	-0.003889	-0.05359	-6.8963	0.98	0.958
hsa-mir-588	-0.003684	-0.05959	-6.8959	0.976	0.953
hsa-mir-3168	-0.003655	-0.04506	-6.8967	0.982	0.964
hsa-mir-128-2	-0.003421	-0.06951	-6.8953	0.972	0.945
hsa-mir-671	-0.003392	-0.04007	-6.8969	0.983	0.968
hsa-mir-549	-0.003187	-0.04906	-6.8965	0.981	0.961
hsa-mir-1908	-0.00307	-0.01633	-6.8976	0.992	0.987
hsa-mir-302f	-0.002953	-0.03982	-6.8969	0.983	0.968
hsa-mir-4273	-0.002749	-0.04171	-6.8968	0.982	0.967
hsa-miR-515-3p	-0.002456	-0.04161	-6.8968	0.982	0.967
hsa-mir-3143	-0.002427	-0.03077	-6.8972	0.986	0.976
hsa-mir-1236	-0.002164	-0.03028	-6.8972	0.986	0.976
hsa-mir-720	-0.002164	-0.03553	-6.8971	0.984	0.972
hsa-mir-433	-0.001725	-0.03073	-6.8972	0.986	0.976
hsa-let-7b	-0.001579	-0.02073	-6.8975	0.99	0.984
hsa-mir-4279	-0.001404	-0.02077	-6.8975	0.99	0.984
hsa-mir-548s	-0.001257	-0.0236	-6.8974	0.989	0.981
hsa-miR-519a-star	-0.001228	-0.02033	-6.8975	0.99	0.984
hsa-mir-205	-0.00114	-0.01811	-6.8975	0.991	0.986
hsa-mir-1913	-0.001082	-0.01393	-6.8976	0.993	0.989
hsa-mir-19b-1	-0.000877	-0.01511	-6.8976	0.992	0.988
hsa-mir-921	-0.00076	-0.01289	-6.8976	0.993	0.99
hsa-mir-126	-0.000526	-0.00537	-6.8977	0.997	0.996
hsa-mir-3119-1	-0.000439	-0.0081	-6.8977	0.996	0.994
hsa-miR-135a	-0.000409	-0.007	-6.8977	0.997	0.994
hsa-mir-27b	-0.000292	-0.00353	-6.8977	0.997	0.997
hsa-mir-382	-0.000292	-0.00349	-6.8977	0.997	0.997
hsa-mir-3146	0.000263	0.0035	-6.8977	0.997	0.997
hsa-mir-373	0.000351	0.00464	-6.8977	0.997	0.996
hsa-mir-545	0.000585	0.00812	-6.8977	0.996	0.994
hsa-mir-1255a	0.001257	0.02092	-6.8975	0.99	0.983
hsa-miR-365	0.00152	0.0172	-6.8976	0.992	0.986
hsa-miR-1283	0.001959	0.03391	-6.8971	0.985	0.973
hsa-mir-33a	0.001959	0.02989	-6.8973	0.986	0.976
hsa-mir-101-2	0.002105	0.02738	-6.8973	0.987	0.978
hsa-mir-3161	0.002105	0.02747	-6.8973	0.987	0.978
hsa-mir-4255	0.002368	0.03412	-6.8971	0.985	0.973
hsa-mir-1302-3	0.002749	0.04274	-6.8968	0.982	0.966
hsa-miR-548h	0.002865	0.04596	-6.8966	0.982	0.964
hsa-mir-492	0.002895	0.04956	-6.8965	0.981	0.961
hsa-mir-1253	0.002953	0.03739	-6.897	0.984	0.97
hsa-mir-517c	0.002953	0.04956	-6.8965	0.981	0.961
hsa-mir-501	0.003099	0.04203	-6.8968	0.982	0.967
hsa-mir-188	0.003216	0.06348	-6.8957	0.975	0.95
hsa-mir-541	0.003246	0.03607	-6.8971	0.984	0.971
hsa-let-7e	0.003333	0.02817	-6.8973	0.987	0.978
hsa-mir-3119-2	0.00345	0.04406	-6.8967	0.982	0.965
hsa-mir-4278	0.003713	0.05124	-6.8964	0.981	0.959
hsa-mir-3172	0.003977	0.05359	-6.8963	0.98	0.958
hsa-mir-518c	0.00424	0.06349	-6.8957	0.975	0.95
hsa-mir-626	0.004591	0.07982	-6.8945	0.968	0.937
hsa-mir-340	0.004737	0.06495	-6.8956	0.975	0.949
hsa-mir-891b	0.004766	0.07892	-6.8945	0.968	0.938
hsa-mir-374b	0.004854	0.09657	-6.893	0.964	0.924
hsa-mir-4330	0.004942	0.07702	-6.8947	0.968	0.939
hsa-mir-2117	0.00538	0.08921	-6.8937	0.965	0.929
hsa-miR-26a-1-star	0.005556	0.08036	-6.8944	0.968	0.936
hsa-mir-190	0.005877	0.09327	-6.8933	0.965	0.926
hsa-mir-1255b-2	0.006082	0.08958	-6.8936	0.965	0.929
hsa-mir-99a	0.006257	0.10732	-6.8919	0.959	0.915
hsa-mir-548o	0.006345	0.12222	-6.8901	0.955	0.903
hsa-miR-24	0.006813	0.17446	-6.8823	0.934	0.862
hsa-mir-3118-5	0.006988	0.11292	-6.8912	0.958	0.911
hsa-mir-3158-2	0.007047	0.10568	-6.892	0.96	0.916
hsa-mir-519b	0.007135	0.09634	-6.893	0.964	0.924
hsa-mir-4263	0.007251	0.10414	-6.8922	0.96	0.918
hsa-mir-182	0.007339	0.10986	-6.8916	0.958	0.913
hsa-mir-3167	0.007427	0.10372	-6.8922	0.96	0.918
hsa-mir-519e	0.007456	0.07668	-6.8947	0.968	0.939
hsa-mir-4263	0.007573	0.11112	-6.8914	0.958	0.912
hsa-mir-1470	0.007807	0.09376	-6.8932	0.965	0.926
hsa-mir-1273	0.008041	0.0781	-6.8946	0.968	0.938
hsa-mir-618	0.008129	0.14079	-6.8876	0.946	0.889
hsa-mir-1-2	0.008304	0.12785	-6.8894	0.952	0.899
hsa-mir-346	0.008392	0.10499	-6.8921	0.96	0.917
hsa-mir-18a	0.008567	0.10399	-6.8922	0.96	0.918
hsa-mir-544b	0.008655	0.13546	-6.8884	0.949	0.893
hsa-mir-548v	0.008889	0.14184	-6.8875	0.945	0.888
hsa-mir-4276	0.009006	0.12801	-6.8894	0.952	0.899
hsa-mir-586	0.009152	0.15971	-6.8848	0.939	0.874
hsa-mir-3118-3	0.009211	0.14401	-6.8872	0.945	0.886
hsa-mir-302a	0.009386	0.14388	-6.8872	0.945	0.886
hsa-mir-4265	0.009415	0.15407	-6.8857	0.941	0.878
hsa-let-7a-2	0.009503	0.11515	-6.891	0.958	0.909
hsa-mir-3142	0.009503	0.15975	-6.8848	0.939	0.874
hsa-mir-549	0.009737	0.17625	-6.8819	0.934	0.861
hsa-mir-4312	0.009971	0.09006	-6.8936	0.965	0.929
hsa-mir-122	0.010556	0.40733	-6.8136	0.815	0.686
hsa-mir-101-1	0.011111	0.12203	-6.8902	0.955	0.904
hsa-mir-631	0.01114	0.17912	-6.8814	0.932	0.859
hsa-mir-654	0.01117	0.06016	-6.8959	0.976	0.952
hsa-mir-101-2	0.011199	0.16372	-6.8841	0.938	0.871
hsa-mir-1909	0.011257	0.04207	-6.8968	0.982	0.967
hsa-mir-22	0.011404	0.15419	-6.8856	0.941	0.878
hsa-miR-518a-5p	0.011754	0.191	-6.8792	0.924	0.85
hsa-mir-519e	0.011813	0.17108	-6.8829	0.936	0.865
hsa-mir-1468	0.011988	0.22389	-6.8723	0.908	0.824
hsa-mir-562	0.012573	0.1941	-6.8786	0.924	0.847
hsa-mir-488	0.012807	0.23993	-6.8685	0.9	0.812
hsa-mir-4289	0.012924	0.15732	-6.8851	0.941	0.876
hsa-mir-3163	0.013246	0.13449	-6.8885	0.949	0.894
hsa-let-7c	0.01345	0.16916	-6.8832	0.937	0.867
hsa-miR-7	0.013713	0.23032	-6.8708	0.905	0.819
hsa-mir-583	0.01386	0.22959	-6.871	0.905	0.82
hsa-mir-502	0.014181	0.17332	-6.8825	0.935	0.863
hsa-mir-330	0.014503	0.17882	-6.8815	0.932	0.859
hsa-mir-3116-2	0.014795	0.30641	-6.8501	0.866	0.761
hsa-mir-133b	0.014825	0.26038	-6.8633	0.893	0.796
hsa-mir-1296	0.015263	0.19193	-6.879	0.924	0.849
hsa-mir-219-1	0.015906	0.21326	-6.8746	0.914	0.832
hsa-mir-185	0.01617	0.15519	-6.8855	0.941	0.877
hsa-mir-1302-9	0.016374	0.30151	-6.8516	0.869	0.765
hsa-mir-628	0.016579	0.21375	-6.8745	0.914	0.832
hsa-mir-1299	0.016959	0.25058	-6.8658	0.896	0.803
hsa-mir-371	0.017047	0.19397	-6.8786	0.924	0.847
hsa-mir-380	0.017076	0.36205	-6.8312	0.84	0.719
hsa-mir-1294	0.017135	0.25027	-6.8659	0.896	0.804
hsa-mir-1471	0.017251	0.19026	-6.8793	0.924	0.85
hsa-mir-548k	0.017895	0.31402	-6.8477	0.862	0.755
hsa-mir-1228	0.018129	0.08592	-6.894	0.967	0.932
hsa-mir-621	0.018216	0.26307	-6.8626	0.892	0.794
hsa-mir-663b	0.018772	0.21128	-6.875	0.915	0.834
hsa-mir-1269	0.01883	0.20824	-6.8757	0.917	0.836
hsa-mir-500b	0.01886	0.29155	-6.8546	0.876	0.772
hsa-mir-520f	0.019094	0.23539	-6.8696	0.902	0.815
hsa-mir-548a-2	0.019181	0.19922	-6.8776	0.923	0.843
hsa-mir-511-2	0.019269	0.24472	-6.8673	0.899	0.808
hsa-mir-4288	0.019532	0.35883	-6.8324	0.841	0.722
hsa-mir-554	0.019532	0.36126	-6.8315	0.84	0.72
hsa-mir-4319	0.019678	0.31602	-6.847	0.862	0.754
hsa-let-7f-1	0.019795	0.23468	-6.8698	0.902	0.816
hsa-mir-147b	0.020585	0.31595	-6.8471	0.862	0.754
hsa-mir-487b	0.020614	0.09133	-6.8935	0.965	0.928
hsa-mir-642	0.020673	0.30499	-6.8505	0.867	0.762
hsa-mir-4285	0.020789	0.26554	-6.8619	0.89	0.792
hsa-mir-576	0.020789	0.38276	-6.8234	0.829	0.704
hsa-mir-124-1	0.020877	0.28346	-6.8569	0.88	0.778
hsa-mir-3130-1	0.021023	0.34714	-6.8366	0.845	0.73
hsa-mir-770	0.021111	0.3069	-6.8499	0.866	0.761
hsa-mir-520h	0.021462	0.47256	-6.7846	0.789	0.639
hsa-mir-30a	0.021491	0.27102	-6.8604	0.887	0.788
hsa-mir-642	0.021608	0.24036	-6.8684	0.9	0.811
hsa-mir-1302-2	0.021842	0.33789	-6.8398	0.851	0.737
hsa-mir-4282	0.022164	0.3363	-6.8403	0.852	0.738
hsa-mir-3161	0.022281	0.25561	-6.8645	0.893	0.8
hsa-mir-549	0.022368	0.31139	-6.8485	0.863	0.757
hsa-mir-4255	0.022398	0.26151	-6.863	0.893	0.795
hsa-mir-219-2	0.022456	0.25913	-6.8636	0.893	0.797
hsa-miR-3119	0.022632	0.32847	-6.843	0.856	0.744
hsa-mir-668	0.023012	0.32051	-6.8456	0.861	0.75
hsa-let-7b	0.023158	0.52078	-6.7604	0.768	0.606
hsa-mir-495	0.023333	0.37192	-6.8276	0.836	0.712
hsa-mir-124-3	0.023392	0.23487	-6.8697	0.902	0.816
hsa-mir-486	0.023421	0.32525	-6.844	0.858	0.747
hsa-mir-220c	0.024269	0.4305	-6.8038	0.804	0.669
hsa-miR-124-star	0.024503	0.293	-6.8541	0.875	0.771
hsa-mir-519c	0.024854	0.41504	-6.8104	0.811	0.68
hsa-mir-3169	0.025	0.33046	-6.8423	0.855	0.743
hsa-mir-567	0.025351	0.35433	-6.834	0.842	0.725
hsa-mir-3152	0.025614	0.35599	-6.8334	0.842	0.724
hsa-let-7b	0.025673	0.3569	-6.8331	0.841	0.723
hsa-mir-300	0.026053	0.43263	-6.8029	0.804	0.668
hsa-mir-345	0.026696	0.44877	-6.7957	0.799	0.656
hsa-mir-1256	0.027281	0.48737	-6.7774	0.783	0.629
hsa-mir-487a	0.027573	0.39677	-6.8179	0.822	0.694
hsa-mir-524	0.027573	0.37196	-6.8276	0.836	0.712
hsa-mir-1252	0.027632	0.39224	-6.8197	0.825	0.697
hsa-mir-520b	0.028158	0.44506	-6.7973	0.8	0.659
hsa-mir-519b	0.028216	0.51093	-6.7656	0.771	0.612
hsa-mir-24-2	0.028304	0.50059	-6.7708	0.778	0.62
hsa-mir-518e	0.028421	0.44754	-6.7962	0.8	0.657
hsa-mir-548w	0.02845	0.2934	-6.854	0.875	0.771
hsa-mir-101-1	0.028538	0.43893	-6.8001	0.801	0.663
hsa-mir-1276	0.028772	0.35948	-6.8322	0.841	0.721
hsa-mir-337	0.029006	0.31169	-6.8484	0.863	0.757
hsa-mir-432	0.029269	0.36265	-6.831	0.84	0.719
hsa-mir-371	0.029269	0.41654	-6.8098	0.811	0.679
hsa-mir-220c	0.029561	0.48101	-6.7805	0.786	0.633
hsa-mir-3174	0.029678	0.43594	-6.8014	0.803	0.665
hsa-mir-3150	0.029883	0.46333	-6.789	0.795	0.646
hsa-mir-485	0.03	0.37742	-6.8255	0.833	0.708
hsa-mir-30a	0.030234	0.22303	-6.8725	0.908	0.825
hsa-mir-1304	0.030439	0.33804	-6.8397	0.851	0.737
hsa-mir-4286	0.030585	0.42263	-6.8072	0.808	0.675
hsa-mir-320b-1	0.030877	0.42485	-6.8062	0.807	0.673
hsa-mir-1200	0.030994	0.55812	-6.7401	0.75	0.58
hsa-mir-548b	0.031053	0.73915	-6.6222	0.669	0.464
hsa-mir-573	0.03114	0.56653	-6.7354	0.746	0.574
hsa-mir-9-3	0.031754	0.24405	-6.8675	0.899	0.809
hsa-mir-99a	0.031813	0.24426	-6.8674	0.899	0.808
hsa-mir-3171	0.032193	0.48976	-6.7762	0.782	0.627
hsa-miR-515-5p	0.032544	0.50306	-6.7696	0.777	0.618
hsa-mir-3169	0.032924	0.43636	-6.8012	0.803	0.665
hsa-mir-592	0.033216	0.58881	-6.7224	0.738	0.559
hsa-mir-1267	0.033977	0.48275	-6.7797	0.786	0.632
hsa-mir-1537	0.034094	0.54372	-6.7481	0.757	0.59
hsa-mir-3122	0.034561	0.52653	-6.7574	0.766	0.602
hsa-mir-501	0.034591	0.22446	-6.8721	0.908	0.824
hsa-mir-1255a	0.034825	0.45139	-6.7945	0.799	0.654
hsa-mir-708	0.035	0.46661	-6.7874	0.793	0.643
hsa-mir-133a-2	0.035965	0.44922	-6.7955	0.799	0.656
hsa-mir-421	0.036345	0.57527	-6.7303	0.742	0.568
hsa-mir-297	0.036374	0.22825	-6.8713	0.906	0.821
hsa-miR-3130-5p	0.036433	0.41923	-6.8086	0.81	0.677
hsa-mir-548x	0.036637	0.50853	-6.7668	0.773	0.614
hsa-mir-3123	0.036725	0.70124	-6.6495	0.686	0.487
hsa-mir-3179-3	0.036784	0.55079	-6.7442	0.753	0.585
hsa-mir-4266	0.037515	0.63583	-6.6934	0.71	0.529
hsa-mir-588	0.037632	0.57987	-6.7276	0.739	0.565
hsa-mir-130a	0.038041	0.63476	-6.6941	0.71	0.529
hsa-mir-1252	0.038275	0.65254	-6.6826	0.703	0.518
hsa-mir-1243	0.038275	0.65379	-6.6818	0.703	0.517
hsa-mir-150	0.038363	0.51179	-6.7651	0.771	0.612
hsa-mir-4314	0.038392	0.38578	-6.8223	0.827	0.702
hsa-mir-4283-1	0.038421	0.65839	-6.6788	0.7	0.514
hsa-mir-429	0.03845	0.52674	-6.7573	0.766	0.601
hsa-mir-548h-3	0.03845	0.75786	-6.6081	0.657	0.453
v11_hsa-miR-923	0.03848	0.24927	-6.8662	0.896	0.804
hsa-mir-497	0.038655	0.58063	-6.7272	0.739	0.565
hsa-mir-29b-2	0.039211	0.53138	-6.7548	0.764	0.598
hsa-mir-3174	0.039503	0.36278	-6.831	0.84	0.719
hsa-mir-1260b	0.039737	0.45167	-6.7944	0.799	0.654
hsa-mir-568	0.039766	0.66342	-6.6754	0.698	0.511
hsa-mir-652	0.039883	0.52822	-6.7565	0.765	0.6
hsa-mir-4253	0.040029	0.21678	-6.8739	0.913	0.83
hsa-mir-708	0.040058	0.61908	-6.704	0.72	0.54
hsa-mir-558	0.040497	0.70739	-6.6452	0.683	0.484
hsa-mir-922	0.040526	0.62136	-6.7026	0.719	0.538
hsa-mir-302d	0.040643	0.64864	-6.6852	0.704	0.52
hsa-mir-542	0.040906	0.44003	-6.7996	0.801	0.662
hsa-mir-653	0.040965	0.67178	-6.6698	0.695	0.506
hsa-mir-2117	0.041345	0.6783	-6.6654	0.694	0.502
hsa-mir-548h-3	0.041491	0.56256	-6.7376	0.749	0.577
hsa-mir-3130-2	0.041754	0.75004	-6.614	0.661	0.458
hsa-mir-147b	0.042018	0.72852	-6.63	0.674	0.471
hsa-mir-185	0.042076	0.2029	-6.8768	0.921	0.84
hsa-mir-548q	0.042135	0.41527	-6.8103	0.811	0.68
hsa-mir-765	0.04386	0.58189	-6.7265	0.739	0.564
hsa-mir-4264	0.043918	0.67111	-6.6703	0.696	0.506
hsa-mir-4306	0.044181	0.51848	-6.7616	0.769	0.607
hsa-mir-4297	0.044474	0.52316	-6.7592	0.767	0.604
hsa-mir-490	0.044561	0.78411	-6.5879	0.646	0.438
hsa-mir-199a-1	0.044883	0.83825	-6.544	0.622	0.407
hsa-mir-579	0.045	0.60715	-6.7113	0.727	0.547
hsa-mir-514b	0.045117	0.81387	-6.5641	0.633	0.421
hsa-mir-548b	0.045117	0.67029	-6.6708	0.696	0.507
hsa-mir-216b	0.045146	0.85523	-6.5297	0.617	0.398
hsa-mir-876	0.045351	0.44626	-6.7968	0.8	0.658
hsa-mir-513b	0.045731	0.55565	-6.7415	0.752	0.582
hsa-mir-4277	0.045965	0.68057	-6.6638	0.694	0.5
hsa-mir-148b	0.04614	0.54107	-6.7496	0.758	0.592
hsa-mir-548e	0.046316	0.45118	-6.7946	0.799	0.654
hsa-mir-326	0.046579	0.60948	-6.7099	0.727	0.546
hsa-mir-337	0.046754	0.46673	-6.7874	0.793	0.643
hsa-mir-4256	0.046871	0.86638	-6.5201	0.612	0.392
hsa-mir-613	0.04693	0.75381	-6.6112	0.66	0.456
hsa-mir-758	0.046959	0.5907	-6.7213	0.737	0.558
hsa-mir-132	0.047164	0.5973	-6.7173	0.732	0.554
hsa-mir-514b	0.047895	0.66533	-6.6741	0.697	0.51
hsa-mir-936	0.04807	0.80292	-6.573	0.639	0.427
hsa-mir-3117	0.048216	0.76492	-6.6028	0.654	0.449
hsa-mir-214	0.048363	0.55424	-6.7423	0.752	0.583
hsa-mir-1277	0.04845	0.64978	-6.6844	0.704	0.52
hsa-mir-1183	0.048684	0.79768	-6.5772	0.641	0.43
hsa-mir-3135	0.048772	0.73207	-6.6274	0.673	0.469
hsa-mir-2053	0.049415	0.89407	-6.4959	0.601	0.377
hsa-mir-4257	0.049415	0.66032	-6.6775	0.7	0.513
hsa-mir-583	0.049415	0.55275	-6.7431	0.752	0.584
hsa-miR-548f	0.049649	0.68292	-6.6622	0.694	0.499
hsa-mir-4310	0.049678	0.58267	-6.726	0.739	0.564
hsa-mir-548k	0.049678	0.57964	-6.7278	0.739	0.566
hsa-mir-548v	0.049766	0.68003	-6.6642	0.694	0.501
hsa-mir-2116	0.050058	0.67441	-6.668	0.695	0.504
hsa-mir-338	0.050351	0.5597	-6.7392	0.75	0.579
hsa-mir-4325	0.050789	0.60153	-6.7148	0.729	0.551
hsa-mir-410	0.051696	0.67507	-6.6676	0.695	0.504
hsa-mir-138-2	0.052398	0.65129	-6.6834	0.704	0.519
hsa-mir-324	0.053246	0.45767	-6.7916	0.798	0.65
hsa-mir-19a	0.053655	0.78942	-6.5837	0.645	0.435
hsa-mir-522	0.053713	0.56619	-6.7355	0.746	0.575
hsa-miR-550	0.053801	0.24759	-6.8666	0.897	0.806
hsa-mir-4251	0.054152	0.76915	-6.5995	0.653	0.447
hsa-mir-3065	0.054181	0.90289	-6.488	0.599	0.372
hsa-mir-488	0.054211	0.84621	-6.5374	0.619	0.403
hsa-mir-551a	0.054591	0.65691	-6.6797	0.701	0.515
hsa-mir-1915	0.054678	0.45476	-6.7929	0.798	0.652
hsa-mir-607	0.054795	0.78762	-6.5851	0.645	0.436
hsa-mir-1972-1	0.055	0.85652	-6.5286	0.616	0.397
hsa-mir-451	0.055029	0.79527	-6.5791	0.641	0.431
hsa-mir-187	0.055029	0.58509	-6.7246	0.739	0.562
hsa-miR-26a	0.055029	0.88125	-6.5072	0.608	0.384
hsa-mir-590	0.055263	0.80823	-6.5687	0.636	0.424
hsa-mir-3145	0.055468	0.86691	-6.5197	0.612	0.391
hsa-mir-1203	0.055497	0.62363	-6.7011	0.717	0.537
hsa-mir-96	0.055526	0.93219	-6.4613	0.585	0.357
hsa-mir-374b	0.056433	0.82192	-6.5576	0.629	0.416
hsa-mir-607	0.056725	0.57058	-6.733	0.744	0.572
hsa-mir-202	0.056754	0.43941	-6.7999	0.801	0.663
hsa-mir-124-2	0.056842	0.83486	-6.5469	0.623	0.409
hsa-mir-372	0.057251	0.95798	-6.4371	0.573	0.344
hsa-mir-515-1	0.057339	0.87647	-6.5114	0.609	0.386
hsa-mir-3134	0.057398	1.00094	-6.3954	0.551	0.323
hsa-mir-362	0.057544	0.82344	-6.5563	0.628	0.415
hsa-mir-497	0.057661	0.85337	-6.5313	0.617	0.399
hsa-mir-609	0.057719	0.85168	-6.5327	0.617	0.4
hsa-mir-3167	0.057749	1.00292	-6.3934	0.551	0.322
hsa-mir-374a	0.058099	0.84724	-6.5365	0.619	0.402
hsa-mir-3162	0.058129	0.68928	-6.6579	0.691	0.495
hsa-mir-1278	0.058187	0.8996	-6.4909	0.599	0.374
hsa-mir-146a	0.058538	0.70542	-6.6466	0.683	0.485
v11_hsa-miR-768-3p	0.058713	0.31613	-6.847	0.862	0.754
hsa-let-7f-2-star	0.058743	0.77553	-6.5946	0.649	0.443
hsa-mir-431	0.058801	1.08812	-6.3055	0.512	0.283
hsa-mir-208b	0.05962	0.87508	-6.5126	0.609	0.387
hsa-mir-551b	0.059678	0.60684	-6.7115	0.727	0.548
hsa-mir-548w	0.059825	0.88307	-6.5056	0.606	0.383
hsa-mir-4320	0.06	0.83061	-6.5504	0.625	0.411
hsa-mir-4321	0.060058	0.58299	-6.7258	0.739	0.563
hsa-mir-630	0.060585	0.84512	-6.5383	0.62	0.403
hsa-mir-208a	0.061199	0.91216	-6.4796	0.593	0.367
hsa-mir-218-1	0.061579	0.77628	-6.594	0.649	0.442
hsa-mir-625	0.061842	0.8301	-6.5508	0.625	0.412
hsa-mir-425	0.061871	0.31565	-6.8472	0.862	0.754
hsa-miR-218-1-star	0.062047	1.16559	-6.2197	0.475	0.251
hsa-mir-551a	0.062281	0.85891	-6.5266	0.616	0.396
hsa-mir-376c	0.062661	0.96076	-6.4344	0.572	0.343
hsa-mir-548e	0.062778	0.93916	-6.4548	0.582	0.354
hsa-mir-938	0.063012	1.08516	-6.3087	0.513	0.285
hsa-mir-934	0.063216	0.71027	-6.6431	0.682	0.482
hsa-mir-1184-3	0.063509	0.77492	-6.5951	0.649	0.443
hsa-mir-145	0.063977	0.77466	-6.5953	0.649	0.443
hsa-mir-3183	0.064094	0.86591	-6.5205	0.612	0.392
hsa-mir-29b-1	0.06424	0.78402	-6.588	0.646	0.438
hsa-mir-149	0.064269	0.27558	-6.8592	0.884	0.784
hsa-mir-548d-1	0.064386	1.2132	-6.1642	0.451	0.233
hsa-mir-4258	0.065322	0.52513	-6.7581	0.766	0.603
hsa-mir-642	0.065497	0.64632	-6.6867	0.705	0.522
hsa-mir-340	0.065526	1.09508	-6.298	0.509	0.28
hsa-mir-548n	0.065643	1.00327	-6.3931	0.551	0.322
hsa-mir-490	0.066287	0.575	-6.7305	0.742	0.569
hsa-mir-154	0.066608	0.80867	-6.5683	0.636	0.424
hsa-mir-205	0.066959	0.83517	-6.5466	0.623	0.409
hsa-mir-519d	0.067281	0.83954	-6.543	0.622	0.406
hsa-mir-508	0.067485	1.08197	-6.3121	0.514	0.286
hsa-mir-100	0.067544	1.33082	-6.0185	0.394	0.191
hsa-mir-559	0.067632	0.67681	-6.6664	0.694	0.503
hsa-mir-3184	0.067895	0.75181	-6.6127	0.661	0.457
hsa-mir-605	0.068187	0.82442	-6.5555	0.627	0.415
hsa-mir-3122	0.068275	0.76718	-6.601	0.653	0.448
hsa-mir-550-2	0.06848	0.52893	-6.7561	0.765	0.6
hsa-mir-1827	0.068684	0.99439	-6.4019	0.554	0.326
hsa-mir-3175	0.068977	0.86011	-6.5255	0.616	0.395
hsa-mir-570	0.069152	1.02653	-6.3697	0.541	0.311
hsa-let-7d	0.069298	0.96238	-6.4329	0.572	0.342
hsa-mir-3194	0.069591	0.77837	-6.5924	0.649	0.441
hsa-mir-1278	0.070117	0.8413	-6.5415	0.622	0.405
hsa-mir-4252	0.070702	0.91351	-6.4784	0.593	0.367
hsa-mir-4323	0.07117	0.89079	-6.4988	0.601	0.379
hsa-miR-24-1-star	0.071813	0.87867	-6.5095	0.608	0.385
hsa-mir-3177	0.072368	0.81904	-6.5599	0.63	0.418
hsa-mir-490	0.072456	0.73063	-6.6284	0.673	0.469
hsa-mir-523	0.07269	1.22463	-6.1506	0.446	0.228
hsa-mir-608	0.073012	1.13072	-6.259	0.491	0.265
hsa-mir-1295	0.073099	0.9426	-6.4516	0.582	0.352
hsa-mir-384	0.073392	1.08738	-6.3063	0.512	0.284
hsa-mir-2115	0.073889	1.11958	-6.2713	0.496	0.27
hsa-mir-876	0.074006	0.98026	-6.4157	0.561	0.333
hsa-mir-523	0.074064	0.86899	-6.5179	0.612	0.39
hsa-miR-103-2-star	0.074795	0.95653	-6.4385	0.573	0.345
hsa-mir-1201	0.074854	0.40448	-6.8148	0.817	0.688
hsa-mir-15a	0.075702	0.99143	-6.4048	0.555	0.328
hsa-mir-548i-4	0.07614	0.86702	-6.5196	0.612	0.391
hsa-mir-4256	0.076228	0.94868	-6.4459	0.579	0.349
hsa-mir-1468	0.076345	0.69929	-6.6509	0.686	0.489
hsa-mir-326	0.076988	0.63448	-6.6943	0.71	0.53
hsa-mir-1973	0.077602	0.70597	-6.6462	0.683	0.485
hsa-miR-3180-5p	0.077719	0.85279	-6.5318	0.617	0.399
hsa-mir-1295	0.078216	1.20463	-6.1744	0.454	0.236
hsa-mir-376b	0.078304	1.29065	-6.0697	0.413	0.205
hsa-miR-3130-3p	0.07845	1.00836	-6.388	0.549	0.32
hsa-mir-3121	0.078977	0.69957	-6.6507	0.686	0.488
hsa-mir-500	0.079181	0.56779	-6.7346	0.745	0.574
hsa-mir-409	0.079357	1.06555	-6.3294	0.519	0.293
hsa-mir-22	0.080205	0.69553	-6.6535	0.688	0.491
hsa-mir-3126	0.080409	0.91587	-6.4763	0.592	0.366
hsa-miR-129-star	0.080556	0.81421	-6.5639	0.633	0.421
hsa-mir-3118-2	0.081579	1.45213	-5.8554	0.355	0.155
hsa-mir-376b	0.082251	1.30584	-6.0505	0.406	0.199
hsa-mir-943	0.08231	1.09999	-6.2927	0.507	0.278
hsa-mir-3176	0.082778	1.10036	-6.2923	0.507	0.278
hsa-mir-32	0.083012	1.14653	-6.2413	0.485	0.259
hsa-mir-1287	0.083392	1.31058	-6.0445	0.405	0.198
hsa-mir-138-2	0.083918	1.40524	-5.92	0.373	0.168
hsa-mir-3074	0.084006	0.96943	-6.4261	0.567	0.338
hsa-mir-4316	0.084035	1.07889	-6.3153	0.514	0.287
hsa-mir-3120	0.084386	1.17814	-6.2053	0.467	0.246
hsa-mir-4289	0.084415	0.85719	-6.528	0.616	0.397
hsa-mir-133b	0.084561	1.00283	-6.3935	0.551	0.322
hsa-mir-1291	0.084737	0.58459	-6.7249	0.739	0.562
hsa-mir-1231	0.085	1.26915	-6.0964	0.423	0.212
hsa-mir-711	0.085468	0.92103	-6.4715	0.59	0.363
hsa-mir-23a	0.085819	0.66931	-6.6715	0.696	0.507
hsa-mir-1228	0.086257	0.7885	-6.5844	0.645	0.435
hsa-miR-19b	0.087193	0.90153	-6.4892	0.599	0.373
hsa-mir-188	0.087339	0.91201	-6.4798	0.593	0.368
hsa-mir-449a	0.087456	1.33183	-6.0172	0.394	0.191
hsa-mir-27a	0.087602	0.98387	-6.4122	0.559	0.331
hsa-mir-554	0.088655	1.28085	-6.0819	0.417	0.208
hsa-mir-1273c	0.088655	0.69453	-6.6542	0.688	0.492
hsa-mir-498	0.088801	1.63785	-5.5813	0.289	0.11
hsa-mir-126	0.08883	1.06351	-6.3316	0.521	0.294
hsa-mir-452	0.088889	1.47094	-5.829	0.347	0.15
hsa-mir-518d	0.090117	1.2941	-6.0653	0.411	0.203
hsa-miR-135a-star	0.090497	0.64202	-6.6894	0.706	0.525
hsa-mir-548o	0.090789	1.50596	-5.779	0.334	0.14
hsa-mir-4251	0.090906	1.39693	-5.9312	0.376	0.171
hsa-mir-648	0.091111	1.20991	-6.1681	0.451	0.234
hsa-mir-204	0.091316	1.63146	-5.5912	0.291	0.111
hsa-miR-517-star	0.09193	1.21125	-6.1665	0.451	0.233
hsa-mir-3186	0.092105	1.49065	-5.8009	0.34	0.144
hsa-mir-1912	0.092222	1.5152	-5.7656	0.331	0.138
hsa-mir-493	0.092368	1.48438	-5.8099	0.343	0.146
hsa-mir-623	0.09307	1.67701	-5.5199	0.274	0.102
hsa-mir-3194	0.093216	1.07971	-6.3145	0.514	0.287
hsa-mir-2277	0.093363	1.11763	-6.2734	0.497	0.271
hsa-mir-146a	0.093538	1.43324	-5.8816	0.362	0.16
hsa-mir-4329	0.093889	0.5814	-6.7268	0.739	0.564
hsa-mir-561	0.093947	1.35799	-5.9831	0.388	0.182
hsa-mir-220b	0.094152	1.18183	-6.201	0.465	0.245
hsa-mir-518e	0.094386	1.48684	-5.8064	0.342	0.145
hsa-mir-635	0.094591	1.03604	-6.36	0.535	0.307
hsa-mir-491	0.094708	1.30583	-6.0505	0.406	0.199
hsa-mir-518a-2	0.094795	1.37368	-5.9623	0.383	0.178
hsa-mir-518d	0.094942	1.28917	-6.0715	0.413	0.205
hsa-mir-629	0.095146	1.08982	-6.3037	0.511	0.283
hsa-mir-34c	0.095146	1.00885	-6.3875	0.549	0.319
hsa-mir-515-2	0.095585	1.62572	-5.6001	0.291	0.112
hsa-mir-604	0.095877	1.54526	-5.7216	0.319	0.131
hsa-mir-4275	0.096696	1.32428	-6.0269	0.398	0.193
hsa-mir-3121	0.097368	1.2016	-6.1779	0.455	0.237
hsa-mir-1289-2	0.097427	0.83843	-6.5439	0.622	0.407
hsa-mir-4300	0.097515	1.73314	-5.4296	0.255	0.0912
hsa-mir-744	0.097778	0.90098	-6.4897	0.599	0.373
hsa-mir-525	0.098947	1.72144	-5.4486	0.258	0.0933
hsa-mir-493	0.099181	1.33217	-6.0168	0.394	0.191
hsa-mir-512-1	0.099561	1.30527	-6.0512	0.406	0.2
hsa-mir-26a-2	0.09962	1.42334	-5.8953	0.366	0.163
hsa-mir-188	0.100585	0.66612	-6.6736	0.697	0.509
hsa-mir-18b	0.101316	1.59786	-5.6428	0.299	0.118
hsa-mir-518e	0.101462	1.4066	-5.9181	0.373	0.168
hsa-mir-181b-2	0.101696	1.38299	-5.9499	0.379	0.175
hsa-mir-34a	0.101696	1.74989	-5.4022	0.25	0.0882
hsa-mir-769	0.102515	0.68241	-6.6626	0.694	0.499
hsa-mir-218-2	0.102895	1.5195	-5.7593	0.33	0.137
hsa-mir-600	0.103713	1.31984	-6.0326	0.401	0.195
hsa-mir-767	0.10383	1.60618	-5.6301	0.296	0.117
hsa-mir-1272	0.104357	0.73691	-6.6238	0.67	0.466
hsa-mir-1180	0.104795	1.30731	-6.0486	0.406	0.199
hsa-miR-550-star	0.104854	0.67917	-6.6648	0.694	0.501
hsa-mir-548j	0.105643	1.30072	-6.057	0.408	0.201
hsa-mir-499	0.106082	1.47542	-5.8226	0.345	0.148
hsa-mir-720	0.106491	0.15988	-6.8847	0.939	0.874
hsa-mir-3180-3	0.106871	0.9135	-6.4784	0.593	0.367
hsa-mir-26b	0.107456	1.24871	-6.1215	0.434	0.219
hsa-mir-193a	0.108099	1.25354	-6.1156	0.431	0.218
hsa-mir-208b	0.108129	1.42771	-5.8893	0.365	0.162
hsa-mir-640	0.108421	1.39859	-5.929	0.376	0.17
hsa-mir-1208	0.108918	1.37195	-5.9646	0.383	0.178
hsa-mir-4301	0.10924	1.27772	-6.0858	0.419	0.209
hsa-let-7g	0.109298	1.43764	-5.8756	0.36	0.159
hsa-mir-185	0.110029	0.69831	-6.6516	0.686	0.489
hsa-mir-199b	0.110351	1.62836	-5.596	0.291	0.112
hsa-mir-106a	0.11038	1.8426	-5.2463	0.221	0.0732
hsa-mir-3180-2	0.111345	0.89254	-6.4972	0.601	0.378
hsa-mir-502	0.111901	1.2359	-6.1371	0.44	0.224
hsa-mir-1237	0.111988	1.21478	-6.1624	0.451	0.232
hsa-mir-302e	0.112515	1.43267	-5.8824	0.362	0.16
hsa-mir-596	0.113041	1.62523	-5.6009	0.291	0.112
hsa-mir-1290	0.113041	1.13238	-6.2571	0.49	0.265
hsa-mir-548u	0.113567	1.42697	-5.8903	0.365	0.162
hsa-mir-132	0.11383	1.37264	-5.9637	0.383	0.178
hsa-mir-181c	0.114094	1.22686	-6.1479	0.445	0.227
hsa-let-7a-1	0.114123	1.02557	-6.3707	0.541	0.312
hsa-mir-646	0.114503	1.76439	-5.3782	0.246	0.0857
hsa-mir-4260	0.114649	1.08727	-6.3064	0.512	0.284
hsa-mir-146b	0.114678	1.01685	-6.3795	0.545	0.316
hsa-mir-589	0.114678	1.01776	-6.3786	0.545	0.315
hsa-mir-1266	0.114883	1.42546	-5.8924	0.365	0.162
hsa-mir-30e	0.114942	1.04141	-6.3545	0.533	0.304
hsa-mir-3136	0.115205	1.51703	-5.7629	0.331	0.138
hsa-mir-26b	0.115468	0.54823	-6.7456	0.755	0.587
hsa-mir-1323	0.115585	1.59708	-5.644	0.299	0.119
hsa-mir-3190	0.116345	1.22839	-6.1461	0.444	0.227
hsa-let-7c	0.116667	1.58684	-5.6595	0.302	0.121
hsa-mir-34c	0.116667	1.27613	-6.0878	0.419	0.21
hsa-mir-432	0.117515	0.44505	-6.7974	0.8	0.659
hsa-mir-559	0.117749	1.28393	-6.0781	0.415	0.207
hsa-mir-556	0.117895	1.88553	-5.1719	0.208	0.067
hsa-mir-631	0.118041	1.63873	-5.5799	0.289	0.11
hsa-mir-4272	0.118304	1.63081	-5.5922	0.291	0.111
hsa-let-7f	0.11845	0.7055	-6.6465	0.683	0.485
hsa-mir-4319	0.119035	1.49991	-5.7877	0.336	0.142
hsa-mir-2909	0.119532	1.52915	-5.7453	0.326	0.135
hsa-mir-576	0.12	1.36446	-5.9746	0.386	0.18
hsa-mir-654	0.121111	1.1048	-6.2875	0.505	0.276
hsa-mir-612	0.121287	1.07164	-6.323	0.517	0.291
hsa-mir-2114	0.121959	1.88656	-5.1701	0.208	0.0669
hsa-mir-450b	0.122164	0.83678	-6.5453	0.622	0.408
hsa-mir-141	0.122602	2.01249	-4.9436	0.175	0.0513
hsa-mir-16-2	0.122719	1.33873	-6.0083	0.393	0.189
hsa-mir-1911	0.123743	0.82862	-6.552	0.626	0.412
hsa-mir-512-2	0.123977	1.83281	-5.2631	0.223	0.0747
hsa-miR-133a	0.12424	1.35824	-5.9828	0.388	0.182
hsa-mir-1272	0.125322	2.20681	-4.5712	0.132	0.0334
hsa-mir-4298	0.125497	1.62831	-5.5961	0.291	0.112
hsa-mir-4285	0.125731	1.51632	-5.764	0.331	0.138
hsa-mir-3139	0.125936	1.6046	-5.6325	0.296	0.117
hsa-mir-197	0.126082	0.70995	-6.6434	0.682	0.482
hsa-mir-152	0.12614	1.7476	-5.4059	0.251	0.0886
hsa-mir-770	0.127895	1.75172	-5.3992	0.25	0.0879
hsa-mir-339	0.128304	0.62839	-6.6982	0.715	0.534
hsa-mir-3186	0.128421	1.41867	-5.9017	0.368	0.164
hsa-mir-1234	0.128596	1.4712	-5.8286	0.347	0.149
hsa-miR-512-3p	0.129561	1.51828	-5.7611	0.33	0.137
hsa-mir-215	0.129737	0.47687	-6.7825	0.787	0.636
hsa-mir-126	0.131111	1.81158	-5.2992	0.23	0.078
hsa-mir-606	0.131111	1.1369	-6.2521	0.489	0.263
hsa-mir-625	0.132398	1.70152	-5.4808	0.265	0.097
hsa-mir-34c	0.132661	0.89236	-6.4974	0.601	0.378
hsa-mir-3130-3	0.132807	1.51559	-5.765	0.331	0.138
hsa-mir-3130-4	0.133304	1.29852	-6.0598	0.409	0.202
hsa-mir-324	0.133392	1.50443	-5.7812	0.334	0.141
hsa-mir-127	0.13348	1.6458	-5.5689	0.286	0.108
hsa-mir-3151	0.133509	0.52349	-6.759	0.767	0.604
hsa-mir-337	0.134211	1.95988	-5.0397	0.188	0.0574
hsa-mir-323	0.134737	1.59044	-5.654	0.301	0.12
hsa-mir-204	0.13538	1.28802	-6.073	0.413	0.206
hsa-mir-124-3	0.135585	2.59395	-3.7532	0.0724	0.0134
hsa-mir-589	0.136257	1.66267	-5.5425	0.28	0.105
hsa-mir-4266	0.136754	1.78984	-5.3359	0.238	0.0814
hsa-miR-4283	0.136784	1.477	-5.8204	0.345	0.148
hsa-mir-376a-1	0.13731	1.8933	-5.1583	0.208	0.066
hsa-mir-1279	0.137339	1.81317	-5.2966	0.23	0.0777
hsa-mir-154	0.137456	1.8855	-5.172	0.208	0.067
hsa-mir-149	0.138421	1.96425	-5.0318	0.187	0.0568
hsa-mir-377	0.138713	2.09143	-4.7956	0.156	0.0432
hsa-mir-874	0.139327	1.54936	-5.7155	0.319	0.13
hsa-mir-363	0.139415	2.38404	-4.2088	0.102	0.0222
hsa-mir-591	0.139971	2.0044	-4.9585	0.178	0.0522
hsa-mir-3133	0.140468	2.0243	-4.9218	0.172	0.05
hsa-mir-367	0.141082	1.97231	-5.0172	0.185	0.0559
hsa-mir-2116	0.141199	2.22441	-4.5362	0.128	0.0321
hsa-mir-1263	0.141813	0.85844	-6.527	0.616	0.396
hsa-mir-1539	0.141959	1.83934	-5.2519	0.221	0.0737
hsa-mir-505	0.143333	0.47994	-6.7811	0.786	0.634
hsa-mir-124-2	0.143596	1.88861	-5.1665	0.208	0.0666
hsa-mir-99b	0.144269	1.37524	-5.9603	0.383	0.177
hsa-mir-1285-2	0.14462	2.18924	-4.606	0.136	0.0348
hsa-mir-134	0.144854	2.38326	-4.2104	0.102	0.0223
hsa-mir-216a	0.145058	1.91746	-5.1156	0.201	0.0627
hsa-mir-449a	0.145234	1.90573	-5.1364	0.205	0.0643
hsa-mir-548f-3	0.145731	2.38167	-4.2138	0.102	0.0223
hsa-mir-191	0.146345	2.31141	-4.3599	0.112	0.0263
hsa-mir-548q	0.147573	0.94989	-6.4447	0.578	0.348
hsa-mir-296	0.147807	1.71142	-5.4648	0.261	0.0952
hsa-mir-1910	0.147924	0.94232	-6.4518	0.582	0.352
hsa-mir-659	0.14886	1.57781	-5.6731	0.306	0.123
hsa-mir-548f-4	0.149152	2.31951	-4.3432	0.111	0.0258
hsa-mir-758	0.149211	2.51859	-3.9199	0.0824	0.0161
hsa-mir-520c	0.150848	2.72291	-3.46	0.0588	0.00972
hsa-mir-2355	0.151111	2.04899	-4.8757	0.165	0.0474
hsa-mir-500b	0.153304	2.16039	-4.6626	0.14	0.0371
hsa-mir-330	0.153655	2.27222	-4.4399	0.119	0.0288
hsa-mir-15a	0.15462	2.22451	-4.536	0.128	0.0321
hsa-mir-3152	0.154795	1.0832	-6.3107	0.514	0.286
hsa-mir-100	0.154971	2.05734	-4.8601	0.163	0.0466
hsa-mir-2110	0.155	0.83462	-6.5471	0.623	0.409
hsa-mir-575	0.155234	1.82184	-5.2818	0.227	0.0764
hsa-mir-186	0.155351	2.35401	-4.2717	0.106	0.0238
hsa-let-7c	0.155439	2.2942	-4.3952	0.116	0.0274
hsa-mir-145	0.156637	1.35637	-5.9852	0.388	0.183
hsa-mir-4274	0.157339	1.87241	-5.1948	0.212	0.0689
hsa-mir-143	0.157836	2.01977	-4.9301	0.173	0.0505
hsa-mir-92b	0.15848	1.84034	-5.2502	0.221	0.0735
hsa-mir-648	0.15886	1.61318	-5.6194	0.294	0.115
hsa-mir-1254	0.159006	2.14067	-4.701	0.144	0.0388
hsa-mir-107	0.159298	2.67281	-3.5751	0.0641	0.011
hsa-mir-328	0.159415	0.72387	-6.6333	0.677	0.474
hsa-mir-4294	0.160205	1.97282	-5.0162	0.185	0.0558
hsa-mir-1914	0.160848	2.6073	-3.7233	0.0708	0.013
hsa-mir-210	0.162924	1.62622	-5.5993	0.291	0.112
hsa-mir-3128	0.163304	0.77942	-6.5916	0.649	0.441
hsa-mir-503	0.163596	2.18339	-4.6175	0.136	0.0353
hsa-mir-548f-1	0.16386	1.67521	-5.5227	0.274	0.102
hsa-mir-4325	0.164883	2.02728	-4.9162	0.171	0.0497
hsa-mir-662	0.165409	1.97158	-5.0185	0.185	0.056
hsa-mir-943	0.165643	0.9193	-6.4731	0.591	0.364
hsa-mir-18b	0.16617	1.9404	-5.0747	0.194	0.0598
hsa-mir-362	0.166228	2.2351	-4.5148	0.126	0.0314
hsa-mir-4288	0.167427	2.85103	-3.1594	0.0468	0.00701
hsa-mir-655	0.170673	2.31842	-4.3454	0.111	0.0259
hsa-mir-639	0.171199	2.04777	-4.878	0.166	0.0475
hsa-mir-338	0.171842	1.46532	-5.8369	0.35	0.151
hsa-mir-3184	0.172251	2.59023	-3.7615	0.0727	0.0135
hsa-mir-486	0.172398	1.84038	-5.2502	0.221	0.0735
hsa-mir-195	0.173041	1.75697	-5.3905	0.249	0.087
hsa-mir-548g	0.173099	1.74383	-5.4121	0.252	0.0893
hsa-mir-20b	0.173596	1.76496	-5.3773	0.246	0.0856
hsa-mir-3181	0.173977	1.37381	-5.9622	0.383	0.178
hsa-mir-506	0.174591	2.32142	-4.3392	0.111	0.0257
hsa-mir-4267	0.175936	2.57868	-3.7872	0.0745	0.0139
hsa-mir-323b	0.177515	2.24206	-4.5008	0.124	0.0309
hsa-mir-593	0.177749	2.71499	-3.4783	0.0594	0.00991
hsa-miR-1302	0.177778	1.76513	-5.377	0.246	0.0856
hsa-mir-616	0.178596	2.18102	-4.6222	0.137	0.0354
hsa-mir-3136	0.180029	2.14512	-4.6924	0.143	0.0384
hsa-mir-510	0.180526	1.69139	-5.497	0.269	0.0989
hsa-mir-4309	0.18114	2.47268	-4.0198	0.0883	0.018
hsa-mir-2355	0.181404	2.2751	-4.4341	0.119	0.0286
hsa-miR-26a-2-star	0.181462	2.13276	-4.7163	0.145	0.0395
hsa-mir-4317	0.181637	1.09444	-6.2987	0.509	0.281
hsa-miR-101-star	0.182135	2.13949	-4.7033	0.144	0.0389
hsa-mir-4315-1	0.182251	2.26814	-4.4482	0.12	0.0291
hsa-mir-20b	0.183012	2.1372	-4.7077	0.145	0.0391
hsa-mir-4276	0.184386	2.90685	-3.0257	0.042	0.00606
hsa-mir-1260	0.186404	1.0389	-6.3571	0.533	0.305
hsa-mir-26a-1	0.186813	1.99777	-4.9707	0.179	0.0529
hsa-mir-183	0.187135	2.35839	-4.2625	0.106	0.0236
hsa-let-7a-2-star	0.189825	2.83759	-3.1914	0.0476	0.00725
hsa-mir-1538	0.19193	2.3718	-4.2345	0.103	0.0229
hsa-mir-1255b-1	0.192076	2.71106	-3.4874	0.0596	0.01
hsa-mir-635	0.192135	1.44399	-5.8667	0.358	0.157
hsa-mir-1301	0.193012	2.42899	-4.1136	0.095	0.02
hsa-mir-10a	0.193392	1.79595	-5.3256	0.235	0.0805
hsa-mir-489	0.19386	2.1796	-4.625	0.137	0.0356
hsa-let-7e	0.194035	2.1854	-4.6136	0.136	0.0351
hsa-mir-222	0.194064	2.7046	-3.5022	0.0602	0.0102
hsa-mir-1915	0.194386	2.605	-3.7284	0.071	0.013
hsa-miR-1184	0.194795	0.64377	-6.6883	0.705	0.524
hsa-mir-570	0.196199	1.6142	-5.6178	0.294	0.115
hsa-mir-4299	0.196491	1.73759	-5.4223	0.254	0.0904
hsa-miR-153	0.196608	2.83051	-3.2082	0.0481	0.00739
hsa-mir-377	0.197193	1.89867	-5.1489	0.207	0.0652
hsa-mir-518f	0.197544	1.80385	-5.3123	0.232	0.0792
hsa-mir-449b	0.197953	2.66399	-3.5952	0.065	0.0113
hsa-let-7g	0.198187	1.5275	-5.7477	0.326	0.135
hsa-let-7g	0.198216	1.61543	-5.6159	0.294	0.114
hsa-mir-200b	0.198947	2.14694	-4.6888	0.143	0.0382
hsa-mir-664	0.200877	2.60745	-3.7229	0.0708	0.013
hsa-mir-583	0.20114	2.837	-3.1928	0.0476	0.00726
hsa-mir-30c-2	0.202135	1.89147	-5.1615	0.208	0.0662
hsa-mir-99b	0.20345	2.3785	-4.2204	0.102	0.0225
hsa-mir-4292	0.204942	1.75757	-5.3895	0.249	0.0869
hsa-mir-485	0.205117	1.91844	-5.1139	0.2	0.0626
hsa-mir-4292	0.205936	2.37821	-4.221	0.102	0.0225
hsa-mir-30a	0.205965	2.48509	-3.9929	0.087	0.0175
hsa-mir-363	0.206959	2.75191	-3.3928	0.0557	0.00903
hsa-mir-195	0.208129	1.09561	-6.2974	0.509	0.28
hsa-miR-30c-2-star	0.208596	0.88393	-6.5048	0.606	0.382
hsa-mir-1244-1	0.209649	2.9354	-2.9566	0.0403	0.00563
hsa-mir-548c	0.210409	2.80209	-3.2753	0.0512	0.00795
hsa-mir-1914	0.212953	2.08346	-4.8107	0.157	0.044
hsa-mir-34b	0.213421	1.57495	-5.6774	0.307	0.124
hsa-let-7i	0.214064	3.20365	-2.2881	0.0233	0.00275
hsa-mir-769	0.214327	3.36741	-1.8636	0.0169	0.00175
hsa-mir-296	0.214503	0.9594	-6.4357	0.572	0.343
hsa-mir-660	0.216988	1.74452	-5.411	0.252	0.0892
hsa-miR-16	0.217339	2.25934	-4.466	0.121	0.0297
hsa-mir-548v	0.218363	2.57634	-3.7924	0.0747	0.014
hsa-mir-2116	0.218743	2.58158	-3.7808	0.0741	0.0138
hsa-mir-181b-1	0.21886	4.65846	1.8008	0.000672	3.83e-05
hsa-mir-4252	0.220205	2.54857	-3.854	0.0785	0.015
hsa-mir-1323	0.221959	1.76276	-5.381	0.247	0.086
hsa-mir-199b	0.222427	2.65758	-3.6098	0.0657	0.0114
hsa-mir-4269	0.222544	3.27209	-2.1121	0.0204	0.00228
hsa-mir-212	0.227485	3.10644	-2.5344	0.0289	0.00357
hsa-miR-125b	0.228772	4.23198	0.5407	0.00201	0.000141
hsa-mir-192	0.23152	2.5353	-3.8832	0.0801	0.0155
hsa-mir-711	0.231696	2.55249	-3.8453	0.0784	0.0148
hsa-mir-95	0.232602	2.59739	-3.7455	0.0722	0.0133
hsa-mir-718	0.232836	1.91917	-5.1126	0.2	0.0625
hsa-mir-650	0.233743	2.21888	-4.5472	0.129	0.0325
hsa-mir-3187	0.235643	0.91066	-6.481	0.594	0.368
hsa-mir-675	0.235819	1.97278	-5.0163	0.185	0.0558
hsa-mir-323	0.23693	3.57173	-1.3184	0.0108	0.000983
hsa-mir-564	0.237544	2.50975	-3.9392	0.0835	0.0165
hsa-miR-218	0.238246	3.31861	-1.9913	0.0183	0.002
hsa-mir-652	0.24152	3.38174	-1.8259	0.0165	0.00168
hsa-mir-1911	0.241608	2.22274	-4.5395	0.128	0.0323
hsa-mir-1256	0.24193	3.01882	-2.7525	0.0341	0.00452
hsa-mir-223	0.243275	3.37394	-1.8464	0.0167	0.00172
hsa-mir-1193	0.244737	2.40254	-4.1697	0.0989	0.0213
hsa-let-7a-1	0.24538	2.25174	-4.4814	0.122	0.0302
hsa-mir-578	0.245556	3.80544	-0.6758	0.00602	0.000501
v11_hsa-miR-1300	0.248246	0.76408	-6.6034	0.654	0.45
hsa-miR-124	0.250643	1.98336	-4.9971	0.182	0.0546
hsa-miR-329	0.251053	2.6316	-3.6686	0.0683	0.0122
hsa-mir-502	0.255146	2.84955	-3.163	0.0469	0.00703
hsa-mir-941-4	0.259006	2.28704	-4.4098	0.117	0.0279
hsa-mir-4277	0.259035	2.75555	-3.3843	0.0553	0.00895
hsa-mir-20b	0.259561	1.61356	-5.6188	0.294	0.115
hsa-mir-890	0.261433	2.72813	-3.448	0.0582	0.00959
hsa-mir-18a	0.262515	1.7981	-5.322	0.235	0.0801
hsa-mir-124-1	0.262602	2.22569	-4.5336	0.128	0.032
hsa-miR-3156	0.265263	0.98419	-6.4119	0.559	0.331
hsa-mir-155	0.265819	2.49824	-3.9643	0.0854	0.0169
hsa-mir-4313	0.265819	2.63379	-3.6637	0.0681	0.0121
hsa-mir-125a	0.266053	0.82684	-6.5535	0.627	0.413
hsa-mir-145	0.267515	2.07386	-4.8289	0.159	0.0449
hsa-mir-27a	0.270205	3.32496	-1.9747	0.0181	0.00197
hsa-mir-377	0.270614	2.46606	-4.034	0.0889	0.0183
hsa-mir-488	0.272398	3.00574	-2.7847	0.0348	0.00467
hsa-mir-596	0.272924	2.90245	-3.0363	0.0424	0.00613
hsa-mir-1909	0.273275	2.29489	-4.3937	0.116	0.0274
hsa-mir-10b	0.274035	3.46924	-1.5939	0.0136	0.00131
hsa-mir-142	0.275175	3.5173	-1.4652	0.0122	0.00115
hsa-mir-146b	0.27617	2.14152	-4.6994	0.144	0.0387
hsa-mir-32	0.279094	2.46872	-4.0283	0.0887	0.0182
hsa-mir-548i-4	0.279825	2.80455	-3.2695	0.0511	0.0079
hsa-mir-216a	0.280994	1.7889	-5.3374	0.238	0.0816
hsa-mir-216b	0.281433	2.40671	-4.1609	0.0985	0.0211
hsa-mir-543	0.283129	2.07976	-4.8178	0.158	0.0443
hsa-mir-1180	0.283216	1.3701	-5.9671	0.384	0.179
hsa-mir-1280	0.285029	0.82556	-6.5546	0.627	0.414
[truncated: 228 more rows]
