# Supplementary material for: miR-20a-5p/TGFBR2 Axis Affects Pro-inflammatory Macrophages and Aggravates Liver Fibrosis
Source: Front Oncol. 2020 Feb 13;10:107. doi: 10.3389/fonc.2020.00107 (PMC7031347; doi:10.3389/fonc.2020.00107)
Supplement: Table S4 — List of target genes regulated by miR-20a-5p. [file Table_4.xlsx]

## Sheet: miRDB
Target Detail	Target Rank	Target Score	miRNA Name	Gene Symbol	Gene Description
Details	1	100	hsa-miR-20a-5p	ANKRD52	ankyrin repeat domain 52
Details	2	100	hsa-miR-20a-5p	ZFYVE26	zinc finger FYVE-type containing 26
Details	3	100	hsa-miR-20a-5p	ENPP5	ectonucleotide pyrophosphatase/phosphodiesterase 5 (putative)
Details	4	100	hsa-miR-20a-5p	GPR137C	G protein-coupled receptor 137C
Details	5	100	hsa-miR-20a-5p	FYCO1	FYVE and coiled-coil domain containing 1
Details	6	100	hsa-miR-20a-5p	DYNC1LI2	dynein cytoplasmic 1 light intermediate chain 2
Details	7	100	hsa-miR-20a-5p	ZNFX1	zinc finger NFX1-type containing 1
Details	8	100	hsa-miR-20a-5p	PKD2	polycystin 2, transient receptor potential cation channel
Details	9	100	hsa-miR-20a-5p	NAPEPLD	N-acyl phosphatidylethanolamine phospholipase D
Details	10	99	hsa-miR-20a-5p	NPAT	nuclear protein, coactivator of histone transcription
Details	11	99	hsa-miR-20a-5p	ARID4B	AT-rich interaction domain 4B
Details	12	99	hsa-miR-20a-5p	MED12L	mediator complex subunit 12 like
Details	13	99	hsa-miR-20a-5p	TBC1D20	TBC1 domain family member 20
Details	14	99	hsa-miR-20a-5p	ZNF800	zinc finger protein 800
Details	15	99	hsa-miR-20a-5p	NPAS2	neuronal PAS domain protein 2
Details	16	99	hsa-miR-20a-5p	FAM45A	family with sequence similarity 45 member A
Details	17	99	hsa-miR-20a-5p	SAR1B	secretion associated Ras related GTPase 1B
Details	18	99	hsa-miR-20a-5p	BRMS1L	BRMS1 like transcriptional repressor
Details	19	99	hsa-miR-20a-5p	GPR6	G protein-coupled receptor 6
Details	20	99	hsa-miR-20a-5p	ITGB8	integrin subunit beta 8
Details	21	99	hsa-miR-20a-5p	VLDLR	very low density lipoprotein receptor
Details	22	99	hsa-miR-20a-5p	TXNIP	thioredoxin interacting protein
Details	23	99	hsa-miR-20a-5p	KCNB1	potassium voltage-gated channel subfamily B member 1
Details	24	99	hsa-miR-20a-5p	CLOCK	clock circadian regulator
Details	25	99	hsa-miR-20a-5p	RUFY2	RUN and FYVE domain containing 2
Details	26	99	hsa-miR-20a-5p	ARHGAP12	Rho GTPase activating protein 12
Details	27	99	hsa-miR-20a-5p	KCNK10	potassium two pore domain channel subfamily K member 10
Details	28	99	hsa-miR-20a-5p	STK17B	serine/threonine kinase 17b
Details	29	99	hsa-miR-20a-5p	PDCD1LG2	programmed cell death 1 ligand 2
Details	30	99	hsa-miR-20a-5p	RAB22A	RAB22A, member RAS oncogene family
Details	31	99	hsa-miR-20a-5p	USP46	ubiquitin specific peptidase 46
Details	32	99	hsa-miR-20a-5p	C2CD2	C2 calcium dependent domain containing 2
Details	33	99	hsa-miR-20a-5p	SLC40A1	solute carrier family 40 member 1
Details	34	99	hsa-miR-20a-5p	EZH1	enhancer of zeste 1 polycomb repressive complex 2 subunit
Details	35	99	hsa-miR-20a-5p	ITPRIPL2	ITPRIP like 2
Details	36	99	hsa-miR-20a-5p	REEP3	receptor accessory protein 3
Details	37	99	hsa-miR-20a-5p	RRAGD	Ras related GTP binding D
Details	38	99	hsa-miR-20a-5p	TBC1D9	TBC1 domain family member 9
Details	39	99	hsa-miR-20a-5p	PLEKHA3	pleckstrin homology domain containing A3
Details	40	99	hsa-miR-20a-5p	CFL2	cofilin 2
Details	41	99	hsa-miR-20a-5p	PTPN4	protein tyrosine phosphatase, non-receptor type 4
Details	42	99	hsa-miR-20a-5p	AAK1	AP2 associated kinase 1
Details	43	99	hsa-miR-20a-5p	SACS	sacsin molecular chaperone
Details	44	99	hsa-miR-20a-5p	ZNF827	zinc finger protein 827
Details	45	99	hsa-miR-20a-5p	MAP3K2	mitogen-activated protein kinase kinase kinase 2
Details	46	98	hsa-miR-20a-5p	FBXL5	F-box and leucine rich repeat protein 5
Details	47	98	hsa-miR-20a-5p	NCOA3	nuclear receptor coactivator 3
Details	48	98	hsa-miR-20a-5p	EPHA4	EPH receptor A4
Details	49	98	hsa-miR-20a-5p	EPHA5	EPH receptor A5
Details	50	98	hsa-miR-20a-5p	FRMD6	FERM domain containing 6
Details	51	98	hsa-miR-20a-5p	E2F1	E2F transcription factor 1
Details	52	98	hsa-miR-20a-5p	VANGL1	VANGL planar cell polarity protein 1
Details	53	98	hsa-miR-20a-5p	RPS6KA5	ribosomal protein S6 kinase A5
Details	54	98	hsa-miR-20a-5p	CAMTA1	calmodulin binding transcription activator 1
Details	55	98	hsa-miR-20a-5p	AKTIP	AKT interacting protein
Details	56	98	hsa-miR-20a-5p	FCHO2	FCH domain only 2
Details	57	98	hsa-miR-20a-5p	NFAT5	nuclear factor of activated T cells 5
Details	58	98	hsa-miR-20a-5p	ZBTB4	zinc finger and BTB domain containing 4
Details	59	98	hsa-miR-20a-5p	RNF128	ring finger protein 128, E3 ubiquitin protein ligase
Details	60	98	hsa-miR-20a-5p	SAMD12	sterile alpha motif domain containing 12
Details	61	98	hsa-miR-20a-5p	HSPA8	heat shock protein family A (Hsp70) member 8
Details	62	98	hsa-miR-20a-5p	RGL1	ral guanine nucleotide dissociation stimulator like 1
Details	63	98	hsa-miR-20a-5p	MKRN1	makorin ring finger protein 1
Details	64	98	hsa-miR-20a-5p	EMSY	EMSY, BRCA2 interacting transcriptional repressor
Details	65	98	hsa-miR-20a-5p	ZNF367	zinc finger protein 367
Details	66	98	hsa-miR-20a-5p	ZNF512B	zinc finger protein 512B
Details	67	98	hsa-miR-20a-5p	ANKIB1	ankyrin repeat and IBR domain containing 1
Details	68	98	hsa-miR-20a-5p	REST	RE1 silencing transcription factor
Details	69	98	hsa-miR-20a-5p	KLHL28	kelch like family member 28
Details	70	98	hsa-miR-20a-5p	KIAA0513	KIAA0513
Details	71	97	hsa-miR-20a-5p	VASH2	vasohibin 2
Details	72	97	hsa-miR-20a-5p	GPR63	G protein-coupled receptor 63
Details	73	97	hsa-miR-20a-5p	MFSD8	major facilitator superfamily domain containing 8
Details	74	97	hsa-miR-20a-5p	CCND1	cyclin D1
Details	75	97	hsa-miR-20a-5p	USP3	ubiquitin specific peptidase 3
Details	76	97	hsa-miR-20a-5p	TRIP10	thyroid hormone receptor interactor 10
Details	77	97	hsa-miR-20a-5p	MYT1L	myelin transcription factor 1 like
Details	78	97	hsa-miR-20a-5p	BNIP2	BCL2 interacting protein 2
Details	79	97	hsa-miR-20a-5p	GXYLT1	glucoside xylosyltransferase 1
Details	80	97	hsa-miR-20a-5p	ZFYVE9	zinc finger FYVE-type containing 9
Details	81	97	hsa-miR-20a-5p	ATXN1L	ataxin 1 like
Details	82	97	hsa-miR-20a-5p	ATG16L1	autophagy related 16 like 1
Details	83	97	hsa-miR-20a-5p	ZXDA	zinc finger X-linked duplicated A
Details	84	97	hsa-miR-20a-5p	FGD4	FYVE, RhoGEF and PH domain containing 4
Details	85	97	hsa-miR-20a-5p	ITGA4	integrin subunit alpha 4
Details	86	97	hsa-miR-20a-5p	FAM129A	family with sequence similarity 129 member A
Details	87	97	hsa-miR-20a-5p	LRIG1	leucine rich repeats and immunoglobulin like domains 1
Details	88	97	hsa-miR-20a-5p	EIF5A2	eukaryotic translation initiation factor 5A2
Details	89	97	hsa-miR-20a-5p	RASGRF2	Ras protein specific guanine nucleotide releasing factor 2
Details	90	97	hsa-miR-20a-5p	ELK4	ELK4, ETS transcription factor
Details	91	97	hsa-miR-20a-5p	SLC24A2	solute carrier family 24 member 2
Details	92	97	hsa-miR-20a-5p	BCL11B	BCL11B, BAF complex component
Details	93	97	hsa-miR-20a-5p	FOXJ3	forkhead box J3
Details	94	97	hsa-miR-20a-5p	NABP1	nucleic acid binding protein 1
Details	95	97	hsa-miR-20a-5p	FRS2	fibroblast growth factor receptor substrate 2
Details	96	97	hsa-miR-20a-5p	EFCAB14	EF-hand calcium binding domain 14
Details	97	97	hsa-miR-20a-5p	NR2C2	nuclear receptor subfamily 2 group C member 2
Details	98	97	hsa-miR-20a-5p	GLIS3	GLIS family zinc finger 3
Details	99	97	hsa-miR-20a-5p	KMT2B	lysine methyltransferase 2B
Details	100	97	hsa-miR-20a-5p	FSD1L	fibronectin type III and SPRY domain containing 1 like
Details	101	96	hsa-miR-20a-5p	RBL2	RB transcriptional corepressor like 2
Details	102	96	hsa-miR-20a-5p	ZBTB41	zinc finger and BTB domain containing 41
Details	103	96	hsa-miR-20a-5p	U2SURP	U2 snRNP associated SURP domain containing
Details	104	96	hsa-miR-20a-5p	STXBP5	syntaxin binding protein 5
Details	105	96	hsa-miR-20a-5p	UBXN2A	UBX domain protein 2A
Details	106	96	hsa-miR-20a-5p	FAM117B	family with sequence similarity 117 member B
Details	107	96	hsa-miR-20a-5p	AGTPBP1	ATP/GTP binding protein 1
Details	108	96	hsa-miR-20a-5p	FAM126B	family with sequence similarity 126 member B
Details	109	96	hsa-miR-20a-5p	ZBTB7A	zinc finger and BTB domain containing 7A
Details	110	96	hsa-miR-20a-5p	CMTR2	cap methyltransferase 2
Details	111	96	hsa-miR-20a-5p	TNFRSF21	TNF receptor superfamily member 21
Details	112	96	hsa-miR-20a-5p	TGFBR2	transforming growth factor beta receptor 2
Details	113	96	hsa-miR-20a-5p	SEMA7A	semaphorin 7A (John Milton Hagen blood group)
Details	114	96	hsa-miR-20a-5p	ZFP91	ZFP91 zinc finger protein
Details	115	96	hsa-miR-20a-5p	HS3ST5	heparan sulfate-glucosamine 3-sulfotransferase 5
Details	116	96	hsa-miR-20a-5p	SPRED1	sprouty related EVH1 domain containing 1
Details	117	96	hsa-miR-20a-5p	SERTAD2	SERTA domain containing 2
Details	118	96	hsa-miR-20a-5p	MAP3K14	mitogen-activated protein kinase kinase kinase 14
Details	119	96	hsa-miR-20a-5p	PRRG1	proline rich and Gla domain 1
Details	120	96	hsa-miR-20a-5p	ATAD2	ATPase family, AAA domain containing 2
Details	121	96	hsa-miR-20a-5p	PHC3	polyhomeotic homolog 3
Details	122	96	hsa-miR-20a-5p	DPYSL5	dihydropyrimidinase like 5
Details	123	96	hsa-miR-20a-5p	USP31	ubiquitin specific peptidase 31
Details	124	96	hsa-miR-20a-5p	ZNF652	zinc finger protein 652
Details	125	96	hsa-miR-20a-5p	PEX5L	peroxisomal biogenesis factor 5 like
Details	126	96	hsa-miR-20a-5p	ZNF704	zinc finger protein 704
Details	127	96	hsa-miR-20a-5p	FGD5	FYVE, RhoGEF and PH domain containing 5
Details	128	96	hsa-miR-20a-5p	LAPTM4A	lysosomal protein transmembrane 4 alpha
Details	129	96	hsa-miR-20a-5p	TRIM36	tripartite motif containing 36
Details	130	96	hsa-miR-20a-5p	CHRM2	cholinergic receptor muscarinic 2
Details	131	96	hsa-miR-20a-5p	EGLN3	egl-9 family hypoxia inducible factor 3
Details	132	96	hsa-miR-20a-5p	PURB	purine rich element binding protein B
Details	133	96	hsa-miR-20a-5p	JPT1	Jupiter microtubule associated homolog 1
Details	134	96	hsa-miR-20a-5p	VSX1	visual system homeobox 1
Details	135	96	hsa-miR-20a-5p	TET3	tet methylcytosine dioxygenase 3
Details	136	96	hsa-miR-20a-5p	CNOT4	CCR4-NOT transcription complex subunit 4
Details	137	96	hsa-miR-20a-5p	FJX1	four-jointed box kinase 1
Details	138	96	hsa-miR-20a-5p	ANKRD29	ankyrin repeat domain 29
Details	139	96	hsa-miR-20a-5p	ZC3H12C	zinc finger CCCH-type containing 12C
Details	140	96	hsa-miR-20a-5p	ARID4A	AT-rich interaction domain 4A
Details	141	95	hsa-miR-20a-5p	KAT2B	lysine acetyltransferase 2B
Details	142	95	hsa-miR-20a-5p	EPHA7	EPH receptor A7
Details	143	95	hsa-miR-20a-5p	MASTL	microtubule associated serine/threonine kinase like
Details	144	95	hsa-miR-20a-5p	NCKAP5	NCK associated protein 5
Details	145	95	hsa-miR-20a-5p	SALL3	spalt like transcription factor 3
Details	146	95	hsa-miR-20a-5p	LAMA3	laminin subunit alpha 3
Details	147	95	hsa-miR-20a-5p	CEP97	centrosomal protein 97
Details	148	95	hsa-miR-20a-5p	B3GALT2	beta-1,3-galactosyltransferase 2
Details	149	95	hsa-miR-20a-5p	PGM2L1	phosphoglucomutase 2 like 1
Details	150	95	hsa-miR-20a-5p	SLC17A7	solute carrier family 17 member 7
Details	151	95	hsa-miR-20a-5p	DUSP2	dual specificity phosphatase 2
Details	152	95	hsa-miR-20a-5p	SALL1	spalt like transcription factor 1
Details	153	95	hsa-miR-20a-5p	RASD1	ras related dexamethasone induced 1
Details	154	95	hsa-miR-20a-5p	LPGAT1	lysophosphatidylglycerol acyltransferase 1
Details	155	95	hsa-miR-20a-5p	F3	coagulation factor III, tissue factor
Details	156	95	hsa-miR-20a-5p	SPOPL	speckle type BTB/POZ protein like
Details	157	95	hsa-miR-20a-5p	E2F5	E2F transcription factor 5
Details	158	95	hsa-miR-20a-5p	RAB11FIP5	RAB11 family interacting protein 5
Details	159	95	hsa-miR-20a-5p	PFKP	phosphofructokinase, platelet
Details	160	95	hsa-miR-20a-5p	IRF9	interferon regulatory factor 9
Details	161	95	hsa-miR-20a-5p	ANKRD33B	ankyrin repeat domain 33B
Details	162	95	hsa-miR-20a-5p	PTHLH	parathyroid hormone like hormone
Details	163	95	hsa-miR-20a-5p	RASL11B	RAS like family 11 member B
Details	164	95	hsa-miR-20a-5p	UEVLD	UEV and lactate/malate dehyrogenase domains
Details	165	95	hsa-miR-20a-5p	TRIP11	thyroid hormone receptor interactor 11
Details	166	95	hsa-miR-20a-5p	MKNK2	MAP kinase interacting serine/threonine kinase 2
Details	167	95	hsa-miR-20a-5p	ARMC8	armadillo repeat containing 8
Details	168	95	hsa-miR-20a-5p	PPP6C	protein phosphatase 6 catalytic subunit
Details	169	95	hsa-miR-20a-5p	HAS2	hyaluronan synthase 2
Details	170	95	hsa-miR-20a-5p	LIMK1	LIM domain kinase 1
Details	171	95	hsa-miR-20a-5p	SGMS1	sphingomyelin synthase 1
Details	172	95	hsa-miR-20a-5p	RORA	RAR related orphan receptor A
Details	173	95	hsa-miR-20a-5p	NAGK	N-acetylglucosamine kinase
Details	174	94	hsa-miR-20a-5p	LIMA1	LIM domain and actin binding 1
Details	175	94	hsa-miR-20a-5p	PPP1R3B	protein phosphatase 1 regulatory subunit 3B
Details	176	94	hsa-miR-20a-5p	RORC	RAR related orphan receptor C
Details	177	94	hsa-miR-20a-5p	BTBD10	BTB domain containing 10
Details	178	94	hsa-miR-20a-5p	PAK5	p21 (RAC1) activated kinase 5
Details	179	94	hsa-miR-20a-5p	TMEM127	transmembrane protein 127
Details	180	94	hsa-miR-20a-5p	SLC46A3	solute carrier family 46 member 3
Details	181	94	hsa-miR-20a-5p	ABCA1	ATP binding cassette subfamily A member 1
Details	182	94	hsa-miR-20a-5p	DDHD1	DDHD domain containing 1
Details	183	94	hsa-miR-20a-5p	PDE3B	phosphodiesterase 3B
Details	184	94	hsa-miR-20a-5p	TM2D2	TM2 domain containing 2
Details	185	94	hsa-miR-20a-5p	PTPRD	protein tyrosine phosphatase, receptor type D
Details	186	94	hsa-miR-20a-5p	ANKRD17	ankyrin repeat domain 17
Details	187	94	hsa-miR-20a-5p	AGO1	argonaute RISC catalytic component 1
Details	188	94	hsa-miR-20a-5p	UBE2Q2	ubiquitin conjugating enzyme E2 Q2
Details	189	94	hsa-miR-20a-5p	ANKH	ANKH inorganic pyrophosphate transport regulator
Details	190	94	hsa-miR-20a-5p	HBP1	HMG-box transcription factor 1
Details	191	94	hsa-miR-20a-5p	XRN1	5'-3' exoribonuclease 1
Details	192	94	hsa-miR-20a-5p	CAPRIN2	caprin family member 2
Details	193	94	hsa-miR-20a-5p	KIF3B	kinesin family member 3B
Details	194	94	hsa-miR-20a-5p	FAT2	FAT atypical cadherin 2
Details	195	94	hsa-miR-20a-5p	KLHL2	kelch like family member 2
Details	196	94	hsa-miR-20a-5p	BTG3	BTG anti-proliferation factor 3
Details	197	94	hsa-miR-20a-5p	PTPN3	protein tyrosine phosphatase, non-receptor type 3
Details	198	94	hsa-miR-20a-5p	BBX	BBX, HMG-box containing
Details	199	94	hsa-miR-20a-5p	SSH1	slingshot protein phosphatase 1
Details	200	94	hsa-miR-20a-5p	FBXO48	F-box protein 48
Details	201	94	hsa-miR-20a-5p	SOS1	SOS Ras/Rac guanine nucleotide exchange factor 1
Details	202	94	hsa-miR-20a-5p	HEG1	heart development protein with EGF like domains 1
Details	203	94	hsa-miR-20a-5p	RAB5B	RAB5B, member RAS oncogene family
Details	204	94	hsa-miR-20a-5p	NKIRAS1	NFKB inhibitor interacting Ras like 1
Details	205	94	hsa-miR-20a-5p	SNTB2	syntrophin beta 2
Details	206	94	hsa-miR-20a-5p	NIN	ninein
Details	207	94	hsa-miR-20a-5p	FAM219B	family with sequence similarity 219 member B
Details	208	94	hsa-miR-20a-5p	LDLRAP1	low density lipoprotein receptor adaptor protein 1
Details	209	94	hsa-miR-20a-5p	HAUS8	HAUS augmin like complex subunit 8
Details	210	94	hsa-miR-20a-5p	PCDH15	protocadherin related 15
Details	211	94	hsa-miR-20a-5p	BRWD1	bromodomain and WD repeat domain containing 1
Details	212	94	hsa-miR-20a-5p	TOPORS	TOP1 binding arginine/serine rich protein
Details	213	94	hsa-miR-20a-5p	GPR137B	G protein-coupled receptor 137B
Details	214	94	hsa-miR-20a-5p	ZBTB20	zinc finger and BTB domain containing 20
Details	215	94	hsa-miR-20a-5p	GAB1	GRB2 associated binding protein 1
Details	216	94	hsa-miR-20a-5p	CLIP4	CAP-Gly domain containing linker protein family member 4
Details	217	94	hsa-miR-20a-5p	DNAJC27	DnaJ heat shock protein family (Hsp40) member C27
Details	218	94	hsa-miR-20a-5p	ADARB1	adenosine deaminase, RNA specific B1
Details	219	94	hsa-miR-20a-5p	KMT2A	lysine methyltransferase 2A
Details	220	94	hsa-miR-20a-5p	FZD3	frizzled class receptor 3
Details	221	93	hsa-miR-20a-5p	SEMA4B	semaphorin 4B
Details	222	93	hsa-miR-20a-5p	ADAM9	ADAM metallopeptidase domain 9
Details	223	93	hsa-miR-20a-5p	BMPR2	bone morphogenetic protein receptor type 2
Details	224	93	hsa-miR-20a-5p	CCNG2	cyclin G2
Details	225	93	hsa-miR-20a-5p	TAOK3	TAO kinase 3
Details	226	93	hsa-miR-20a-5p	PPP1R15B	protein phosphatase 1 regulatory subunit 15B
Details	227	93	hsa-miR-20a-5p	NEDD4L	neural precursor cell expressed, developmentally down-regulated 4-like, E3 ubiquitin protein ligase
Details	228	93	hsa-miR-20a-5p	IQSEC2	IQ motif and Sec7 domain 2
Details	229	93	hsa-miR-20a-5p	DENND5B	DENN domain containing 5B
Details	230	93	hsa-miR-20a-5p	SCN1A	sodium voltage-gated channel alpha subunit 1
Details	231	93	hsa-miR-20a-5p	YOD1	YOD1 deubiquitinase
Details	232	93	hsa-miR-20a-5p	ATL3	atlastin GTPase 3
Details	233	93	hsa-miR-20a-5p	CD69	CD69 molecule
Details	234	93	hsa-miR-20a-5p	ULK1	unc-51 like autophagy activating kinase 1
Details	235	93	hsa-miR-20a-5p	DRD1	dopamine receptor D1
Details	236	93	hsa-miR-20a-5p	ANO6	anoctamin 6
Details	237	93	hsa-miR-20a-5p	BNC2	basonuclin 2
Details	238	93	hsa-miR-20a-5p	CROT	carnitine O-octanoyltransferase
Details	239	93	hsa-miR-20a-5p	ERAP1	endoplasmic reticulum aminopeptidase 1
Details	240	93	hsa-miR-20a-5p	RAP2C	RAP2C, member of RAS oncogene family
Details	241	93	hsa-miR-20a-5p	SUSD6	sushi domain containing 6
Details	242	93	hsa-miR-20a-5p	PRDM6	PR/SET domain 6
Details	243	93	hsa-miR-20a-5p	ARHGAP26	Rho GTPase activating protein 26
Details	244	93	hsa-miR-20a-5p	NRIP3	nuclear receptor interacting protein 3
Details	245	93	hsa-miR-20a-5p	SLAIN2	SLAIN motif family member 2
Details	246	93	hsa-miR-20a-5p	ELK3	ELK3, ETS transcription factor
Details	247	93	hsa-miR-20a-5p	BEST3	bestrophin 3
Details	248	93	hsa-miR-20a-5p	FAM189A1	family with sequence similarity 189 member A1
Details	249	93	hsa-miR-20a-5p	CALD1	caldesmon 1
Details	250	93	hsa-miR-20a-5p	STRIP2	striatin interacting protein 2
Details	251	93	hsa-miR-20a-5p	SLITRK3	SLIT and NTRK like family member 3
Details	252	92	hsa-miR-20a-5p	NTN4	netrin 4
Details	253	92	hsa-miR-20a-5p	TMEM168	transmembrane protein 168
Details	254	92	hsa-miR-20a-5p	L3MBTL3	L3MBTL3, histone methyl-lysine binding protein
Details	255	92	hsa-miR-20a-5p	ETV1	ETS variant 1
Details	256	92	hsa-miR-20a-5p	RRM2	ribonucleotide reductase regulatory subunit M2
Details	257	92	hsa-miR-20a-5p	DNAJC16	DnaJ heat shock protein family (Hsp40) member C16
Details	258	92	hsa-miR-20a-5p	TRPV6	transient receptor potential cation channel subfamily V member 6
Details	259	92	hsa-miR-20a-5p	MAPRE3	microtubule associated protein RP/EB family member 3
Details	260	92	hsa-miR-20a-5p	EGR2	early growth response 2
Details	261	92	hsa-miR-20a-5p	TMEM64	transmembrane protein 64
Details	262	92	hsa-miR-20a-5p	AP2B1	adaptor related protein complex 2 subunit beta 1
Details	263	92	hsa-miR-20a-5p	OSM	oncostatin M
Details	264	92	hsa-miR-20a-5p	ISM2	isthmin 2
Details	265	92	hsa-miR-20a-5p	HPS5	HPS5, biogenesis of lysosomal organelles complex 2 subunit 2
Details	266	92	hsa-miR-20a-5p	RUNX3	runt related transcription factor 3
Details	267	92	hsa-miR-20a-5p	IGSF10	immunoglobulin superfamily member 10
Details	268	92	hsa-miR-20a-5p	RACGAP1	Rac GTPase activating protein 1
Details	269	92	hsa-miR-20a-5p	URI1	URI1, prefoldin like chaperone
Details	270	92	hsa-miR-20a-5p	FAM102A	family with sequence similarity 102 member A
Details	271	92	hsa-miR-20a-5p	TGM2	transglutaminase 2
Details	272	92	hsa-miR-20a-5p	LASP1	LIM and SH3 protein 1
Details	273	92	hsa-miR-20a-5p	OCRL	OCRL, inositol polyphosphate-5-phosphatase
Details	274	92	hsa-miR-20a-5p	SUCO	SUN domain containing ossification factor
Details	275	92	hsa-miR-20a-5p	TNKS2	tankyrase 2
Details	276	92	hsa-miR-20a-5p	CENPQ	centromere protein Q
Details	277	92	hsa-miR-20a-5p	ACSL4	acyl-CoA synthetase long chain family member 4
Details	278	92	hsa-miR-20a-5p	RAB11FIP1	RAB11 family interacting protein 1
Details	279	92	hsa-miR-20a-5p	SESN3	sestrin 3
Details	280	92	hsa-miR-20a-5p	SRCIN1	SRC kinase signaling inhibitor 1
Details	281	92	hsa-miR-20a-5p	RGMB	repulsive guidance molecule BMP co-receptor b
Details	282	92	hsa-miR-20a-5p	HECTD2	HECT domain E3 ubiquitin protein ligase 2
Details	283	92	hsa-miR-20a-5p	SSH2	slingshot protein phosphatase 2
Details	284	92	hsa-miR-20a-5p	UNC80	unc-80 homolog, NALCN channel complex subunit
Details	285	92	hsa-miR-20a-5p	CEP120	centrosomal protein 120
Details	286	92	hsa-miR-20a-5p	LRP8	LDL receptor related protein 8
Details	287	92	hsa-miR-20a-5p	LRCH1	leucine rich repeats and calponin homology domain containing 1
Details	288	92	hsa-miR-20a-5p	SIKE1	suppressor of IKBKE 1
Details	289	92	hsa-miR-20a-5p	C14orf28	chromosome 14 open reading frame 28
Details	290	92	hsa-miR-20a-5p	CTSK	cathepsin K
Details	291	92	hsa-miR-20a-5p	AGFG1	ArfGAP with FG repeats 1
Details	292	91	hsa-miR-20a-5p	RAPH1	Ras association (RalGDS/AF-6) and pleckstrin homology domains 1
Details	293	91	hsa-miR-20a-5p	DERL2	derlin 2
Details	294	91	hsa-miR-20a-5p	KLF11	Kruppel like factor 11
Details	295	91	hsa-miR-20a-5p	PCDHA8	protocadherin alpha 8
Details	296	91	hsa-miR-20a-5p	PCDHAC1	protocadherin alpha subfamily C, 1
Details	297	91	hsa-miR-20a-5p	GNB5	G protein subunit beta 5
Details	298	91	hsa-miR-20a-5p	CCDC71L	coiled-coil domain containing 71 like
Details	299	91	hsa-miR-20a-5p	RB1CC1	RB1 inducible coiled-coil 1
Details	300	91	hsa-miR-20a-5p	ARHGAP1	Rho GTPase activating protein 1
Details	301	91	hsa-miR-20a-5p	TET1	tet methylcytosine dioxygenase 1
Details	302	91	hsa-miR-20a-5p	PCDHAC2	protocadherin alpha subfamily C, 2
Details	303	91	hsa-miR-20a-5p	PCDHA13	protocadherin alpha 13
Details	304	91	hsa-miR-20a-5p	KIAA1191	KIAA1191
Details	305	91	hsa-miR-20a-5p	ZFAND4	zinc finger AN1-type containing 4
Details	306	91	hsa-miR-20a-5p	ANKFY1	ankyrin repeat and FYVE domain containing 1
Details	307	91	hsa-miR-20a-5p	P2RX4	purinergic receptor P2X 4
Details	308	91	hsa-miR-20a-5p	ERC1	ELKS/RAB6-interacting/CAST family member 1
Details	309	91	hsa-miR-20a-5p	PCDHA10	protocadherin alpha 10
Details	310	91	hsa-miR-20a-5p	C7orf43	chromosome 7 open reading frame 43
Details	311	91	hsa-miR-20a-5p	PCDHA5	protocadherin alpha 5
Details	312	91	hsa-miR-20a-5p	FNDC3B	fibronectin type III domain containing 3B
Details	313	91	hsa-miR-20a-5p	PCDHA6	protocadherin alpha 6
Details	314	91	hsa-miR-20a-5p	NBEA	neurobeachin
Details	315	91	hsa-miR-20a-5p	PCDHA11	protocadherin alpha 11
Details	316	91	hsa-miR-20a-5p	TRIM3	tripartite motif containing 3
Details	317	91	hsa-miR-20a-5p	PCDHA3	protocadherin alpha 3
Details	318	91	hsa-miR-20a-5p	DAB2	DAB2, clathrin adaptor protein
Details	319	91	hsa-miR-20a-5p	USP28	ubiquitin specific peptidase 28
Details	320	91	hsa-miR-20a-5p	ZBTB33	zinc finger and BTB domain containing 33
Details	321	91	hsa-miR-20a-5p	APCDD1	APC down-regulated 1
Details	322	91	hsa-miR-20a-5p	RPS6KA4	ribosomal protein S6 kinase A4
Details	323	91	hsa-miR-20a-5p	SLC16A9	solute carrier family 16 member 9
Details	324	91	hsa-miR-20a-5p	CC2D1A	coiled-coil and C2 domain containing 1A
Details	325	91	hsa-miR-20a-5p	WDFY3	WD repeat and FYVE domain containing 3
Details	326	91	hsa-miR-20a-5p	FEM1C	fem-1 homolog C
Details	327	91	hsa-miR-20a-5p	PCDHA4	protocadherin alpha 4
Details	328	91	hsa-miR-20a-5p	TIAM1	T cell lymphoma invasion and metastasis 1
Details	329	91	hsa-miR-20a-5p	LYST	lysosomal trafficking regulator
Details	330	91	hsa-miR-20a-5p	RAB8B	RAB8B, member RAS oncogene family
Details	331	91	hsa-miR-20a-5p	IL6ST	interleukin 6 signal transducer
Details	332	91	hsa-miR-20a-5p	PCDHA1	protocadherin alpha 1
Details	333	91	hsa-miR-20a-5p	STK38	serine/threonine kinase 38
Details	334	91	hsa-miR-20a-5p	LDLR	low density lipoprotein receptor
Details	335	91	hsa-miR-20a-5p	CERCAM	cerebral endothelial cell adhesion molecule
Details	336	91	hsa-miR-20a-5p	THRA	thyroid hormone receptor alpha
Details	337	91	hsa-miR-20a-5p	PRR15	proline rich 15
Details	338	91	hsa-miR-20a-5p	LRRC55	leucine rich repeat containing 55
Details	339	91	hsa-miR-20a-5p	SMOC1	SPARC related modular calcium binding 1
Details	340	91	hsa-miR-20a-5p	PCDHA7	protocadherin alpha 7
Details	341	91	hsa-miR-20a-5p	PCDHA2	protocadherin alpha 2
Details	342	91	hsa-miR-20a-5p	MAP10	microtubule associated protein 10
Details	343	91	hsa-miR-20a-5p	PCDHA12	protocadherin alpha 12
Details	344	91	hsa-miR-20a-5p	UBE3C	ubiquitin protein ligase E3C
Details	345	90	hsa-miR-20a-5p	SLC33A1	solute carrier family 33 member 1
Details	346	90	hsa-miR-20a-5p	ENTPD4	ectonucleoside triphosphate diphosphohydrolase 4
Details	347	90	hsa-miR-20a-5p	S1PR1	sphingosine-1-phosphate receptor 1
Details	348	90	hsa-miR-20a-5p	GOLGA1	golgin A1
Details	349	90	hsa-miR-20a-5p	BICC1	BicC family RNA binding protein 1
Details	350	90	hsa-miR-20a-5p	ARHGEF10	Rho guanine nucleotide exchange factor 10
Details	351	90	hsa-miR-20a-5p	KIF23	kinesin family member 23
Details	352	90	hsa-miR-20a-5p	SLC4A8	solute carrier family 4 member 8
Details	353	90	hsa-miR-20a-5p	CSRNP3	cysteine and serine rich nuclear protein 3
Details	354	90	hsa-miR-20a-5p	CRY2	cryptochrome circadian regulator 2
Details	355	90	hsa-miR-20a-5p	PXK	PX domain containing serine/threonine kinase like
Details	356	90	hsa-miR-20a-5p	ATP12A	ATPase H+/K+ transporting non-gastric alpha2 subunit
Details	357	90	hsa-miR-20a-5p	MAPK1	mitogen-activated protein kinase 1
Details	358	90	hsa-miR-20a-5p	CHP2	calcineurin like EF-hand protein 2
Details	359	90	hsa-miR-20a-5p	MTMR3	myotubularin related protein 3
Details	360	90	hsa-miR-20a-5p	CXCL6	C-X-C motif chemokine ligand 6
Details	361	90	hsa-miR-20a-5p	SLC16A6	solute carrier family 16 member 6
Details	362	90	hsa-miR-20a-5p	CREB1	cAMP responsive element binding protein 1
Details	363	90	hsa-miR-20a-5p	ARHGEF18	Rho/Rac guanine nucleotide exchange factor 18
Details	364	90	hsa-miR-20a-5p	NACC2	NACC family member 2
Details	365	90	hsa-miR-20a-5p	ORMDL3	ORMDL sphingolipid biosynthesis regulator 3
Details	366	90	hsa-miR-20a-5p	GPATCH2	G-patch domain containing 2
Details	367	90	hsa-miR-20a-5p	RGMA	repulsive guidance molecule BMP co-receptor a
Details	368	90	hsa-miR-20a-5p	SQSTM1	sequestosome 1
Details	369	90	hsa-miR-20a-5p	WDR37	WD repeat domain 37
Details	370	90	hsa-miR-20a-5p	AFG1L	AFG1 like ATPase
Details	371	90	hsa-miR-20a-5p	AMER2	APC membrane recruitment protein 2
Details	372	90	hsa-miR-20a-5p	FAM210A	family with sequence similarity 210 member A
Details	373	90	hsa-miR-20a-5p	NAA30	N(alpha)-acetyltransferase 30, NatC catalytic subunit
Details	374	90	hsa-miR-20a-5p	KPNA2	karyopherin subunit alpha 2
Details	375	90	hsa-miR-20a-5p	PLXDC2	plexin domain containing 2
Details	376	90	hsa-miR-20a-5p	MEX3D	mex-3 RNA binding family member D
Details	377	90	hsa-miR-20a-5p	KLHL15	kelch like family member 15
Details	378	90	hsa-miR-20a-5p	ARHGEF11	Rho guanine nucleotide exchange factor 11
Details	379	90	hsa-miR-20a-5p	SSX2IP	SSX family member 2 interacting protein
Details	380	90	hsa-miR-20a-5p	FBXO31	F-box protein 31
Details	381	90	hsa-miR-20a-5p	ST6GALNAC6	ST6 N-acetylgalactosaminide alpha-2,6-sialyltransferase 6
Details	382	90	hsa-miR-20a-5p	DPYSL2	dihydropyrimidinase like 2
Details	383	90	hsa-miR-20a-5p	OXR1	oxidation resistance 1
Details	384	90	hsa-miR-20a-5p	OSTM1	osteoclastogenesis associated transmembrane protein 1
Details	385	89	hsa-miR-20a-5p	MAP3K9	mitogen-activated protein kinase kinase kinase 9
Details	386	89	hsa-miR-20a-5p	FAM13A	family with sequence similarity 13 member A
Details	387	89	hsa-miR-20a-5p	SERF1B	small EDRK-rich factor 1B
Details	388	89	hsa-miR-20a-5p	APP	amyloid beta precursor protein
Details	389	89	hsa-miR-20a-5p	ABL2	ABL proto-oncogene 2, non-receptor tyrosine kinase
Details	390	89	hsa-miR-20a-5p	MFAP3L	microfibril associated protein 3 like
Details	391	89	hsa-miR-20a-5p	ROCK2	Rho associated coiled-coil containing protein kinase 2
Details	392	89	hsa-miR-20a-5p	IRF1	interferon regulatory factor 1
Details	393	89	hsa-miR-20a-5p	DCBLD2	discoidin, CUB and LCCL domain containing 2
Details	394	89	hsa-miR-20a-5p	FBXO21	F-box protein 21
Details	395	89	hsa-miR-20a-5p	OLFM3	olfactomedin 3
Details	396	89	hsa-miR-20a-5p	ZBTB18	zinc finger and BTB domain containing 18
Details	397	89	hsa-miR-20a-5p	HTR2A	5-hydroxytryptamine receptor 2A
Details	398	89	hsa-miR-20a-5p	NIPA1	NIPA magnesium transporter 1
Details	399	89	hsa-miR-20a-5p	LHX6	LIM homeobox 6
Details	400	89	hsa-miR-20a-5p	DNAL1	dynein axonemal light chain 1
Details	401	89	hsa-miR-20a-5p	CHD5	chromodomain helicase DNA binding protein 5
Details	402	89	hsa-miR-20a-5p	TANC1	tetratricopeptide repeat, ankyrin repeat and coiled-coil containing 1
Details	403	89	hsa-miR-20a-5p	BTN3A1	butyrophilin subfamily 3 member A1
Details	404	89	hsa-miR-20a-5p	BTBD7	BTB domain containing 7
Details	405	89	hsa-miR-20a-5p	CRYBG3	crystallin beta-gamma domain containing 3
Details	406	89	hsa-miR-20a-5p	WNK3	WNK lysine deficient protein kinase 3
Details	407	89	hsa-miR-20a-5p	IL1RAP	interleukin 1 receptor accessory protein
Details	408	89	hsa-miR-20a-5p	AGFG2	ArfGAP with FG repeats 2
Details	409	89	hsa-miR-20a-5p	TNFAIP1	TNF alpha induced protein 1
Details	410	89	hsa-miR-20a-5p	SMOC2	SPARC related modular calcium binding 2
Details	411	89	hsa-miR-20a-5p	SERF1A	small EDRK-rich factor 1A
Details	412	89	hsa-miR-20a-5p	RLIM	ring finger protein, LIM domain interacting
Details	413	89	hsa-miR-20a-5p	SRGAP1	SLIT-ROBO Rho GTPase activating protein 1
Details	414	89	hsa-miR-20a-5p	OSR1	odd-skipped related transcription factor 1
Details	415	89	hsa-miR-20a-5p	TNKS1BP1	tankyrase 1 binding protein 1
Details	416	89	hsa-miR-20a-5p	SLC22A23	solute carrier family 22 member 23
Details	417	89	hsa-miR-20a-5p	GOSR1	golgi SNAP receptor complex member 1
Details	418	89	hsa-miR-20a-5p	USP32	ubiquitin specific peptidase 32
Details	419	89	hsa-miR-20a-5p	PBX3	PBX homeobox 3
Details	420	89	hsa-miR-20a-5p	TPRG1L	tumor protein p63 regulated 1 like
Details	421	89	hsa-miR-20a-5p	MCL1	MCL1, BCL2 family apoptosis regulator
Details	422	89	hsa-miR-20a-5p	PITPNA	phosphatidylinositol transfer protein alpha
Details	423	89	hsa-miR-20a-5p	PLAGL2	PLAG1 like zinc finger 2
Details	424	89	hsa-miR-20a-5p	RSRP1	arginine and serine rich protein 1
Details	425	88	hsa-miR-20a-5p	PANX2	pannexin 2
Details	426	88	hsa-miR-20a-5p	SNX8	sorting nexin 8
Details	427	88	hsa-miR-20a-5p	FAM19A1	family with sequence similarity 19 member A1, C-C motif chemokine like
Details	428	88	hsa-miR-20a-5p	PGBD5	piggyBac transposable element derived 5
Details	429	88	hsa-miR-20a-5p	FOXK2	forkhead box K2
Details	430	88	hsa-miR-20a-5p	CTSA	cathepsin A
Details	431	88	hsa-miR-20a-5p	TFAM	transcription factor A, mitochondrial
Details	432	88	hsa-miR-20a-5p	CYBRD1	cytochrome b reductase 1
Details	433	88	hsa-miR-20a-5p	CORO2B	coronin 2B
Details	434	88	hsa-miR-20a-5p	UNKL	unk like zinc finger
Details	435	88	hsa-miR-20a-5p	CAPN15	calpain 15
Details	436	88	hsa-miR-20a-5p	MFN2	mitofusin 2
Details	437	88	hsa-miR-20a-5p	TMEM265	transmembrane protein 265
Details	438	88	hsa-miR-20a-5p	GUCY1A1	guanylate cyclase 1 soluble subunit alpha 1
Details	439	88	hsa-miR-20a-5p	FNBP1L	formin binding protein 1 like
Details	440	88	hsa-miR-20a-5p	ZNF264	zinc finger protein 264
Details	441	88	hsa-miR-20a-5p	MOSMO	modulator of smoothened
Details	442	88	hsa-miR-20a-5p	FAT4	FAT atypical cadherin 4
Details	443	88	hsa-miR-20a-5p	SMAD5	SMAD family member 5
Details	444	88	hsa-miR-20a-5p	PIK3R1	phosphoinositide-3-kinase regulatory subunit 1
Details	445	88	hsa-miR-20a-5p	SFMBT1	Scm like with four mbt domains 1
Details	446	88	hsa-miR-20a-5p	DOCK4	dedicator of cytokinesis 4
Details	447	88	hsa-miR-20a-5p	CMKLR1	chemerin chemokine-like receptor 1
Details	448	88	hsa-miR-20a-5p	ABCG4	ATP binding cassette subfamily G member 4
Details	449	88	hsa-miR-20a-5p	RHOC	ras homolog family member C
Details	450	88	hsa-miR-20a-5p	NUP35	nucleoporin 35
Details	451	88	hsa-miR-20a-5p	REPS2	RALBP1 associated Eps domain containing 2
Details	452	88	hsa-miR-20a-5p	ZNF148	zinc finger protein 148
Details	453	88	hsa-miR-20a-5p	FBXL3	F-box and leucine rich repeat protein 3
Details	454	87	hsa-miR-20a-5p	PDLIM5	PDZ and LIM domain 5
Details	455	87	hsa-miR-20a-5p	SRPK2	SRSF protein kinase 2
Details	456	87	hsa-miR-20a-5p	AKAP11	A-kinase anchoring protein 11
Details	457	87	hsa-miR-20a-5p	STAT3	signal transducer and activator of transcription 3
Details	458	87	hsa-miR-20a-5p	ZNF202	zinc finger protein 202
Details	459	87	hsa-miR-20a-5p	NR2C1	nuclear receptor subfamily 2 group C member 1
Details	460	87	hsa-miR-20a-5p	ZDHHC1	zinc finger DHHC-type containing 1
Details	461	87	hsa-miR-20a-5p	PHIP	pleckstrin homology domain interacting protein
Details	462	87	hsa-miR-20a-5p	HIF1A	hypoxia inducible factor 1 subunit alpha
Details	463	87	hsa-miR-20a-5p	ANKRD13C	ankyrin repeat domain 13C
Details	464	87	hsa-miR-20a-5p	WDFY2	WD repeat and FYVE domain containing 2
Details	465	87	hsa-miR-20a-5p	CD274	CD274 molecule
Details	466	87	hsa-miR-20a-5p	PDGFRA	platelet derived growth factor receptor alpha
Details	467	87	hsa-miR-20a-5p	RETREG3	reticulophagy regulator family member 3
Details	468	87	hsa-miR-20a-5p	MIDN	midnolin
Details	469	87	hsa-miR-20a-5p	MMP24	matrix metallopeptidase 24
Details	470	87	hsa-miR-20a-5p	SH3PXD2A	SH3 and PX domains 2A
Details	471	87	hsa-miR-20a-5p	BAHD1	bromo adjacent homology domain containing 1
Details	472	87	hsa-miR-20a-5p	ST3GAL1	ST3 beta-galactoside alpha-2,3-sialyltransferase 1
Details	473	87	hsa-miR-20a-5p	ZBTB9	zinc finger and BTB domain containing 9
Details	474	87	hsa-miR-20a-5p	SLMAP	sarcolemma associated protein
Details	475	87	hsa-miR-20a-5p	FAM199X	family with sequence similarity 199, X-linked
Details	476	87	hsa-miR-20a-5p	OTUD4	OTU deubiquitinase 4
Details	477	87	hsa-miR-20a-5p	ANKRD50	ankyrin repeat domain 50
Details	478	87	hsa-miR-20a-5p	CNRIP1	cannabinoid receptor interacting protein 1
Details	479	87	hsa-miR-20a-5p	ZNF236	zinc finger protein 236
Details	480	87	hsa-miR-20a-5p	PPP1R21	protein phosphatase 1 regulatory subunit 21
Details	481	87	hsa-miR-20a-5p	ZFPM2	zinc finger protein, FOG family member 2
Details	482	86	hsa-miR-20a-5p	PKD1	polycystin 1, transient receptor potential channel interacting
Details	483	86	hsa-miR-20a-5p	MAGI3	membrane associated guanylate kinase, WW and PDZ domain containing 3
Details	484	86	hsa-miR-20a-5p	WFS1	wolframin ER transmembrane glycoprotein
Details	485	86	hsa-miR-20a-5p	CEP170	centrosomal protein 170
Details	486	86	hsa-miR-20a-5p	ATG2B	autophagy related 2B
Details	487	86	hsa-miR-20a-5p	RAPGEFL1	Rap guanine nucleotide exchange factor like 1
Details	488	86	hsa-miR-20a-5p	TMX3	thioredoxin related transmembrane protein 3
Details	489	86	hsa-miR-20a-5p	SERP1	stress associated endoplasmic reticulum protein 1
Details	490	86	hsa-miR-20a-5p	ZNF2	zinc finger protein 2
Details	491	86	hsa-miR-20a-5p	DCUN1D1	defective in cullin neddylation 1 domain containing 1
Details	492	86	hsa-miR-20a-5p	REV3L	REV3 like, DNA directed polymerase zeta catalytic subunit
Details	493	86	hsa-miR-20a-5p	PLXNA1	plexin A1
Details	494	86	hsa-miR-20a-5p	SOX4	SRY-box 4
Details	495	86	hsa-miR-20a-5p	ABHD5	abhydrolase domain containing 5
Details	496	86	hsa-miR-20a-5p	ABI1	abl interactor 1
Details	497	86	hsa-miR-20a-5p	RAB10	RAB10, member RAS oncogene family
Details	498	86	hsa-miR-20a-5p	MYLIP	myosin regulatory light chain interacting protein
Details	499	86	hsa-miR-20a-5p	CDC37L1	cell division cycle 37 like 1
Details	500	86	hsa-miR-20a-5p	ZSCAN20	zinc finger and SCAN domain containing 20
Details	501	86	hsa-miR-20a-5p	CREB5	cAMP responsive element binding protein 5
Details	502	86	hsa-miR-20a-5p	TSG101	tumor susceptibility 101
Details	503	86	hsa-miR-20a-5p	DLGAP1	DLG associated protein 1
Details	504	86	hsa-miR-20a-5p	RRAS2	RAS related 2
Details	505	86	hsa-miR-20a-5p	TMEM167A	transmembrane protein 167A
Details	506	86	hsa-miR-20a-5p	MINK1	misshapen like kinase 1
Details	507	86	hsa-miR-20a-5p	LYPD6	LY6/PLAUR domain containing 6
Details	508	86	hsa-miR-20a-5p	SNX16	sorting nexin 16
Details	509	86	hsa-miR-20a-5p	BHLHE41	basic helix-loop-helix family member e41
Details	510	86	hsa-miR-20a-5p	CMPK1	cytidine/uridine monophosphate kinase 1
Details	511	86	hsa-miR-20a-5p	RBM12B	RNA binding motif protein 12B
Details	512	86	hsa-miR-20a-5p	NTNG1	netrin G1
Details	513	86	hsa-miR-20a-5p	NANOS1	nanos C2HC-type zinc finger 1
Details	514	86	hsa-miR-20a-5p	RBBP7	RB binding protein 7, chromatin remodeling factor
Details	515	86	hsa-miR-20a-5p	ZBTB21	zinc finger and BTB domain containing 21
Details	516	86	hsa-miR-20a-5p	LMO3	LIM domain only 3
Details	517	86	hsa-miR-20a-5p	AKAP13	A-kinase anchoring protein 13
Details	518	86	hsa-miR-20a-5p	HLF	HLF, PAR bZIP transcription factor
Details	519	86	hsa-miR-20a-5p	CNOT7	CCR4-NOT transcription complex subunit 7
Details	520	86	hsa-miR-20a-5p	RETREG2	reticulophagy regulator family member 2
Details	521	86	hsa-miR-20a-5p	AHNAK	AHNAK nucleoprotein
Details	522	86	hsa-miR-20a-5p	2019-03-08	membrane associated ring-CH-type finger 8
Details	523	86	hsa-miR-20a-5p	PAPOLA	poly(A) polymerase alpha
Details	524	86	hsa-miR-20a-5p	STK11	serine/threonine kinase 11
Details	525	86	hsa-miR-20a-5p	EPS15L1	epidermal growth factor receptor pathway substrate 15 like 1
Details	526	86	hsa-miR-20a-5p	PXYLP1	2-phosphoxylose phosphatase 1
Details	527	86	hsa-miR-20a-5p	MAP3K8	mitogen-activated protein kinase kinase kinase 8
Details	528	86	hsa-miR-20a-5p	BAMBI	BMP and activin membrane bound inhibitor
Details	529	86	hsa-miR-20a-5p	SCAMP5	secretory carrier membrane protein 5
Details	530	85	hsa-miR-20a-5p	PAPOLB	poly(A) polymerase beta
Details	531	85	hsa-miR-20a-5p	PLAG1	PLAG1 zinc finger
Details	532	85	hsa-miR-20a-5p	PSG3	pregnancy specific beta-1-glycoprotein 3
Details	533	85	hsa-miR-20a-5p	NPLOC4	NPL4 homolog, ubiquitin recognition factor
Details	534	85	hsa-miR-20a-5p	TRDN	triadin
Details	535	85	hsa-miR-20a-5p	SLC30A7	solute carrier family 30 member 7
Details	536	85	hsa-miR-20a-5p	TSPAN9	tetraspanin 9
Details	537	85	hsa-miR-20a-5p	RNF6	ring finger protein 6
Details	538	85	hsa-miR-20a-5p	2019-09-02	septin 2
Details	539	85	hsa-miR-20a-5p	LRPAP1	LDL receptor related protein associated protein 1
Details	540	85	hsa-miR-20a-5p	UXS1	UDP-glucuronate decarboxylase 1
Details	541	85	hsa-miR-20a-5p	UNK	unk zinc finger
Details	542	85	hsa-miR-20a-5p	PTPDC1	protein tyrosine phosphatase domain containing 1
Details	543	85	hsa-miR-20a-5p	IKZF4	IKAROS family zinc finger 4
Details	544	85	hsa-miR-20a-5p	RCCD1	RCC1 domain containing 1
Details	545	85	hsa-miR-20a-5p	ARAP2	ArfGAP with RhoGAP domain, ankyrin repeat and PH domain 2
Details	546	85	hsa-miR-20a-5p	MCHR2	melanin concentrating hormone receptor 2
Details	547	85	hsa-miR-20a-5p	MAPK4	mitogen-activated protein kinase 4
Details	548	85	hsa-miR-20a-5p	FLT1	fms related tyrosine kinase 1
Details	549	85	hsa-miR-20a-5p	TMEM100	transmembrane protein 100
Details	550	85	hsa-miR-20a-5p	SYTL4	synaptotagmin like 4
Details	551	85	hsa-miR-20a-5p	PSD	pleckstrin and Sec7 domain containing
Details	552	85	hsa-miR-20a-5p	CNOT6	CCR4-NOT transcription complex subunit 6
Details	553	85	hsa-miR-20a-5p	KIF26B	kinesin family member 26B
Details	554	85	hsa-miR-20a-5p	PPP3R1	protein phosphatase 3 regulatory subunit B, alpha
Details	555	85	hsa-miR-20a-5p	SLC49A4	solute carrier family 49 member 4
Details	556	85	hsa-miR-20a-5p	USP24	ubiquitin specific peptidase 24
Details	557	85	hsa-miR-20a-5p	TP73	tumor protein p73
Details	558	85	hsa-miR-20a-5p	PTGDR	prostaglandin D2 receptor
Details	559	85	hsa-miR-20a-5p	FAM13C	family with sequence similarity 13 member C
Details	560	85	hsa-miR-20a-5p	DDIAS	DNA damage induced apoptosis suppressor
Details	561	84	hsa-miR-20a-5p	ZNF25	zinc finger protein 25
Details	562	84	hsa-miR-20a-5p	SH3BP5	SH3 domain binding protein 5
Details	563	84	hsa-miR-20a-5p	GABPB1	GA binding protein transcription factor subunit beta 1
Details	564	84	hsa-miR-20a-5p	OSBPL5	oxysterol binding protein like 5
Details	565	84	hsa-miR-20a-5p	RNH1	ribonuclease/angiogenin inhibitor 1
Details	566	84	hsa-miR-20a-5p	FASTK	Fas activated serine/threonine kinase
Details	567	84	hsa-miR-20a-5p	ZBTB8A	zinc finger and BTB domain containing 8A
Details	568	84	hsa-miR-20a-5p	ZNF597	zinc finger protein 597
Details	569	84	hsa-miR-20a-5p	SOCS6	suppressor of cytokine signaling 6
Details	570	84	hsa-miR-20a-5p	RAB12	RAB12, member RAS oncogene family
Details	571	84	hsa-miR-20a-5p	GRAMD1A	GRAM domain containing 1A
Details	572	84	hsa-miR-20a-5p	TBC1D8B	TBC1 domain family member 8B
Details	573	84	hsa-miR-20a-5p	MAP3K20	mitogen-activated protein kinase kinase kinase 20
Details	574	84	hsa-miR-20a-5p	TENM1	teneurin transmembrane protein 1
Details	575	84	hsa-miR-20a-5p	PTPN21	protein tyrosine phosphatase, non-receptor type 21
Details	576	84	hsa-miR-20a-5p	BICD2	BICD cargo adaptor 2
Details	577	84	hsa-miR-20a-5p	MCF2L	MCF.2 cell line derived transforming sequence like
Details	578	84	hsa-miR-20a-5p	DUSP8	dual specificity phosphatase 8
Details	579	84	hsa-miR-20a-5p	ARHGEF3	Rho guanine nucleotide exchange factor 3
Details	580	84	hsa-miR-20a-5p	ST6GALNAC3	ST6 N-acetylgalactosaminide alpha-2,6-sialyltransferase 3
Details	581	84	hsa-miR-20a-5p	PRR16	proline rich 16
Details	582	84	hsa-miR-20a-5p	LCOR	ligand dependent nuclear receptor corepressor
Details	583	84	hsa-miR-20a-5p	SLITRK2	SLIT and NTRK like family member 2
Details	584	84	hsa-miR-20a-5p	NEUROG1	neurogenin 1
Details	585	84	hsa-miR-20a-5p	C6orf120	chromosome 6 open reading frame 120
Details	586	84	hsa-miR-20a-5p	NHLRC3	NHL repeat containing 3
Details	587	84	hsa-miR-20a-5p	TAGAP	T cell activation RhoGTPase activating protein
Details	588	84	hsa-miR-20a-5p	MAP7	microtubule associated protein 7
Details	589	84	hsa-miR-20a-5p	C3orf70	chromosome 3 open reading frame 70
Details	590	83	hsa-miR-20a-5p	SCN2B	sodium voltage-gated channel beta subunit 2
Details	591	83	hsa-miR-20a-5p	TRIM37	tripartite motif containing 37
Details	592	83	hsa-miR-20a-5p	CBLN4	cerebellin 4 precursor
Details	593	83	hsa-miR-20a-5p	SAMD8	sterile alpha motif domain containing 8
Details	594	83	hsa-miR-20a-5p	ARHGEF28	Rho guanine nucleotide exchange factor 28
Details	595	83	hsa-miR-20a-5p	DDX5	DEAD-box helicase 5
Details	596	83	hsa-miR-20a-5p	MTF1	metal regulatory transcription factor 1
Details	597	83	hsa-miR-20a-5p	NFIC	nuclear factor I C
Details	598	83	hsa-miR-20a-5p	PFKFB3	6-phosphofructo-2-kinase/fructose-2,6-biphosphatase 3
Details	599	83	hsa-miR-20a-5p	ABHD2	abhydrolase domain containing 2
Details	600	83	hsa-miR-20a-5p	SMAD4	SMAD family member 4
Details	601	83	hsa-miR-20a-5p	USP6	ubiquitin specific peptidase 6
Details	602	83	hsa-miR-20a-5p	ZBTB47	zinc finger and BTB domain containing 47
Details	603	83	hsa-miR-20a-5p	KATNAL1	katanin catalytic subunit A1 like 1
Details	604	83	hsa-miR-20a-5p	ZHX2	zinc fingers and homeoboxes 2
Details	605	83	hsa-miR-20a-5p	MYNN	myoneurin
Details	606	83	hsa-miR-20a-5p	RNASEH2B	ribonuclease H2 subunit B
Details	607	83	hsa-miR-20a-5p	DNAJB9	DnaJ heat shock protein family (Hsp40) member B9
Details	608	83	hsa-miR-20a-5p	UBE2D1	ubiquitin conjugating enzyme E2 D1
Details	609	83	hsa-miR-20a-5p	WWP2	WW domain containing E3 ubiquitin protein ligase 2
Details	610	83	hsa-miR-20a-5p	C2orf69	chromosome 2 open reading frame 69
Details	611	83	hsa-miR-20a-5p	TMEM25	transmembrane protein 25
Details	612	83	hsa-miR-20a-5p	POLR3G	RNA polymerase III subunit G
Details	613	83	hsa-miR-20a-5p	PARD6B	par-6 family cell polarity regulator beta
Details	614	83	hsa-miR-20a-5p	RBL1	RB transcriptional corepressor like 1
Details	615	83	hsa-miR-20a-5p	BCL2L11	BCL2 like 11
Details	616	83	hsa-miR-20a-5p	SCAMP2	secretory carrier membrane protein 2
Details	617	83	hsa-miR-20a-5p	KANSL1L	KAT8 regulatory NSL complex subunit 1 like
Details	618	83	hsa-miR-20a-5p	CDC23	cell division cycle 23
Details	619	83	hsa-miR-20a-5p	VCPKMT	valosin containing protein lysine methyltransferase
Details	620	82	hsa-miR-20a-5p	EIF4A2	eukaryotic translation initiation factor 4A2
Details	621	82	hsa-miR-20a-5p	PLCB1	phospholipase C beta 1
Details	622	82	hsa-miR-20a-5p	CNOT6L	CCR4-NOT transcription complex subunit 6 like
Details	623	82	hsa-miR-20a-5p	CDKN1A	cyclin dependent kinase inhibitor 1A
Details	624	82	hsa-miR-20a-5p	NFIB	nuclear factor I B
Details	625	82	hsa-miR-20a-5p	ZDHHC9	zinc finger DHHC-type containing 9
Details	626	82	hsa-miR-20a-5p	GABBR2	gamma-aminobutyric acid type B receptor subunit 2
Details	627	82	hsa-miR-20a-5p	SORL1	sortilin related receptor 1
Details	628	82	hsa-miR-20a-5p	PRCP	prolylcarboxypeptidase
Details	629	82	hsa-miR-20a-5p	PAFAH1B1	platelet activating factor acetylhydrolase 1b regulatory subunit 1
Details	630	82	hsa-miR-20a-5p	PRR14L	proline rich 14 like
Details	631	82	hsa-miR-20a-5p	PAG1	phosphoprotein membrane anchor with glycosphingolipid microdomains 1
Details	632	82	hsa-miR-20a-5p	MMP2	matrix metallopeptidase 2
Details	633	82	hsa-miR-20a-5p	KCNJ10	potassium voltage-gated channel subfamily J member 10
Details	634	82	hsa-miR-20a-5p	TBC1D17	TBC1 domain family member 17
Details	635	82	hsa-miR-20a-5p	EREG	epiregulin
Details	636	82	hsa-miR-20a-5p	ZADH2	zinc binding alcohol dehydrogenase domain containing 2
Details	637	82	hsa-miR-20a-5p	KLF12	Kruppel like factor 12
Details	638	82	hsa-miR-20a-5p	NEUROG2	neurogenin 2
Details	639	82	hsa-miR-20a-5p	SPTY2D1	SPT2 chromatin protein domain containing 1
Details	640	82	hsa-miR-20a-5p	GNS	glucosamine (N-acetyl)-6-sulfatase
Details	641	82	hsa-miR-20a-5p	PLS1	plastin 1
Details	642	82	hsa-miR-20a-5p	ZNF280B	zinc finger protein 280B
Details	643	82	hsa-miR-20a-5p	VASP	vasodilator stimulated phosphoprotein
Details	644	81	hsa-miR-20a-5p	RASA2	RAS p21 protein activator 2
Details	645	81	hsa-miR-20a-5p	ABCD2	ATP binding cassette subfamily D member 2
Details	646	81	hsa-miR-20a-5p	MSR1	macrophage scavenger receptor 1
Details	647	81	hsa-miR-20a-5p	SOWAHC	sosondowah ankyrin repeat domain family member C
Details	648	81	hsa-miR-20a-5p	SCN2A	sodium voltage-gated channel alpha subunit 2
Details	649	81	hsa-miR-20a-5p	KLF9	Kruppel like factor 9
Details	650	81	hsa-miR-20a-5p	LZIC	leucine zipper and CTNNBIP1 domain containing
Details	651	81	hsa-miR-20a-5p	SLC4A4	solute carrier family 4 member 4
Details	652	81	hsa-miR-20a-5p	PHLPP2	PH domain and leucine rich repeat protein phosphatase 2
Details	653	81	hsa-miR-20a-5p	RPS6KA6	ribosomal protein S6 kinase A6
Details	654	81	hsa-miR-20a-5p	TAOK1	TAO kinase 1
Details	655	81	hsa-miR-20a-5p	RAB30	RAB30, member RAS oncogene family
Details	656	81	hsa-miR-20a-5p	NDEL1	nudE neurodevelopment protein 1 like 1
Details	657	81	hsa-miR-20a-5p	NPAS3	neuronal PAS domain protein 3
Details	658	81	hsa-miR-20a-5p	GNPDA2	glucosamine-6-phosphate deaminase 2
Details	659	81	hsa-miR-20a-5p	CPEB3	cytoplasmic polyadenylation element binding protein 3
Details	660	81	hsa-miR-20a-5p	TMEM138	transmembrane protein 138
Details	661	80	hsa-miR-20a-5p	FAM3C	family with sequence similarity 3 member C
Details	662	80	hsa-miR-20a-5p	RNF217	ring finger protein 217
Details	663	80	hsa-miR-20a-5p	STYX	serine/threonine/tyrosine interacting protein
Details	664	80	hsa-miR-20a-5p	ATXN7L1	ataxin 7 like 1
Details	665	80	hsa-miR-20a-5p	KPNA3	karyopherin subunit alpha 3
Details	666	80	hsa-miR-20a-5p	BTG2	BTG anti-proliferation factor 2
Details	667	80	hsa-miR-20a-5p	SS18L1	SS18L1, nBAF chromatin remodeling complex subunit
Details	668	80	hsa-miR-20a-5p	JAK1	Janus kinase 1
Details	669	80	hsa-miR-20a-5p	KMT5B	lysine methyltransferase 5B
Details	670	80	hsa-miR-20a-5p	ATG14	autophagy related 14
Details	671	80	hsa-miR-20a-5p	CCSAP	centriole, cilia and spindle associated protein
Details	672	80	hsa-miR-20a-5p	SLC41A1	solute carrier family 41 member 1
Details	673	80	hsa-miR-20a-5p	CRK	CRK proto-oncogene, adaptor protein
Details	674	80	hsa-miR-20a-5p	PPARA	peroxisome proliferator activated receptor alpha
Details	675	80	hsa-miR-20a-5p	MDM4	MDM4, p53 regulator
Details	676	80	hsa-miR-20a-5p	TUSC2	tumor suppressor 2, mitochondrial calcium regulator
Details	677	80	hsa-miR-20a-5p	SLC45A4	solute carrier family 45 member 4
Details	678	80	hsa-miR-20a-5p	ATP1A2	ATPase Na+/K+ transporting subunit alpha 2
Details	679	80	hsa-miR-20a-5p	ITCH	itchy E3 ubiquitin protein ligase
Details	680	80	hsa-miR-20a-5p	MTURN	maturin, neural progenitor differentiation regulator homolog
Details	681	80	hsa-miR-20a-5p	AKT3	AKT serine/threonine kinase 3
Details	682	80	hsa-miR-20a-5p	FAS	Fas cell surface death receptor
Details	683	80	hsa-miR-20a-5p	FGL2	fibrinogen like 2
Details	684	80	hsa-miR-20a-5p	KRT10	keratin 10
Details	685	80	hsa-miR-20a-5p	KIAA1522	KIAA1522
Details	686	79	hsa-miR-20a-5p	ST8SIA2	ST8 alpha-N-acetyl-neuraminide alpha-2,8-sialyltransferase 2
Details	687	79	hsa-miR-20a-5p	HOOK3	hook microtubule tethering protein 3
Details	688	79	hsa-miR-20a-5p	ESR1	estrogen receptor 1
Details	689	79	hsa-miR-20a-5p	TGFB1I1	transforming growth factor beta 1 induced transcript 1
Details	690	79	hsa-miR-20a-5p	SPRY4	sprouty RTK signaling antagonist 4
Details	691	79	hsa-miR-20a-5p	TWF1	twinfilin actin binding protein 1
Details	692	79	hsa-miR-20a-5p	SH3GLB1	SH3 domain containing GRB2 like, endophilin B1
Details	693	79	hsa-miR-20a-5p	ATXN1	ataxin 1
Details	694	79	hsa-miR-20a-5p	CAMK2N2	calcium/calmodulin dependent protein kinase II inhibitor 2
Details	695	79	hsa-miR-20a-5p	EGLN1	egl-9 family hypoxia inducible factor 1
Details	696	79	hsa-miR-20a-5p	CXCL14	C-X-C motif chemokine ligand 14
Details	697	79	hsa-miR-20a-5p	UTP14C	UTP14C, small subunit processome component
Details	698	79	hsa-miR-20a-5p	APBB2	amyloid beta precursor protein binding family B member 2
Details	699	79	hsa-miR-20a-5p	ZNF362	zinc finger protein 362
Details	700	79	hsa-miR-20a-5p	C16orf70	chromosome 16 open reading frame 70
Details	701	79	hsa-miR-20a-5p	UBE2B	ubiquitin conjugating enzyme E2 B
Details	702	79	hsa-miR-20a-5p	SGTB	small glutamine rich tetratricopeptide repeat containing beta
Details	703	79	hsa-miR-20a-5p	COX7A2L	cytochrome c oxidase subunit 7A2 like
Details	704	79	hsa-miR-20a-5p	MYO1D	myosin ID
Details	705	79	hsa-miR-20a-5p	FEM1B	fem-1 homolog B
Details	706	78	hsa-miR-20a-5p	TBC1D15	TBC1 domain family member 15
Details	707	78	hsa-miR-20a-5p	LONP2	lon peptidase 2, peroxisomal
Details	708	78	hsa-miR-20a-5p	ERI1	exoribonuclease 1
Details	709	78	hsa-miR-20a-5p	TMBIM6	transmembrane BAX inhibitor motif containing 6
Details	710	78	hsa-miR-20a-5p	FAM117A	family with sequence similarity 117 member A
Details	711	78	hsa-miR-20a-5p	KDM2A	lysine demethylase 2A
Details	712	78	hsa-miR-20a-5p	CLEC12B	C-type lectin domain family 12 member B
Details	713	78	hsa-miR-20a-5p	PAF1	PAF1 homolog, Paf1/RNA polymerase II complex component
Details	714	78	hsa-miR-20a-5p	GBF1	golgi brefeldin A resistant guanine nucleotide exchange factor 1
Details	715	78	hsa-miR-20a-5p	RBSN	rabenosyn, RAB effector
Details	716	78	hsa-miR-20a-5p	SMIM14	small integral membrane protein 14
Details	717	78	hsa-miR-20a-5p	CIT	citron rho-interacting serine/threonine kinase
Details	718	78	hsa-miR-20a-5p	TMEM267	transmembrane protein 267
Details	719	78	hsa-miR-20a-5p	EEA1	early endosome antigen 1
Details	720	78	hsa-miR-20a-5p	PTGFRN	prostaglandin F2 receptor inhibitor
Details	721	78	hsa-miR-20a-5p	CHAF1A	chromatin assembly factor 1 subunit A
Details	722	78	hsa-miR-20a-5p	DOK6	docking protein 6
Details	723	78	hsa-miR-20a-5p	RNF13	ring finger protein 13
Details	724	78	hsa-miR-20a-5p	PAFAH1B2	platelet activating factor acetylhydrolase 1b catalytic subunit 2
Details	725	78	hsa-miR-20a-5p	AKAP5	A-kinase anchoring protein 5
Details	726	78	hsa-miR-20a-5p	PLEKHO2	pleckstrin homology domain containing O2
Details	727	78	hsa-miR-20a-5p	DSG4	desmoglein 4
Details	728	78	hsa-miR-20a-5p	CELSR2	cadherin EGF LAG seven-pass G-type receptor 2
Details	729	78	hsa-miR-20a-5p	ZFYVE21	zinc finger FYVE-type containing 21
Details	730	78	hsa-miR-20a-5p	M6PR	mannose-6-phosphate receptor, cation dependent
Details	731	78	hsa-miR-20a-5p	LGI2	leucine rich repeat LGI family member 2
Details	732	78	hsa-miR-20a-5p	LAMP3	lysosomal associated membrane protein 3
Details	733	78	hsa-miR-20a-5p	NEURL1B	neuralized E3 ubiquitin protein ligase 1B
Details	734	78	hsa-miR-20a-5p	AMIGO2	adhesion molecule with Ig like domain 2
Details	735	78	hsa-miR-20a-5p	MYO5B	myosin VB
Details	736	78	hsa-miR-20a-5p	UTP23	UTP23, small subunit processome component
Details	737	77	hsa-miR-20a-5p	ACBD5	acyl-CoA binding domain containing 5
Details	738	77	hsa-miR-20a-5p	SPATA1	spermatogenesis associated 1
Details	739	77	hsa-miR-20a-5p	ADAT2	adenosine deaminase, tRNA specific 2
Details	740	77	hsa-miR-20a-5p	TMCC3	transmembrane and coiled-coil domain family 3
Details	741	77	hsa-miR-20a-5p	C9orf40	chromosome 9 open reading frame 40
Details	742	77	hsa-miR-20a-5p	E2F2	E2F transcription factor 2
Details	743	77	hsa-miR-20a-5p	PHTF2	putative homeodomain transcription factor 2
Details	744	77	hsa-miR-20a-5p	RB1	RB transcriptional corepressor 1
Details	745	77	hsa-miR-20a-5p	C3orf38	chromosome 3 open reading frame 38
Details	746	77	hsa-miR-20a-5p	TENT5C	terminal nucleotidyltransferase 5C
Details	747	77	hsa-miR-20a-5p	UBE2J1	ubiquitin conjugating enzyme E2 J1
Details	748	77	hsa-miR-20a-5p	ZNF805	zinc finger protein 805
Details	749	77	hsa-miR-20a-5p	CRIM1	cysteine rich transmembrane BMP regulator 1
Details	750	77	hsa-miR-20a-5p	PTH	parathyroid hormone
Details	751	77	hsa-miR-20a-5p	MAPK8	mitogen-activated protein kinase 8
Details	752	77	hsa-miR-20a-5p	SUMF1	sulfatase modifying factor 1
Details	753	77	hsa-miR-20a-5p	MAP3K5	mitogen-activated protein kinase kinase kinase 5
Details	754	77	hsa-miR-20a-5p	TADA2B	transcriptional adaptor 2B
Details	755	76	hsa-miR-20a-5p	HMGA2	high mobility group AT-hook 2
Details	756	76	hsa-miR-20a-5p	CRIPT	CXXC repeat containing interactor of PDZ3 domain
Details	757	76	hsa-miR-20a-5p	CREBRF	CREB3 regulatory factor
Details	758	76	hsa-miR-20a-5p	TMEM50B	transmembrane protein 50B
Details	759	76	hsa-miR-20a-5p	PDRG1	p53 and DNA damage regulated 1
Details	760	76	hsa-miR-20a-5p	NMUR2	neuromedin U receptor 2
Details	761	76	hsa-miR-20a-5p	GIGYF1	GRB10 interacting GYF protein 1
Details	762	76	hsa-miR-20a-5p	COL4A3	collagen type IV alpha 3 chain
Details	763	76	hsa-miR-20a-5p	2019-03-06	membrane associated ring-CH-type finger 6
Details	764	76	hsa-miR-20a-5p	CCSER2	coiled-coil serine rich protein 2
Details	765	76	hsa-miR-20a-5p	STX6	syntaxin 6
Details	766	76	hsa-miR-20a-5p	IPO9	importin 9
Details	767	76	hsa-miR-20a-5p	SHTN1	shootin 1
Details	768	76	hsa-miR-20a-5p	PURA	purine rich element binding protein A
Details	769	76	hsa-miR-20a-5p	JAZF1	JAZF zinc finger 1
Details	770	76	hsa-miR-20a-5p	KLHL20	kelch like family member 20
Details	771	76	hsa-miR-20a-5p	RNF11	ring finger protein 11
Details	772	76	hsa-miR-20a-5p	GGCX	gamma-glutamyl carboxylase
Details	773	76	hsa-miR-20a-5p	PGP	phosphoglycolate phosphatase
Details	774	76	hsa-miR-20a-5p	NRBP1	nuclear receptor binding protein 1
Details	775	76	hsa-miR-20a-5p	ARL4C	ADP ribosylation factor like GTPase 4C
Details	776	76	hsa-miR-20a-5p	DMTF1	cyclin D binding myb like transcription factor 1
Details	777	76	hsa-miR-20a-5p	CNTNAP3	contactin associated protein like 3
Details	778	76	hsa-miR-20a-5p	BMT2	base methyltransferase of 25S rRNA 2 homolog
Details	779	76	hsa-miR-20a-5p	TTC39C	tetratricopeptide repeat domain 39C
Details	780	76	hsa-miR-20a-5p	PCMTD1	protein-L-isoaspartate (D-aspartate) O-methyltransferase domain containing 1
Details	781	76	hsa-miR-20a-5p	PREX1	phosphatidylinositol-3,4,5-trisphosphate dependent Rac exchange factor 1
Details	782	76	hsa-miR-20a-5p	PON2	paraoxonase 2
Details	783	76	hsa-miR-20a-5p	WEE1	WEE1 G2 checkpoint kinase
Details	784	76	hsa-miR-20a-5p	B2M	beta-2-microglobulin
Details	785	76	hsa-miR-20a-5p	PPP4R3B	protein phosphatase 4 regulatory subunit 3B
Details	786	76	hsa-miR-20a-5p	FRMD4B	FERM domain containing 4B
Details	787	76	hsa-miR-20a-5p	PPP6R2	protein phosphatase 6 regulatory subunit 2
Details	788	76	hsa-miR-20a-5p	RABEP1	rabaptin, RAB GTPase binding effector protein 1
Details	789	76	hsa-miR-20a-5p	SLC16A7	solute carrier family 16 member 7
Details	790	75	hsa-miR-20a-5p	SH2D5	SH2 domain containing 5
Details	791	75	hsa-miR-20a-5p	RAPGEF4	Rap guanine nucleotide exchange factor 4
Details	792	75	hsa-miR-20a-5p	NDNF	neuron derived neurotrophic factor
Details	793	75	hsa-miR-20a-5p	COMMD6	COMM domain containing 6
Details	794	75	hsa-miR-20a-5p	SKIL	SKI like proto-oncogene
Details	795	75	hsa-miR-20a-5p	MAPRE1	microtubule associated protein RP/EB family member 1
Details	796	75	hsa-miR-20a-5p	KIF5A	kinesin family member 5A
Details	797	75	hsa-miR-20a-5p	RASGEF1A	RasGEF domain family member 1A
Details	798	75	hsa-miR-20a-5p	RNF38	ring finger protein 38
Details	799	75	hsa-miR-20a-5p	ACIN1	apoptotic chromatin condensation inducer 1
Details	800	75	hsa-miR-20a-5p	SNTG1	syntrophin gamma 1
Details	801	75	hsa-miR-20a-5p	KLF10	Kruppel like factor 10
Details	802	75	hsa-miR-20a-5p	STARD8	StAR related lipid transfer domain containing 8
Details	803	75	hsa-miR-20a-5p	MAP3K12	mitogen-activated protein kinase kinase kinase 12
Details	804	75	hsa-miR-20a-5p	SHOC2	SHOC2, leucine rich repeat scaffold protein
Details	805	75	hsa-miR-20a-5p	TXLNA	taxilin alpha
Details	806	75	hsa-miR-20a-5p	NR4A2	nuclear receptor subfamily 4 group A member 2
Details	807	75	hsa-miR-20a-5p	ALX4	ALX homeobox 4
Details	808	75	hsa-miR-20a-5p	ITPKB	inositol-trisphosphate 3-kinase B
Details	809	75	hsa-miR-20a-5p	RNASEL	ribonuclease L
Details	810	75	hsa-miR-20a-5p	TASOR	transcription activation suppressor
Details	811	75	hsa-miR-20a-5p	IL25	interleukin 25
Details	812	75	hsa-miR-20a-5p	SYT17	synaptotagmin 17
Details	813	75	hsa-miR-20a-5p	LRP1B	LDL receptor related protein 1B
Details	814	75	hsa-miR-20a-5p	CLEC4D	C-type lectin domain family 4 member D
Details	815	75	hsa-miR-20a-5p	ADGRD1	adhesion G protein-coupled receptor D1
Details	816	74	hsa-miR-20a-5p	ZNF445	zinc finger protein 445
Details	817	74	hsa-miR-20a-5p	CLEC12A	C-type lectin domain family 12 member A
Details	818	74	hsa-miR-20a-5p	RNF2	ring finger protein 2
Details	819	74	hsa-miR-20a-5p	MAP3K13	mitogen-activated protein kinase kinase kinase 13
Details	820	74	hsa-miR-20a-5p	F2R	coagulation factor II thrombin receptor
Details	821	74	hsa-miR-20a-5p	FAM53A	family with sequence similarity 53 member A
Details	822	74	hsa-miR-20a-5p	LIF	LIF, interleukin 6 family cytokine
Details	823	74	hsa-miR-20a-5p	DLEC1	DLEC1, cilia and flagella associated protein
Details	824	74	hsa-miR-20a-5p	KCNE4	potassium voltage-gated channel subfamily E regulatory subunit 4
Details	825	74	hsa-miR-20a-5p	COA5	cytochrome c oxidase assembly factor 5
Details	826	74	hsa-miR-20a-5p	AP3D1	adaptor related protein complex 3 subunit delta 1
Details	827	74	hsa-miR-20a-5p	RPS6KA1	ribosomal protein S6 kinase A1
Details	828	74	hsa-miR-20a-5p	BECN1	beclin 1
Details	829	74	hsa-miR-20a-5p	ATG7	autophagy related 7
Details	830	74	hsa-miR-20a-5p	PKN2	protein kinase N2
Details	831	74	hsa-miR-20a-5p	COX8C	cytochrome c oxidase subunit 8C
Details	832	74	hsa-miR-20a-5p	SESN2	sestrin 2
Details	833	74	hsa-miR-20a-5p	MSTO1	misato mitochondrial distribution and morphology regulator 1
Details	834	74	hsa-miR-20a-5p	MAPK9	mitogen-activated protein kinase 9
Details	835	74	hsa-miR-20a-5p	GPC6	glypican 6
Details	836	74	hsa-miR-20a-5p	PRRX1	paired related homeobox 1
Details	837	74	hsa-miR-20a-5p	SLC29A2	solute carrier family 29 member 2
Details	838	73	hsa-miR-20a-5p	PFN2	profilin 2
Details	839	73	hsa-miR-20a-5p	CNTNAP3B	contactin associated protein like 3B
Details	840	73	hsa-miR-20a-5p	TSHZ3	teashirt zinc finger homeobox 3
Details	841	73	hsa-miR-20a-5p	EIF4G2	eukaryotic translation initiation factor 4 gamma 2
Details	842	73	hsa-miR-20a-5p	GINS4	GINS complex subunit 4
Details	843	73	hsa-miR-20a-5p	E2F3	E2F transcription factor 3
Details	844	73	hsa-miR-20a-5p	NR4A3	nuclear receptor subfamily 4 group A member 3
Details	845	73	hsa-miR-20a-5p	LHX8	LIM homeobox 8
Details	846	73	hsa-miR-20a-5p	GID4	GID complex subunit 4 homolog
Details	847	73	hsa-miR-20a-5p	ZBTB6	zinc finger and BTB domain containing 6
Details	848	73	hsa-miR-20a-5p	FAM129B	family with sequence similarity 129 member B
Details	849	73	hsa-miR-20a-5p	TP53INP1	tumor protein p53 inducible nuclear protein 1
Details	850	73	hsa-miR-20a-5p	HYDIN	HYDIN, axonemal central pair apparatus protein
Details	851	73	hsa-miR-20a-5p	SLC12A3	solute carrier family 12 member 3
Details	852	73	hsa-miR-20a-5p	ARSJ	arylsulfatase family member J
Details	853	73	hsa-miR-20a-5p	ZC3H7B	zinc finger CCCH-type containing 7B
Details	854	73	hsa-miR-20a-5p	PDPR	pyruvate dehydrogenase phosphatase regulatory subunit
Details	855	73	hsa-miR-20a-5p	MUC17	mucin 17, cell surface associated
Details	856	73	hsa-miR-20a-5p	EGR3	early growth response 3
Details	857	73	hsa-miR-20a-5p	PRICKLE3	prickle planar cell polarity protein 3
Details	858	72	hsa-miR-20a-5p	NSL1	NSL1, MIS12 kinetochore complex component
Details	859	72	hsa-miR-20a-5p	HMGB3	high mobility group box 3
Details	860	72	hsa-miR-20a-5p	CACUL1	CDK2 associated cullin domain 1
Details	861	72	hsa-miR-20a-5p	PTPRJ	protein tyrosine phosphatase, receptor type J
Details	862	72	hsa-miR-20a-5p	CDH24	cadherin 24
Details	863	72	hsa-miR-20a-5p	GON4L	gon-4 like
Details	864	72	hsa-miR-20a-5p	BMP2	bone morphogenetic protein 2
Details	865	72	hsa-miR-20a-5p	TSC22D2	TSC22 domain family member 2
Details	866	72	hsa-miR-20a-5p	POLQ	DNA polymerase theta
Details	867	72	hsa-miR-20a-5p	SIK1	salt inducible kinase 1
Details	868	72	hsa-miR-20a-5p	NRP2	neuropilin 2
Details	869	72	hsa-miR-20a-5p	CEP128	centrosomal protein 128
Details	870	72	hsa-miR-20a-5p	MAT2B	methionine adenosyltransferase 2B
Details	871	72	hsa-miR-20a-5p	CAAP1	caspase activity and apoptosis inhibitor 1
Details	872	72	hsa-miR-20a-5p	ITFG1	integrin alpha FG-GAP repeat containing 1
Details	873	72	hsa-miR-20a-5p	ARHGAP35	Rho GTPase activating protein 35
Details	874	72	hsa-miR-20a-5p	FGFR1OP	FGFR1 oncogene partner
Details	875	72	hsa-miR-20a-5p	IFIT5	interferon induced protein with tetratricopeptide repeats 5
Details	876	72	hsa-miR-20a-5p	DPYD	dihydropyrimidine dehydrogenase
Details	877	72	hsa-miR-20a-5p	HP1BP3	heterochromatin protein 1 binding protein 3
Details	878	72	hsa-miR-20a-5p	SFXN5	sideroflexin 5
Details	879	72	hsa-miR-20a-5p	SHANK2	SH3 and multiple ankyrin repeat domains 2
Details	880	72	hsa-miR-20a-5p	CERS2	ceramide synthase 2
Details	881	72	hsa-miR-20a-5p	TRAF4	TNF receptor associated factor 4
Details	882	71	hsa-miR-20a-5p	HMBOX1	homeobox containing 1
Details	883	71	hsa-miR-20a-5p	SLC31A2	solute carrier family 31 member 2
Details	884	71	hsa-miR-20a-5p	TMEM131L	transmembrane 131 like
Details	885	71	hsa-miR-20a-5p	GLO1	glyoxalase I
Details	886	71	hsa-miR-20a-5p	CADM2	cell adhesion molecule 2
Details	887	71	hsa-miR-20a-5p	MPDZ	multiple PDZ domain crumbs cell polarity complex component
Details	888	71	hsa-miR-20a-5p	MYO5C	myosin VC
Details	889	71	hsa-miR-20a-5p	LUZP1	leucine zipper protein 1
Details	890	71	hsa-miR-20a-5p	KLHL36	kelch like family member 36
Details	891	71	hsa-miR-20a-5p	CSGALNACT1	chondroitin sulfate N-acetylgalactosaminyltransferase 1
Details	892	71	hsa-miR-20a-5p	RELL1	RELT like 1
Details	893	71	hsa-miR-20a-5p	YPEL2	yippee like 2
Details	894	71	hsa-miR-20a-5p	SIK1B	salt inducible kinase 1B (putative)
Details	895	71	hsa-miR-20a-5p	TCEAL7	transcription elongation factor A like 7
Details	896	71	hsa-miR-20a-5p	TCF7L1	transcription factor 7 like 1
Details	897	71	hsa-miR-20a-5p	SASH1	SAM and SH3 domain containing 1
Details	898	71	hsa-miR-20a-5p	RPF2	ribosome production factor 2 homolog
Details	899	71	hsa-miR-20a-5p	SOGA1	suppressor of glucose, autophagy associated 1
Details	900	71	hsa-miR-20a-5p	SRPK1	SRSF protein kinase 1
Details	901	71	hsa-miR-20a-5p	FMNL3	formin like 3
Details	902	71	hsa-miR-20a-5p	EPGN	epithelial mitogen
Details	903	71	hsa-miR-20a-5p	PLSCR4	phospholipid scramblase 4
Details	904	71	hsa-miR-20a-5p	GBP3	guanylate binding protein 3
Details	905	70	hsa-miR-20a-5p	PEAK1	pseudopodium enriched atypical kinase 1
Details	906	70	hsa-miR-20a-5p	SLC11A1	solute carrier family 11 member 1
Details	907	70	hsa-miR-20a-5p	RRP15	ribosomal RNA processing 15 homolog
Details	908	70	hsa-miR-20a-5p	ZNF217	zinc finger protein 217
Details	909	70	hsa-miR-20a-5p	MVK	mevalonate kinase
Details	910	70	hsa-miR-20a-5p	BCR	BCR, RhoGEF and GTPase activating protein
Details	911	70	hsa-miR-20a-5p	RAB3B	RAB3B, member RAS oncogene family
Details	912	70	hsa-miR-20a-5p	TTPAL	alpha tocopherol transfer protein like
Details	913	70	hsa-miR-20a-5p	KPNA4	karyopherin subunit alpha 4
Details	914	70	hsa-miR-20a-5p	SLC2A4	solute carrier family 2 member 4
Details	915	70	hsa-miR-20a-5p	DCUN1D3	defective in cullin neddylation 1 domain containing 3
Details	916	70	hsa-miR-20a-5p	VPS53	VPS53, GARP complex subunit
Details	917	70	hsa-miR-20a-5p	NR2E3	nuclear receptor subfamily 2 group E member 3
Details	918	70	hsa-miR-20a-5p	CERS6	ceramide synthase 6
Details	919	70	hsa-miR-20a-5p	CYB561D1	cytochrome b561 family member D1
Details	920	70	hsa-miR-20a-5p	KIRREL1	kirre like nephrin family adhesion molecule 1
Details	921	70	hsa-miR-20a-5p	NTRK2	neurotrophic receptor tyrosine kinase 2
Details	922	70	hsa-miR-20a-5p	TIMP2	TIMP metallopeptidase inhibitor 2
Details	923	70	hsa-miR-20a-5p	BUD23	BUD23, rRNA methyltransferase and ribosome maturation factor
Details	924	70	hsa-miR-20a-5p	RILPL1	Rab interacting lysosomal protein like 1
Details	925	70	hsa-miR-20a-5p	CSDE1	cold shock domain containing E1
Details	926	70	hsa-miR-20a-5p	MICOS10-NBL1	MICOS10-NBL1 readthrough
Details	927	69	hsa-miR-20a-5p	TYW5	tRNA-yW synthesizing protein 5
Details	928	69	hsa-miR-20a-5p	SLC25A36	solute carrier family 25 member 36
Details	929	69	hsa-miR-20a-5p	CHD9	chromodomain helicase DNA binding protein 9
Details	930	69	hsa-miR-20a-5p	YWHAQ	tyrosine 3-monooxygenase/tryptophan 5-monooxygenase activation protein theta
Details	931	69	hsa-miR-20a-5p	FURIN	furin, paired basic amino acid cleaving enzyme
Details	932	69	hsa-miR-20a-5p	SMAD7	SMAD family member 7
Details	933	69	hsa-miR-20a-5p	TBC1D2	TBC1 domain family member 2
Details	934	69	hsa-miR-20a-5p	KCNQ2	potassium voltage-gated channel subfamily Q member 2
Details	935	69	hsa-miR-20a-5p	COIL	coilin
Details	936	69	hsa-miR-20a-5p	CARNMT1	carnosine N-methyltransferase 1
Details	937	69	hsa-miR-20a-5p	SOBP	sine oculis binding protein homolog
Details	938	69	hsa-miR-20a-5p	INO80	INO80 complex subunit
Details	939	69	hsa-miR-20a-5p	HDAC4	histone deacetylase 4
Details	940	69	hsa-miR-20a-5p	SNX21	sorting nexin family member 21
Details	941	69	hsa-miR-20a-5p	CCL1	C-C motif chemokine ligand 1
Details	942	69	hsa-miR-20a-5p	GMCL1	germ cell-less, spermatogenesis associated 1
Details	943	69	hsa-miR-20a-5p	LHFPL2	LHFPL tetraspan subfamily member 2
Details	944	69	hsa-miR-20a-5p	SUSD1	sushi domain containing 1
Details	945	69	hsa-miR-20a-5p	THBS2	thrombospondin 2
Details	946	69	hsa-miR-20a-5p	GCA	grancalcin
Details	947	69	hsa-miR-20a-5p	LRRC20	leucine rich repeat containing 20
Details	948	69	hsa-miR-20a-5p	SERPINB8	serpin family B member 8
Details	949	69	hsa-miR-20a-5p	ISM1	isthmin 1
Details	950	68	hsa-miR-20a-5p	EFCAB1	EF-hand calcium binding domain 1
Details	951	68	hsa-miR-20a-5p	CDCA7	cell division cycle associated 7
Details	952	68	hsa-miR-20a-5p	STK11IP	serine/threonine kinase 11 interacting protein
Details	953	68	hsa-miR-20a-5p	PUDP	pseudouridine 5'-phosphatase
Details	954	68	hsa-miR-20a-5p	RIMBP2	RIMS binding protein 2
Details	955	68	hsa-miR-20a-5p	C2CD4A	C2 calcium dependent domain containing 4A
Details	956	68	hsa-miR-20a-5p	SMAD1	SMAD family member 1
Details	957	68	hsa-miR-20a-5p	GTPBP10	GTP binding protein 10
Details	958	68	hsa-miR-20a-5p	COL4A1	collagen type IV alpha 1 chain
Details	959	68	hsa-miR-20a-5p	SFR1	SWI5 dependent homologous recombination repair protein 1
Details	960	68	hsa-miR-20a-5p	NEK9	NIMA related kinase 9
Details	961	68	hsa-miR-20a-5p	SRGAP3	SLIT-ROBO Rho GTPase activating protein 3
Details	962	68	hsa-miR-20a-5p	RSBN1	round spermatid basic protein 1
Details	963	68	hsa-miR-20a-5p	CBFB	core-binding factor subunit beta
Details	964	68	hsa-miR-20a-5p	CYP26B1	cytochrome P450 family 26 subfamily B member 1
Details	965	68	hsa-miR-20a-5p	DGKH	diacylglycerol kinase eta
Details	966	68	hsa-miR-20a-5p	GOLPH3	golgi phosphoprotein 3
Details	967	67	hsa-miR-20a-5p	KIAA1147	KIAA1147
Details	968	67	hsa-miR-20a-5p	RASSF2	Ras association domain family member 2
Details	969	67	hsa-miR-20a-5p	GIT2	GIT ArfGAP 2
Details	970	67	hsa-miR-20a-5p	PRDM10	PR/SET domain 10
Details	971	67	hsa-miR-20a-5p	TMTC1	transmembrane and tetratricopeptide repeat containing 1
Details	972	67	hsa-miR-20a-5p	IGF2BP1	insulin like growth factor 2 mRNA binding protein 1
Details	973	67	hsa-miR-20a-5p	MMAA	metabolism of cobalamin associated A
Details	974	67	hsa-miR-20a-5p	RAB11FIP4	RAB11 family interacting protein 4
Details	975	67	hsa-miR-20a-5p	ADAMTS5	ADAM metallopeptidase with thrombospondin type 1 motif 5
Details	976	67	hsa-miR-20a-5p	CYBB	cytochrome b-245 beta chain
Details	977	67	hsa-miR-20a-5p	TIGAR	TP53 induced glycolysis regulatory phosphatase
Details	978	67	hsa-miR-20a-5p	ELOA	elongin A
Details	979	67	hsa-miR-20a-5p	XIRP2	xin actin binding repeat containing 2
Details	980	67	hsa-miR-20a-5p	LPIN1	lipin 1
Details	981	67	hsa-miR-20a-5p	COX7A2	cytochrome c oxidase subunit 7A2
Details	982	67	hsa-miR-20a-5p	MCC	MCC, WNT signaling pathway regulator
Details	983	67	hsa-miR-20a-5p	DNM1L	dynamin 1 like
Details	984	67	hsa-miR-20a-5p	SINHCAF	SIN3-HDAC complex associated factor
Details	985	67	hsa-miR-20a-5p	MINDY2	MINDY lysine 48 deubiquitinase 2
Details	986	67	hsa-miR-20a-5p	ZRANB1	zinc finger RANBP2-type containing 1
Details	987	67	hsa-miR-20a-5p	TNRC6B	trinucleotide repeat containing 6B
Details	988	67	hsa-miR-20a-5p	MKLN1	muskelin 1
Details	989	66	hsa-miR-20a-5p	CCSER1	coiled-coil serine rich protein 1
Details	990	66	hsa-miR-20a-5p	PTPRT	protein tyrosine phosphatase, receptor type T
Details	991	66	hsa-miR-20a-5p	KCNJ8	potassium voltage-gated channel subfamily J member 8
Details	992	66	hsa-miR-20a-5p	GABRA1	gamma-aminobutyric acid type A receptor alpha1 subunit
Details	993	66	hsa-miR-20a-5p	AK4	adenylate kinase 4
Details	994	66	hsa-miR-20a-5p	OGA	O-GlcNAcase
Details	995	66	hsa-miR-20a-5p	EPHB4	EPH receptor B4
Details	996	66	hsa-miR-20a-5p	PBXIP1	PBX homeobox interacting protein 1
Details	997	66	hsa-miR-20a-5p	PPP1R12B	protein phosphatase 1 regulatory subunit 12B
Details	998	66	hsa-miR-20a-5p	YTHDF3	YTH N6-methyladenosine RNA binding protein 3
Details	999	66	hsa-miR-20a-5p	PRRG4	proline rich and Gla domain 4
Details	1000	66	hsa-miR-20a-5p	NFE2L2	nuclear factor, erythroid 2 like 2
Details	1001	66	hsa-miR-20a-5p	SYT16	synaptotagmin 16
Details	1002	66	hsa-miR-20a-5p	VEGFA	vascular endothelial growth factor A
Details	1003	66	hsa-miR-20a-5p	COQ2	coenzyme Q2, polyprenyltransferase
Details	1004	66	hsa-miR-20a-5p	SLC6A9	solute carrier family 6 member 9
Details	1005	66	hsa-miR-20a-5p	MYF5	myogenic factor 5
Details	1006	66	hsa-miR-20a-5p	WDR33	WD repeat domain 33
Details	1007	66	hsa-miR-20a-5p	PXDN	peroxidasin
Details	1008	66	hsa-miR-20a-5p	METAP1	methionyl aminopeptidase 1
Details	1009	66	hsa-miR-20a-5p	NETO2	neuropilin and tolloid like 2
Details	1010	66	hsa-miR-20a-5p	MRPL43	mitochondrial ribosomal protein L43
Details	1011	66	hsa-miR-20a-5p	ASXL3	ASXL transcriptional regulator 3
Details	1012	66	hsa-miR-20a-5p	PPP6R3	protein phosphatase 6 regulatory subunit 3
Details	1013	65	hsa-miR-20a-5p	ZNF532	zinc finger protein 532
Details	1014	65	hsa-miR-20a-5p	TNFSF11	TNF superfamily member 11
Details	1015	65	hsa-miR-20a-5p	AMPD3	adenosine monophosphate deaminase 3
Details	1016	65	hsa-miR-20a-5p	PKMYT1	protein kinase, membrane associated tyrosine/threonine 1
Details	1017	65	hsa-miR-20a-5p	WNK1	WNK lysine deficient protein kinase 1
Details	1018	65	hsa-miR-20a-5p	GPAM	glycerol-3-phosphate acyltransferase, mitochondrial
Details	1019	65	hsa-miR-20a-5p	PANK3	pantothenate kinase 3
Details	1020	65	hsa-miR-20a-5p	SLC25A27	solute carrier family 25 member 27
Details	1021	65	hsa-miR-20a-5p	BBIP1	BBSome interacting protein 1
Details	1022	65	hsa-miR-20a-5p	ARL1	ADP ribosylation factor like GTPase 1
Details	1023	65	hsa-miR-20a-5p	DMRTA2	DMRT like family A2
Details	1024	65	hsa-miR-20a-5p	RAD17	RAD17 checkpoint clamp loader component
Details	1025	65	hsa-miR-20a-5p	NOL4	nucleolar protein 4
Details	1026	65	hsa-miR-20a-5p	HESX1	HESX homeobox 1
Details	1027	65	hsa-miR-20a-5p	REL	REL proto-oncogene, NF-kB subunit
Details	1028	65	hsa-miR-20a-5p	TBX3	T-box 3
Details	1029	65	hsa-miR-20a-5p	CAMK2D	calcium/calmodulin dependent protein kinase II delta
Details	1030	65	hsa-miR-20a-5p	ARHGAP24	Rho GTPase activating protein 24
Details	1031	65	hsa-miR-20a-5p	COA1	cytochrome c oxidase assembly factor 1 homolog
Details	1032	65	hsa-miR-20a-5p	TRAPPC10	trafficking protein particle complex 10
Details	1033	65	hsa-miR-20a-5p	GALNT10	polypeptide N-acetylgalactosaminyltransferase 10
Details	1034	65	hsa-miR-20a-5p	IPMK	inositol polyphosphate multikinase
Details	1035	65	hsa-miR-20a-5p	PKNOX1	PBX/knotted 1 homeobox 1
Details	1036	65	hsa-miR-20a-5p	CDC25A	cell division cycle 25A
Details	1037	65	hsa-miR-20a-5p	PPP2R2A	protein phosphatase 2 regulatory subunit Balpha
Details	1038	65	hsa-miR-20a-5p	TMEM9B	TMEM9 domain family member B
Details	1039	64	hsa-miR-20a-5p	DCTN6	dynactin subunit 6
Details	1040	64	hsa-miR-20a-5p	KMT2C	lysine methyltransferase 2C
Details	1041	64	hsa-miR-20a-5p	WDCP	WD repeat and coiled coil containing
Details	1042	64	hsa-miR-20a-5p	KIAA1671	KIAA1671
Details	1043	64	hsa-miR-20a-5p	SZT2	SZT2, KICSTOR complex subunit
Details	1044	64	hsa-miR-20a-5p	MID1	midline 1
Details	1045	64	hsa-miR-20a-5p	DPY19L3	dpy-19 like C-mannosyltransferase 3
Details	1046	64	hsa-miR-20a-5p	NFATC2IP	nuclear factor of activated T cells 2 interacting protein
Details	1047	64	hsa-miR-20a-5p	IL17RD	interleukin 17 receptor D
Details	1048	64	hsa-miR-20a-5p	FBXO28	F-box protein 28
Details	1049	64	hsa-miR-20a-5p	PKIA	cAMP-dependent protein kinase inhibitor alpha
Details	1050	64	hsa-miR-20a-5p	MECP2	methyl-CpG binding protein 2
Details	1051	64	hsa-miR-20a-5p	MAP3K1	mitogen-activated protein kinase kinase kinase 1
Details	1052	64	hsa-miR-20a-5p	UGCG	UDP-glucose ceramide glucosyltransferase
Details	1053	64	hsa-miR-20a-5p	HCN4	hyperpolarization activated cyclic nucleotide gated potassium channel 4
Details	1054	64	hsa-miR-20a-5p	EPB41L5	erythrocyte membrane protein band 4.1 like 5
Details	1055	64	hsa-miR-20a-5p	CABLES1	Cdk5 and Abl enzyme substrate 1
Details	1056	64	hsa-miR-20a-5p	FAXC	failed axon connections homolog
Details	1057	64	hsa-miR-20a-5p	NRG3	neuregulin 3
Details	1058	63	hsa-miR-20a-5p	MED17	mediator complex subunit 17
Details	1059	63	hsa-miR-20a-5p	GDF11	growth differentiation factor 11
Details	1060	63	hsa-miR-20a-5p	MCTP2	multiple C2 and transmembrane domain containing 2
Details	1061	63	hsa-miR-20a-5p	ZDHHC21	zinc finger DHHC-type containing 21
Details	1062	63	hsa-miR-20a-5p	CDC5L	cell division cycle 5 like
Details	1063	63	hsa-miR-20a-5p	TNS1	tensin 1
Details	1064	63	hsa-miR-20a-5p	FER	FER tyrosine kinase
Details	1065	63	hsa-miR-20a-5p	DHRS12	dehydrogenase/reductase 12
Details	1066	63	hsa-miR-20a-5p	SLC24A4	solute carrier family 24 member 4
Details	1067	63	hsa-miR-20a-5p	CARD8	caspase recruitment domain family member 8
Details	1068	63	hsa-miR-20a-5p	FIGNL1	fidgetin like 1
Details	1069	63	hsa-miR-20a-5p	FIBIN	fin bud initiation factor homolog
Details	1070	63	hsa-miR-20a-5p	EDA2R	ectodysplasin A2 receptor
Details	1071	63	hsa-miR-20a-5p	FBXL22	F-box and leucine rich repeat protein 22
Details	1072	63	hsa-miR-20a-5p	CCND2	cyclin D2
Details	1073	63	hsa-miR-20a-5p	ABCA10	ATP binding cassette subfamily A member 10
Details	1074	63	hsa-miR-20a-5p	NR2C2AP	nuclear receptor 2C2 associated protein
Details	1075	63	hsa-miR-20a-5p	RND3	Rho family GTPase 3
Details	1076	63	hsa-miR-20a-5p	RBMS1	RNA binding motif single stranded interacting protein 1
Details	1077	63	hsa-miR-20a-5p	ACTR1A	ARP1 actin related protein 1 homolog A
Details	1078	63	hsa-miR-20a-5p	FRMD4A	FERM domain containing 4A
Details	1079	63	hsa-miR-20a-5p	RANBP6	RAN binding protein 6
Details	1080	62	hsa-miR-20a-5p	SLC35F3	solute carrier family 35 member F3
Details	1081	62	hsa-miR-20a-5p	FGF5	fibroblast growth factor 5
Details	1082	62	hsa-miR-20a-5p	WNT9B	Wnt family member 9B
Details	1083	62	hsa-miR-20a-5p	IKZF2	IKAROS family zinc finger 2
Details	1084	62	hsa-miR-20a-5p	CAMTA2	calmodulin binding transcription activator 2
Details	1085	62	hsa-miR-20a-5p	DAZAP2	DAZ associated protein 2
Details	1086	62	hsa-miR-20a-5p	SDC2	syndecan 2
Details	1087	62	hsa-miR-20a-5p	YTHDC1	YTH domain containing 1
Details	1088	62	hsa-miR-20a-5p	YES1	YES proto-oncogene 1, Src family tyrosine kinase
Details	1089	62	hsa-miR-20a-5p	PCBP2	poly(rC) binding protein 2
Details	1090	62	hsa-miR-20a-5p	CHIC1	cysteine rich hydrophobic domain 1
Details	1091	62	hsa-miR-20a-5p	TMEM123	transmembrane protein 123
Details	1092	62	hsa-miR-20a-5p	UBR5	ubiquitin protein ligase E3 component n-recognin 5
Details	1093	62	hsa-miR-20a-5p	HECA	hdc homolog, cell cycle regulator
Details	1094	62	hsa-miR-20a-5p	EIF4H	eukaryotic translation initiation factor 4H
Details	1095	62	hsa-miR-20a-5p	NFE2L1	nuclear factor, erythroid 2 like 1
Details	1096	62	hsa-miR-20a-5p	UHRF1BP1	UHRF1 binding protein 1
Details	1097	62	hsa-miR-20a-5p	TNRC6C	trinucleotide repeat containing 6C
Details	1098	62	hsa-miR-20a-5p	LIAS	lipoic acid synthetase
Details	1099	62	hsa-miR-20a-5p	POGK	pogo transposable element derived with KRAB domain
Details	1100	62	hsa-miR-20a-5p	DGKE	diacylglycerol kinase epsilon
Details	1101	62	hsa-miR-20a-5p	FNBP4	formin binding protein 4
Details	1102	61	hsa-miR-20a-5p	VWA8	von Willebrand factor A domain containing 8
Details	1103	61	hsa-miR-20a-5p	ACADSB	acyl-CoA dehydrogenase short/branched chain
Details	1104	61	hsa-miR-20a-5p	CCDC68	coiled-coil domain containing 68
Details	1105	61	hsa-miR-20a-5p	MRGPRX3	MAS related GPR family member X3
Details	1106	61	hsa-miR-20a-5p	NPM1	nucleophosmin 1
Details	1107	61	hsa-miR-20a-5p	SART1	spliceosome associated factor 1, recruiter of U4/U6.U5 tri-snRNP
Details	1108	61	hsa-miR-20a-5p	LAMP5	lysosomal associated membrane protein family member 5
Details	1109	61	hsa-miR-20a-5p	ADGRL3	adhesion G protein-coupled receptor L3
Details	1110	61	hsa-miR-20a-5p	TMEM242	transmembrane protein 242
Details	1111	61	hsa-miR-20a-5p	FAM8A1	family with sequence similarity 8 member A1
Details	1112	61	hsa-miR-20a-5p	TNFSF13B	TNF superfamily member 13b
Details	1113	61	hsa-miR-20a-5p	PNPLA4	patatin like phospholipase domain containing 4
Details	1114	61	hsa-miR-20a-5p	FGD1	FYVE, RhoGEF and PH domain containing 1
Details	1115	61	hsa-miR-20a-5p	YPEL4	yippee like 4
Details	1116	61	hsa-miR-20a-5p	F2RL3	F2R like thrombin or trypsin receptor 3
Details	1117	61	hsa-miR-20a-5p	MMP3	matrix metallopeptidase 3
Details	1118	61	hsa-miR-20a-5p	INHBA	inhibin subunit beta A
Details	1119	61	hsa-miR-20a-5p	TANC2	tetratricopeptide repeat, ankyrin repeat and coiled-coil containing 2
Details	1120	61	hsa-miR-20a-5p	BMP8B	bone morphogenetic protein 8b
Details	1121	61	hsa-miR-20a-5p	SETD2	SET domain containing 2, histone lysine methyltransferase
Details	1122	61	hsa-miR-20a-5p	CAPS2	calcyphosine 2
Details	1123	61	hsa-miR-20a-5p	FOXJ2	forkhead box J2
Details	1124	61	hsa-miR-20a-5p	TBL1X	transducin beta like 1 X-linked
Details	1125	61	hsa-miR-20a-5p	NUFIP2	nuclear FMR1 interacting protein 2
Details	1126	61	hsa-miR-20a-5p	WDR36	WD repeat domain 36
Details	1127	61	hsa-miR-20a-5p	JRKL	JRK like
Details	1128	60	hsa-miR-20a-5p	SLC36A1	solute carrier family 36 member 1
Details	1129	60	hsa-miR-20a-5p	FAM227A	family with sequence similarity 227 member A
Details	1130	60	hsa-miR-20a-5p	ARSE	arylsulfatase E
Details	1131	60	hsa-miR-20a-5p	FBXO11	F-box protein 11
Details	1132	60	hsa-miR-20a-5p	FXR1	FMR1 autosomal homolog 1
Details	1133	60	hsa-miR-20a-5p	PDZD11	PDZ domain containing 11
Details	1134	60	hsa-miR-20a-5p	MXD1	MAX dimerization protein 1
Details	1135	60	hsa-miR-20a-5p	FNIP2	folliculin interacting protein 2
Details	1136	60	hsa-miR-20a-5p	VPS13C	vacuolar protein sorting 13 homolog C
Details	1137	60	hsa-miR-20a-5p	RXFP1	relaxin family peptide receptor 1
Details	1138	60	hsa-miR-20a-5p	IKBIP	IKBKB interacting protein
Details	1139	60	hsa-miR-20a-5p	ZNF107	zinc finger protein 107
Details	1140	60	hsa-miR-20a-5p	RAX	retina and anterior neural fold homeobox
Details	1141	60	hsa-miR-20a-5p	BTN3A2	butyrophilin subfamily 3 member A2
Details	1142	60	hsa-miR-20a-5p	PTGS1	prostaglandin-endoperoxide synthase 1
Details	1143	60	hsa-miR-20a-5p	C15orf41	chromosome 15 open reading frame 41
Details	1144	60	hsa-miR-20a-5p	CDC40	cell division cycle 40
Details	1145	60	hsa-miR-20a-5p	AP1G1	adaptor related protein complex 1 subunit gamma 1
Details	1146	60	hsa-miR-20a-5p	CBX5	chromobox 5
Details	1147	60	hsa-miR-20a-5p	SRSF2	serine and arginine rich splicing factor 2
Details	1148	60	hsa-miR-20a-5p	SEMA5A	semaphorin 5A
Details	1149	60	hsa-miR-20a-5p	SLITRK4	SLIT and NTRK like family member 4
Details	1150	60	hsa-miR-20a-5p	AJUBA	ajuba LIM protein
Details	1151	60	hsa-miR-20a-5p	RGS4	regulator of G protein signaling 4
Details	1152	60	hsa-miR-20a-5p	TNC	tenascin C
Details	1153	60	hsa-miR-20a-5p	AIFM2	apoptosis inducing factor, mitochondria associated 2
Details	1154	60	hsa-miR-20a-5p	CYP2U1	cytochrome P450 family 2 subfamily U member 1
Details	1155	59	hsa-miR-20a-5p	FKBP5	FKBP prolyl isomerase 5
Details	1156	59	hsa-miR-20a-5p	KBTBD8	kelch repeat and BTB domain containing 8
Details	1157	59	hsa-miR-20a-5p	FNDC3A	fibronectin type III domain containing 3A
Details	1158	59	hsa-miR-20a-5p	DEDD	death effector domain containing
Details	1159	59	hsa-miR-20a-5p	NAV2	neuron navigator 2
Details	1160	59	hsa-miR-20a-5p	STC1	stanniocalcin 1
Details	1161	59	hsa-miR-20a-5p	MIER2	MIER family member 2
Details	1162	59	hsa-miR-20a-5p	FAF2	Fas associated factor family member 2
Details	1163	59	hsa-miR-20a-5p	MRPL19	mitochondrial ribosomal protein L19
Details	1164	59	hsa-miR-20a-5p	PIP4K2A	phosphatidylinositol-5-phosphate 4-kinase type 2 alpha
Details	1165	59	hsa-miR-20a-5p	CBX1	chromobox 1
Details	1166	59	hsa-miR-20a-5p	ZDHHC8	zinc finger DHHC-type containing 8
Details	1167	59	hsa-miR-20a-5p	DIP2A	disco interacting protein 2 homolog A
Details	1168	59	hsa-miR-20a-5p	FANCD2	FA complementation group D2
Details	1169	59	hsa-miR-20a-5p	C3orf35	chromosome 3 open reading frame 35
Details	1170	59	hsa-miR-20a-5p	SULF1	sulfatase 1
Details	1171	59	hsa-miR-20a-5p	GK5	glycerol kinase 5
Details	1172	59	hsa-miR-20a-5p	TBCEL	tubulin folding cofactor E like
Details	1173	59	hsa-miR-20a-5p	FOXA1	forkhead box A1
Details	1174	59	hsa-miR-20a-5p	MXI1	MAX interactor 1, dimerization protein
Details	1175	58	hsa-miR-20a-5p	NAA50	N(alpha)-acetyltransferase 50, NatE catalytic subunit
Details	1176	58	hsa-miR-20a-5p	MYCN	MYCN proto-oncogene, bHLH transcription factor
Details	1177	58	hsa-miR-20a-5p	PDK3	pyruvate dehydrogenase kinase 3
Details	1178	58	hsa-miR-20a-5p	AVL9	AVL9 cell migration associated
Details	1179	58	hsa-miR-20a-5p	COL19A1	collagen type XIX alpha 1 chain
Details	1180	58	hsa-miR-20a-5p	AFF4	AF4/FMR2 family member 4
Details	1181	58	hsa-miR-20a-5p	TRIM8	tripartite motif containing 8
Details	1182	58	hsa-miR-20a-5p	FGF4	fibroblast growth factor 4
Details	1183	58	hsa-miR-20a-5p	PRND	prion like protein doppel
Details	1184	58	hsa-miR-20a-5p	CD36	CD36 molecule
Details	1185	58	hsa-miR-20a-5p	C21orf58	chromosome 21 open reading frame 58
Details	1186	58	hsa-miR-20a-5p	CPOX	coproporphyrinogen oxidase
Details	1187	58	hsa-miR-20a-5p	NRSN1	neurensin 1
Details	1188	58	hsa-miR-20a-5p	SKI	SKI proto-oncogene
Details	1189	58	hsa-miR-20a-5p	EIF4E2	eukaryotic translation initiation factor 4E family member 2
Details	1190	58	hsa-miR-20a-5p	PHF1	PHD finger protein 1
Details	1191	58	hsa-miR-20a-5p	SLC5A3	solute carrier family 5 member 3
Details	1192	58	hsa-miR-20a-5p	SLCO1C1	solute carrier organic anion transporter family member 1C1
Details	1193	58	hsa-miR-20a-5p	FAM168A	family with sequence similarity 168 member A
Details	1194	58	hsa-miR-20a-5p	PPP1R1C	protein phosphatase 1 regulatory inhibitor subunit 1C
Details	1195	58	hsa-miR-20a-5p	GPR26	G protein-coupled receptor 26
Details	1196	58	hsa-miR-20a-5p	ZIM3	zinc finger imprinted 3
Details	1197	58	hsa-miR-20a-5p	TLE4	TLE family member 4, transcriptional corepressor
Details	1198	58	hsa-miR-20a-5p	AREL1	apoptosis resistant E3 ubiquitin protein ligase 1
Details	1199	58	hsa-miR-20a-5p	ERBB3	erb-b2 receptor tyrosine kinase 3
Details	1200	58	hsa-miR-20a-5p	ENTPD7	ectonucleoside triphosphate diphosphohydrolase 7
Details	1201	58	hsa-miR-20a-5p	VEZF1	vascular endothelial zinc finger 1
Details	1202	57	hsa-miR-20a-5p	SIRPA	signal regulatory protein alpha
Details	1203	57	hsa-miR-20a-5p	RCAN3	RCAN family member 3
Details	1204	57	hsa-miR-20a-5p	SLC35E2A	solute carrier family 35 member E2A
Details	1205	57	hsa-miR-20a-5p	ZFP28	ZFP28 zinc finger protein
Details	1206	57	hsa-miR-20a-5p	TMUB2	transmembrane and ubiquitin like domain containing 2
Details	1207	57	hsa-miR-20a-5p	RBM41	RNA binding motif protein 41
Details	1208	57	hsa-miR-20a-5p	TMEM132B	transmembrane protein 132B
Details	1209	57	hsa-miR-20a-5p	XRRA1	X-ray radiation resistance associated 1
Details	1210	57	hsa-miR-20a-5p	AGA	aspartylglucosaminidase
Details	1211	57	hsa-miR-20a-5p	LTV1	LTV1 ribosome biogenesis factor
Details	1212	57	hsa-miR-20a-5p	UBASH3B	ubiquitin associated and SH3 domain containing B
Details	1213	57	hsa-miR-20a-5p	UBR1	ubiquitin protein ligase E3 component n-recognin 1
Details	1214	57	hsa-miR-20a-5p	HIBCH	3-hydroxyisobutyryl-CoA hydrolase
Details	1215	57	hsa-miR-20a-5p	EYS	eyes shut homolog
Details	1216	57	hsa-miR-20a-5p	PBLD	phenazine biosynthesis like protein domain containing
Details	1217	57	hsa-miR-20a-5p	SPACA4	sperm acrosome associated 4
Details	1218	57	hsa-miR-20a-5p	ZNF780B	zinc finger protein 780B
Details	1219	57	hsa-miR-20a-5p	VPS26A	VPS26, retromer complex component A
Details	1220	57	hsa-miR-20a-5p	RARB	retinoic acid receptor beta
Details	1221	57	hsa-miR-20a-5p	TMED5	transmembrane p24 trafficking protein 5
Details	1222	57	hsa-miR-20a-5p	MBD5	methyl-CpG binding domain protein 5
Details	1223	57	hsa-miR-20a-5p	CYP20A1	cytochrome P450 family 20 subfamily A member 1
Details	1224	57	hsa-miR-20a-5p	EAF1	ELL associated factor 1
Details	1225	56	hsa-miR-20a-5p	MARVELD3	MARVEL domain containing 3
Details	1226	56	hsa-miR-20a-5p	DPH6	diphthamine biosynthesis 6
Details	1227	56	hsa-miR-20a-5p	KIF13A	kinesin family member 13A
Details	1228	56	hsa-miR-20a-5p	PDGFRB	platelet derived growth factor receptor beta
Details	1229	56	hsa-miR-20a-5p	RCOR1	REST corepressor 1
Details	1230	56	hsa-miR-20a-5p	SPSB4	splA/ryanodine receptor domain and SOCS box containing 4
Details	1231	56	hsa-miR-20a-5p	CEP126	centrosomal protein 126
Details	1232	56	hsa-miR-20a-5p	C18orf32	chromosome 18 open reading frame 32
Details	1233	56	hsa-miR-20a-5p	BOD1L1	biorientation of chromosomes in cell division 1 like 1
Details	1234	56	hsa-miR-20a-5p	SLC39A6	solute carrier family 39 member 6
Details	1235	56	hsa-miR-20a-5p	RD3	retinal degeneration 3, GUCY2D regulator
Details	1236	56	hsa-miR-20a-5p	PDS5A	PDS5 cohesin associated factor A
Details	1237	56	hsa-miR-20a-5p	FXN	frataxin
Details	1238	56	hsa-miR-20a-5p	INTS6	integrator complex subunit 6
Details	1239	56	hsa-miR-20a-5p	PPM1A	protein phosphatase, Mg2+/Mn2+ dependent 1A
Details	1240	56	hsa-miR-20a-5p	SCN3A	sodium voltage-gated channel alpha subunit 3
Details	1241	56	hsa-miR-20a-5p	IPO7	importin 7
Details	1242	56	hsa-miR-20a-5p	COL4A2	collagen type IV alpha 2 chain
Details	1243	56	hsa-miR-20a-5p	RNF24	ring finger protein 24
Details	1244	56	hsa-miR-20a-5p	DLC1	DLC1 Rho GTPase activating protein
Details	1245	56	hsa-miR-20a-5p	DDX46	DEAD-box helicase 46
Details	1246	56	hsa-miR-20a-5p	AHRR	aryl-hydrocarbon receptor repressor
Details	1247	56	hsa-miR-20a-5p	CNN1	calponin 1
Details	1248	56	hsa-miR-20a-5p	FOXL2	forkhead box L2
Details	1249	55	hsa-miR-20a-5p	PSD3	pleckstrin and Sec7 domain containing 3
Details	1250	55	hsa-miR-20a-5p	ENSA	endosulfine alpha
Details	1251	55	hsa-miR-20a-5p	C1orf52	chromosome 1 open reading frame 52
Details	1252	55	hsa-miR-20a-5p	PRR27	proline rich 27
Details	1253	55	hsa-miR-20a-5p	KLK7	kallikrein related peptidase 7
Details	1254	55	hsa-miR-20a-5p	PAX6	paired box 6
Details	1255	55	hsa-miR-20a-5p	KIF14	kinesin family member 14
Details	1256	55	hsa-miR-20a-5p	HARS	histidyl-tRNA synthetase
Details	1257	55	hsa-miR-20a-5p	GNB4	G protein subunit beta 4
Details	1258	55	hsa-miR-20a-5p	RUBCN	rubicon autophagy regulator
Details	1259	55	hsa-miR-20a-5p	ASB1	ankyrin repeat and SOCS box containing 1
Details	1260	55	hsa-miR-20a-5p	SMAD6	SMAD family member 6
Details	1261	55	hsa-miR-20a-5p	TMCC1	transmembrane and coiled-coil domain family 1
Details	1262	55	hsa-miR-20a-5p	TCF4	transcription factor 4
Details	1263	55	hsa-miR-20a-5p	SIRT5	sirtuin 5
Details	1264	55	hsa-miR-20a-5p	EXPH5	exophilin 5
Details	1265	55	hsa-miR-20a-5p	F2RL2	coagulation factor II thrombin receptor like 2
Details	1266	55	hsa-miR-20a-5p	SNX12	sorting nexin 12
Details	1267	55	hsa-miR-20a-5p	RPS6KA2	ribosomal protein S6 kinase A2
Details	1268	55	hsa-miR-20a-5p	VDAC1	voltage dependent anion channel 1
Details	1269	55	hsa-miR-20a-5p	ABT1	activator of basal transcription 1
Details	1270	55	hsa-miR-20a-5p	ENTPD5	ectonucleoside triphosphate diphosphohydrolase 5
Details	1271	55	hsa-miR-20a-5p	ADAMTSL5	ADAMTS like 5
Details	1272	55	hsa-miR-20a-5p	PTPRO	protein tyrosine phosphatase, receptor type O
Details	1273	55	hsa-miR-20a-5p	RPGR	retinitis pigmentosa GTPase regulator
Details	1274	55	hsa-miR-20a-5p	ATE1	arginyltransferase 1
Details	1275	55	hsa-miR-20a-5p	MAVS	mitochondrial antiviral signaling protein
Details	1276	55	hsa-miR-20a-5p	RPL17-C18orf32	RPL17-C18orf32 readthrough
Details	1277	55	hsa-miR-20a-5p	MBTPS1	membrane bound transcription factor peptidase, site 1
Details	1278	54	hsa-miR-20a-5p	SEC22C	SEC22 homolog C, vesicle trafficking protein
Details	1279	54	hsa-miR-20a-5p	RSAD2	radical S-adenosyl methionine domain containing 2
Details	1280	54	hsa-miR-20a-5p	TOLLIP	toll interacting protein
Details	1281	54	hsa-miR-20a-5p	C16orf72	chromosome 16 open reading frame 72
Details	1282	54	hsa-miR-20a-5p	SPART	spartin
Details	1283	54	hsa-miR-20a-5p	MRTFB	myocardin related transcription factor B
Details	1284	54	hsa-miR-20a-5p	ELAVL2	ELAV like RNA binding protein 2
Details	1285	54	hsa-miR-20a-5p	DSTYK	dual serine/threonine and tyrosine protein kinase
Details	1286	54	hsa-miR-20a-5p	C6orf141	chromosome 6 open reading frame 141
Details	1287	54	hsa-miR-20a-5p	MAST3	microtubule associated serine/threonine kinase 3
Details	1288	54	hsa-miR-20a-5p	GJA1	gap junction protein alpha 1
Details	1289	54	hsa-miR-20a-5p	BCL2L15	BCL2 like 15
Details	1290	54	hsa-miR-20a-5p	OLIG1	oligodendrocyte transcription factor 1
Details	1291	54	hsa-miR-20a-5p	PPARD	peroxisome proliferator activated receptor delta
Details	1292	54	hsa-miR-20a-5p	NTRK3	neurotrophic receptor tyrosine kinase 3
Details	1293	54	hsa-miR-20a-5p	SH3TC2	SH3 domain and tetratricopeptide repeats 2
Details	1294	54	hsa-miR-20a-5p	MCM3	minichromosome maintenance complex component 3
Details	1295	54	hsa-miR-20a-5p	UBE2W	ubiquitin conjugating enzyme E2 W
Details	1296	54	hsa-miR-20a-5p	BTBD9	BTB domain containing 9
Details	1297	54	hsa-miR-20a-5p	GKAP1	G kinase anchoring protein 1
Details	1298	54	hsa-miR-20a-5p	IQSEC1	IQ motif and Sec7 domain 1
Details	1299	54	hsa-miR-20a-5p	FGF12	fibroblast growth factor 12
Details	1300	53	hsa-miR-20a-5p	MICU3	mitochondrial calcium uptake family member 3
Details	1301	53	hsa-miR-20a-5p	KRT23	keratin 23
Details	1302	53	hsa-miR-20a-5p	ZFYVE16	zinc finger FYVE-type containing 16
Details	1303	53	hsa-miR-20a-5p	PLEKHM3	pleckstrin homology domain containing M3
Details	1304	53	hsa-miR-20a-5p	C11orf58	chromosome 11 open reading frame 58
Details	1305	53	hsa-miR-20a-5p	MFSD9	major facilitator superfamily domain containing 9
Details	1306	53	hsa-miR-20a-5p	GARS	glycyl-tRNA synthetase
Details	1307	53	hsa-miR-20a-5p	PAX8	paired box 8
Details	1308	53	hsa-miR-20a-5p	RMDN3	regulator of microtubule dynamics 3
Details	1309	53	hsa-miR-20a-5p	UBASH3A	ubiquitin associated and SH3 domain containing A
Details	1310	53	hsa-miR-20a-5p	MTA3	metastasis associated 1 family member 3
Details	1311	53	hsa-miR-20a-5p	IPCEF1	interaction protein for cytohesin exchange factors 1
Details	1312	53	hsa-miR-20a-5p	DCUN1D5	defective in cullin neddylation 1 domain containing 5
Details	1313	53	hsa-miR-20a-5p	C9orf72	chromosome 9 open reading frame 72
Details	1314	53	hsa-miR-20a-5p	TAOK2	TAO kinase 2
Details	1315	53	hsa-miR-20a-5p	CACNB4	calcium voltage-gated channel auxiliary subunit beta 4
Details	1316	53	hsa-miR-20a-5p	MAP3K3	mitogen-activated protein kinase kinase kinase 3
Details	1317	53	hsa-miR-20a-5p	TES	testin LIM domain protein
Details	1318	53	hsa-miR-20a-5p	SNX9	sorting nexin 9
Details	1319	53	hsa-miR-20a-5p	SLC25A43	solute carrier family 25 member 43
Details	1320	53	hsa-miR-20a-5p	CCP110	centriolar coiled-coil protein 110
Details	1321	53	hsa-miR-20a-5p	PLEKHG1	pleckstrin homology and RhoGEF domain containing G1
Details	1322	53	hsa-miR-20a-5p	SP8	Sp8 transcription factor
Details	1323	52	hsa-miR-20a-5p	UCP3	uncoupling protein 3
Details	1324	52	hsa-miR-20a-5p	NBEAL1	neurobeachin like 1
Details	1325	52	hsa-miR-20a-5p	PRR11	proline rich 11
Details	1326	52	hsa-miR-20a-5p	RFK	riboflavin kinase
Details	1327	52	hsa-miR-20a-5p	SPECC1	sperm antigen with calponin homology and coiled-coil domains 1
Details	1328	52	hsa-miR-20a-5p	ZNF502	zinc finger protein 502
Details	1329	52	hsa-miR-20a-5p	IPO5	importin 5
Details	1330	52	hsa-miR-20a-5p	RASL12	RAS like family 12
Details	1331	52	hsa-miR-20a-5p	AFF1	AF4/FMR2 family member 1
Details	1332	52	hsa-miR-20a-5p	ZNF561	zinc finger protein 561
Details	1333	52	hsa-miR-20a-5p	CTDSPL2	CTD small phosphatase like 2
Details	1334	52	hsa-miR-20a-5p	SYT10	synaptotagmin 10
Details	1335	52	hsa-miR-20a-5p	MICA	MHC class I polypeptide-related sequence A
Details	1336	52	hsa-miR-20a-5p	NENF	neudesin neurotrophic factor
Details	1337	52	hsa-miR-20a-5p	PHF6	PHD finger protein 6
Details	1338	52	hsa-miR-20a-5p	PDGFC	platelet derived growth factor C
Details	1339	52	hsa-miR-20a-5p	CAMK2N1	calcium/calmodulin dependent protein kinase II inhibitor 1
Details	1340	52	hsa-miR-20a-5p	MYO10	myosin X
Details	1341	52	hsa-miR-20a-5p	MS4A14	membrane spanning 4-domains A14
Details	1342	52	hsa-miR-20a-5p	PLPPR5	phospholipid phosphatase related 5
Details	1343	52	hsa-miR-20a-5p	PPP2R3A	protein phosphatase 2 regulatory subunit B''alpha
Details	1344	52	hsa-miR-20a-5p	LITAF	lipopolysaccharide induced TNF factor
Details	1345	52	hsa-miR-20a-5p	SIK3	SIK family kinase 3
Details	1346	52	hsa-miR-20a-5p	ATP8B1	ATPase phospholipid transporting 8B1
Details	1347	52	hsa-miR-20a-5p	AP4S1	adaptor related protein complex 4 subunit sigma 1
Details	1348	52	hsa-miR-20a-5p	ZDHHC20	zinc finger DHHC-type containing 20
Details	1349	52	hsa-miR-20a-5p	USP53	ubiquitin specific peptidase 53
Details	1350	51	hsa-miR-20a-5p	PLEKHM1	pleckstrin homology and RUN domain containing M1
Details	1351	51	hsa-miR-20a-5p	AEN	apoptosis enhancing nuclease
Details	1352	51	hsa-miR-20a-5p	NBL1	NBL1, DAN family BMP antagonist
Details	1353	51	hsa-miR-20a-5p	RNF145	ring finger protein 145
Details	1354	51	hsa-miR-20a-5p	PDCD4	programmed cell death 4
Details	1355	51	hsa-miR-20a-5p	COBL	cordon-bleu WH2 repeat protein
Details	1356	51	hsa-miR-20a-5p	GRTP1	growth hormone regulated TBC protein 1
Details	1357	51	hsa-miR-20a-5p	POU2F1	POU class 2 homeobox 1
Details	1358	51	hsa-miR-20a-5p	UBAP1	ubiquitin associated protein 1
Details	1359	51	hsa-miR-20a-5p	NCEH1	neutral cholesterol ester hydrolase 1
Details	1360	51	hsa-miR-20a-5p	PCDHA9	protocadherin alpha 9
Details	1361	51	hsa-miR-20a-5p	NCOR1	nuclear receptor corepressor 1
Details	1362	51	hsa-miR-20a-5p	CYP39A1	cytochrome P450 family 39 subfamily A member 1
Details	1363	51	hsa-miR-20a-5p	MTDH	metadherin
Details	1364	51	hsa-miR-20a-5p	TPM3	tropomyosin 3
Details	1365	51	hsa-miR-20a-5p	NXF1	nuclear RNA export factor 1
Details	1366	51	hsa-miR-20a-5p	TSKU	tsukushi, small leucine rich proteoglycan
Details	1367	50	hsa-miR-20a-5p	MOG	myelin oligodendrocyte glycoprotein
Details	1368	50	hsa-miR-20a-5p	NTN1	netrin 1
Details	1369	50	hsa-miR-20a-5p	BLOC1S6	biogenesis of lysosomal organelles complex 1 subunit 6
Details	1370	50	hsa-miR-20a-5p	NOTCH2NLA	notch 2 N-terminal like A
Details	1371	50	hsa-miR-20a-5p	SCD	stearoyl-CoA desaturase
Details	1372	50	hsa-miR-20a-5p	MYO19	myosin XIX
Details	1373	50	hsa-miR-20a-5p	KLF3	Kruppel like factor 3
Details	1374	50	hsa-miR-20a-5p	ZNF385A	zinc finger protein 385A
Details	1375	50	hsa-miR-20a-5p	CYSLTR2	cysteinyl leukotriene receptor 2
Details	1376	50	hsa-miR-20a-5p	CAV1	caveolin 1
Details	1377	50	hsa-miR-20a-5p	CKAP2	cytoskeleton associated protein 2
Details	1378	50	hsa-miR-20a-5p	NT5E	5'-nucleotidase ecto
Details	1379	50	hsa-miR-20a-5p	TCTEX1D1	Tctex1 domain containing 1
Details	1380	50	hsa-miR-20a-5p	TTR	transthyretin
Details	1381	50	hsa-miR-20a-5p	XIAP	X-linked inhibitor of apoptosis

## Sheet: TargetScan
Ortholog of target gene	Representative transcript	Gene name	3P-seq tags + 5	Conserved sites total	Conserved 8mer sites	Conserved 7mer-m8 sites	Conserved 7mer-A1 sites	Poorly conserved sites total	Poorly conserved 8mer sites	Poorly conserved 7mer-m8 sites	Poorly conserved 7mer-A1 sites	6mer sites	Representative miRNA	Cumulative weighted context++ score	Total context++ score	Aggregate PCT	Previous TargetScan publication(s)
PDCD1LG2	ENST00000397745.2	programmed cell death 1 ligand 2	64	2	2	0	0	1	0	1	0	0	hsa-miR-20b-5p	-1.07	-1.07	0.93	2009, 2011
GPR6	ENST00000275169.3	G protein-coupled receptor 6	5	2	2	0	0	0	0	0	0	0	hsa-miR-17-5p	-0.89	-0.89	0.97	2009, 2011
CTDSPL	ENST00000443503.2	CTD (carboxy-terminal domain, RNA polymerase II, polypeptide A) small phosphatase-like	372	1*	0	0	0	2	0	1	1	0	hsa-miR-519d-3p	-0.82	-0.92	< 0.1	2011
GPR137C	ENST00000321662.6	G protein-coupled receptor 137C	110	3	1	2	0	1	0	0	1	1	hsa-miR-20a-5p	-0.78	-0.84	> 0.99	2009, 2011
HN1	ENST00000476258.1	hematological and neurological expressed 1	15013	1	1	0	0	1	0	0	1	0	hsa-miR-519d-3p	-0.76	-0.79	0.9	2007, 2009, 2011
NAGK	ENST00000418807.3	N-acetylglucosamine kinase	69	1	1	0	0	1	0	1	0	0	hsa-miR-519d-3p	-0.75	-0.78	0.95	2005, 2007, 2009, 2011
ZBTB7A	ENST00000322357.4	zinc finger and BTB domain containing 7A	37	4	0	3	1	0	0	0	0	1	hsa-miR-519d-3p	-0.75	-0.84	0.99	2007, 2009, 2011
ENPP5	ENST00000371383.2	ectonucleotide pyrophosphatase/phosphodiesterase 5 (putative)	15	2	2	0	0	4	0	1	3	1	hsa-miR-93-5p	-0.72	-0.77	> 0.99	2005, 2007, 2009, 2011
HAUS8	ENST00000253669.5	HAUS augmin-like complex, subunit 8	827	1	1	0	0	0	0	0	0	1	hsa-miR-17-5p	-0.72	-0.72	0.8	2009, 2011
RAB22A	ENST00000244040.3	RAB22A, member RAS oncogene family	484	2	0	2	0	1	0	1	0	3	hsa-miR-519d-3p	-0.7	-0.71	0.93	2005, 2007, 2009, 2011
BTG3	ENST00000339775.6	BTG family, member 3	3656	1	1	0	0	0	0	0	0	0	hsa-miR-519d-3p	-0.7	-0.7	0.91	2005, 2007, 2009, 2011
PKD2	ENST00000237596.2	polycystic kidney disease 2 (autosomal dominant)	915	2	2	0	0	1	0	1	0	0	hsa-miR-17-5p	-0.69	-0.69	> 0.99	2005, 2007, 2009, 2011
CCL1	ENST00000225842.3	chemokine (C-C motif) ligand 1	6	1	1	0	0	0	0	0	0	1	hsa-miR-20b-5p	-0.68	-0.68	0.81	2009, 2011
IRF9	ENST00000396864.3	interferon regulatory factor 9	390	1	1	0	0	0	0	0	0	0	hsa-miR-519d-3p	-0.66	-0.66	0.91	2011
CYBRD1	ENST00000375252.3	cytochrome b reductase 1	4467	1	1	0	0	3	0	3	0	0	hsa-miR-20a-5p	-0.66	-0.71	0.14	2009, 2011
BRMS1L	ENST00000216807.7	breast cancer metastasis-suppressor 1-like	230	4	2	1	1	3	0	3	0	0	hsa-miR-519d-3p	-0.66	-0.93	> 0.99	2007, 2009, 2011
EZH1	ENST00000428826.2	enhancer of zeste homolog 1 (Drosophila)	70	2	2	0	0	0	0	0	0	1	hsa-miR-519d-3p	-0.65	-0.65	> 0.99	2005, 2007, 2009, 2011
PTHLH	ENST00000395872.1	parathyroid hormone-like hormone	32	1	1	0	0	0	0	0	0	0	hsa-miR-519d-3p	-0.64	-0.64	0.91	2011
NKIRAS1	ENST00000388759.3	NFKB inhibitor interacting Ras-like 1	123	1	1	0	0	0	0	0	0	0	hsa-miR-17-5p	-0.63	-0.63	0.94	2005, 2007, 2009, 2011
SERP1	ENST00000239944.2	stress-associated endoplasmic reticulum protein 1	3242	2	1	1	0	0	0	0	0	0	hsa-miR-519d-3p	-0.62	-0.77	0.96	2005, 2007, 2009, 2011
C7orf43	ENST00000394035.2	chromosome 7 open reading frame 43	5436	1	1	0	0	0	0	0	0	0	hsa-miR-17-5p	-0.62	-0.62	0.94	2007, 2009, 2011
MAP3K2	ENST00000409947.1	mitogen-activated protein kinase kinase kinase 2	187	4	1	3	0	3	0	1	2	0	hsa-miR-519d-3p	-0.61	-0.79	> 0.99	2005, 2007, 2009, 2011
MARCH4	ENST00000273067.4	membrane-associated ring finger (C3HC4) 4, E3 ubiquitin protein ligase	68	1*	0	0	0	0	0	0	0	0	hsa-miR-106b-5p	-0.61	-0.61	ORF	2011
PLEKHA3	ENST00000234453.5	pleckstrin homology domain containing, family A (phosphoinositide binding specific) member 3	767	3	2	0	1	3	0	1	2	5	hsa-miR-519d-3p	-0.6	-0.87	> 0.99	2005, 2007, 2009, 2011
C1orf63	ENST00000243189.7	chromosome 1 open reading frame 63	914	1	1	0	0	0	0	0	0	0	hsa-miR-17-5p	-0.59	-0.59	0.71	2007, 2009, 2011
DERL2	ENST00000572834.1	derlin 2	261	1	1	0	0	0	0	0	0	1	hsa-miR-17-5p	-0.57	-0.57	0.96	2005, 2007, 2009, 2011
PFKP	ENST00000381125.4	phosphofructokinase, platelet	1364	1	1	0	0	0	0	0	0	0	hsa-miR-20b-5p	-0.57	-0.57	0.96	2009, 2011
GUCY1A3	ENST00000296518.7	guanylate cyclase 1, soluble, alpha 3	42	1	1	0	0	1	0	1	0	2	hsa-miR-20b-5p	-0.56	-0.6	0.96	2009, 2011
FBXO48	ENST00000377957.3	F-box protein 48	13	1	1	0	0	4	0	2	2	0	hsa-miR-17-5p	-0.56	-0.59	0.96	2009, 2011
RHOC	ENST00000339083.7	ras homolog family member C	10314	1	1	0	0	0	0	0	0	0	hsa-miR-17-5p	-0.56	-0.56	0.89	2005, 2007, 2009, 2011
FJX1	ENST00000317811.4	four jointed box 1 (Drosophila)	823	1	1	0	0	0	0	0	0	0	hsa-miR-17-5p	-0.55	-0.55	0.95	2005, 2007, 2009, 2011
FAM45A	ENST00000361432.2	family with sequence similarity 45, member A	149	2	1	1	0	0	0	0	0	0	hsa-miR-20b-5p	-0.55	-0.56	0.62	2005, 2007, 2009, 2011
MASTL	ENST00000342386.6	microtubule associated serine/threonine kinase-like	317	1	1	0	0	3	0	3	0	1	hsa-miR-20b-5p	-0.55	-0.6	0.96	2005, 2007, 2009, 2011
ZNF367	ENST00000375256.4	zinc finger protein 367	325	2	0	2	0	1	0	0	1	0	hsa-miR-106b-5p	-0.54	-0.54	0.94	2005, 2007, 2009, 2011
EPHA4	ENST00000281821.2	EPH receptor A4	64	2	1	1	0	0	0	0	0	0	hsa-miR-93-5p	-0.54	-0.56	0.98	2005, 2007, 2009, 2011
PFN2	ENST00000239940.7	profilin 2	2184	2	0	2	0	0	0	0	0	2	hsa-miR-106b-5p	-0.54	-0.55	0.92	2007, 2009, 2011
ZNF800	ENST00000393313.1	zinc finger protein 800	239	1	1	0	0	2	0	1	1	0	hsa-miR-106a-5p	-0.54	-0.54	0.92	2007, 2009, 2011
ARID4B	ENST00000349213.3	AT rich interactive domain 4B (RBP1-like)	940	2	0	2	0	0	0	0	0	1	hsa-miR-106b-5p	-0.53	-0.53	0.93	2005, 2007, 2009, 2011
RNF128	ENST00000324342.3	ring finger protein 128, E3 ubiquitin protein ligase	17	1	1	0	0	1	0	0	1	0	hsa-miR-106a-5p	-0.53	-0.53	0.86	2005, 2007, 2009, 2011
CENPQ	ENST00000335783.3	centromere protein Q	249	1	1	0	0	0	0	0	0	0	hsa-miR-17-5p	-0.53	-0.53	0.54	2009, 2011
CHRM2	ENST00000445907.2	cholinergic receptor, muscarinic 2	5	1	1	0	0	2	0	1	1	0	hsa-miR-106a-5p	-0.53	-0.53	0.96	2011
RASD1	ENST00000225688.3	RAS, dexamethasone-induced 1	6	1	1	0	0	0	0	0	0	0	hsa-miR-519d-3p	-0.53	-0.53	0.94	2005, 2007, 2009, 2011
E2F5	ENST00000418930.2	E2F transcription factor 5, p130-binding	10	1	1	0	0	0	0	0	0	1	hsa-miR-106a-5p	-0.52	-0.52	0.86	2009, 2011
DUSP2	ENST00000288943.4	dual specificity phosphatase 2	41	1	1	0	0	1	0	1	0	1	hsa-miR-519d-3p	-0.52	-0.56	0.96	2005, 2007, 2009, 2011
PBX3	ENST00000342287.5	pre-B-cell leukemia homeobox 3	1142	1	1	0	0	0	0	0	0	1	hsa-miR-519d-3p	-0.52	-0.52	0.91	2005, 2007, 2009, 2011
C11orf30	ENST00000529032.1	chromosome 11 open reading frame 30	230	2	1	1	0	0	0	0	0	1	hsa-miR-519d-3p	-0.52	-0.52	> 0.99	2005, 2007, 2009, 2011
RGMB	ENST00000308234.7	RGM domain family, member B	6087	1	1	0	0	0	0	0	0	0	hsa-miR-17-5p	-0.52	-0.53	0.96	2009, 2011
ZNFX1	ENST00000371752.1	zinc finger, NFX1-type containing 1	41	2	2	0	0	2	0	2	0	1	hsa-miR-20b-5p	-0.52	-0.52	> 0.99	2007, 2009, 2011
SLC17A7	ENST00000221485.3	solute carrier family 17 (vesicular glutamate transporter), member 7	12	2	1	1	0	0	0	0	0	0	hsa-miR-519d-3p	-0.51	-0.51	0.96	2005, 2007, 2009, 2011
MYT1L	ENST00000399161.2	myelin transcription factor 1-like	5	3	1	2	0	2	0	0	2	1	hsa-miR-519d-3p	-0.51	-0.51	> 0.99	2005, 2007, 2009, 2011
ARHGAP12	ENST00000311380.4	Rho GTPase activating protein 12	190	2	0	2	0	0	0	0	0	2	hsa-miR-106b-5p	-0.51	-0.51	0.93	2005, 2007, 2009, 2011
DYNC1LI2	ENST00000258198.2	dynein, cytoplasmic 1, light intermediate chain 2	137	3	0	3	0	1*	0	0	0	2	hsa-miR-106b-5p	-0.51	-0.79	0.98	2007, 2009, 2011
TGFBR2	ENST00000359013.4	transforming growth factor, beta receptor II (70/80kDa)	2168	1	1	0	0	1	0	0	1	1	hsa-miR-519d-3p	-0.51	-0.51	0.96	2007, 2009, 2011
BAMBI	ENST00000375533.3	BMP and activin membrane-bound inhibitor	515	1	1	0	0	1	0	1	0	2	hsa-miR-17-5p	-0.51	-0.53	0.96	2007, 2009, 2011
VLDLR	ENST00000382100.3	very low density lipoprotein receptor	977	2	0	2	0	1	0	1	0	1	hsa-miR-20a-5p	-0.51	-0.53	0.93	2005, 2007, 2009, 2011
CLIP4	ENST00000320081.5	CAP-GLY domain containing linker protein family, member 4	490	2	0	2	0	0	0	0	0	0	hsa-miR-519d-3p	-0.5	-0.56	0.93	2007, 2009, 2011
FAM219B	ENST00000357635.5	family with sequence similarity 219, member B	270	1	1	0	0	2	0	1	1	0	hsa-miR-519d-3p	-0.5	-0.51	0.78	2009, 2011
ITPRIPL2	ENST00000381440.3	inositol 1,4,5-trisphosphate receptor interacting protein-like 2	893	2	1	1	0	1	0	1	0	1	hsa-miR-519d-3p	-0.5	-0.52	0.99	2007, 2009, 2011
FGD4	ENST00000427716.2	FYVE, RhoGEF and PH domain containing 4	38	2	2	0	0	1	0	1	0	4	hsa-miR-17-5p	-0.49	-0.67	> 0.99	2009, 2011
ATG16L1	ENST00000392017.4	autophagy related 16-like 1 (S. cerevisiae)	552	1	1	0	0	1	0	0	1	1	hsa-miR-519d-3p	-0.49	-0.49	0.96	2007, 2009, 2011
FAM210A	ENST00000322247.3	family with sequence similarity 210, member A	222	1	1	0	0	0	0	0	0	0	hsa-miR-519d-3p	-0.49	-0.49	0.9	2009, 2011
RRAGD	ENST00000369415.4	Ras-related GTP binding D	644	2	0	2	0	3	0	2	1	3	hsa-miR-519d-3p	-0.49	-0.6	0.94	2005, 2007, 2009, 2011
RASL11B	ENST00000248706.3	RAS-like, family 11, member B	5	1	1	0	0	0	0	0	0	0	hsa-miR-17-5p	-0.49	-0.49	0.95	2005, 2007, 2009, 2011
FICD	ENST00000552695.1	FIC domain containing	54	1	1	0	0	1	0	1	0	1	hsa-miR-20b-5p	-0.49	-0.49	0.95
KCNK10	ENST00000340700.5	potassium channel, subfamily K, member 10	5	2	2	0	0	1	0	0	1	1	hsa-miR-17-5p	-0.49	-0.5	0.98	2011
CDC37L1	ENST00000381854.3	cell division cycle 37-like 1	280	1	1	0	0	0	0	0	0	1	hsa-miR-519d-3p	-0.48	-0.48	0.96	2005, 2007, 2009, 2011
SLITRK3	ENST00000475390.1	SLIT and NTRK-like family, member 3	5	2	0	2	0	2	0	0	2	0	hsa-miR-106b-5p	-0.48	-0.5	0.94	2005, 2007, 2009, 2011
NUP35	ENST00000295119.4	nucleoporin 35kDa	210	1	1	0	0	0	0	0	0	0	hsa-miR-17-5p	-0.48	-0.48	0.96	2005, 2007, 2009, 2011
PRRG1	ENST00000378628.4	proline rich Gla (G-carboxyglutamic acid) 1	1122	2	1	1	0	0	0	0	0	0	hsa-miR-17-5p	-0.48	-0.48	0.97	2005, 2007, 2009, 2011
STAT3	ENST00000585517.1	signal transducer and activator of transcription 3 (acute-phase response factor)	478	2	0	2	0	1	0	1	0	0	hsa-miR-106b-5p	-0.47	-0.49	0.93	2011
DDHD1	ENST00000323669.5	DDHD domain containing 1	103	1	1	0	0	1	0	1	0	0	hsa-miR-519d-3p	-0.47	-0.49	0.96	2005, 2007, 2009, 2011
HOXB13	ENST00000290295.7	homeobox B13	80	1	1	0	0	0	0	0	0	1	hsa-miR-17-5p	-0.47	-0.47	0.51	2011
CMTR2	ENST00000338099.5	cap methyltransferase 2	259	1	1	0	0	1	0	1	0	0	hsa-miR-93-5p	-0.47	-0.47	0.68	2009, 2011
COX8C	ENST00000342144.2	cytochrome c oxidase subunit VIIIC	5	1	0	1	0	0	0	0	0	1	hsa-miR-20a-5p	-0.47	-0.47	< 0.1
SEMA4B	ENST00000411539.2	sema domain, immunoglobulin domain (Ig), transmembrane domain (TM) and short cytoplasmic domain, (semaphorin) 4B	3850	1	1	0	0	0	0	0	0	0	hsa-miR-519d-3p	-0.47	-0.47	0.96	2005, 2007, 2009, 2011
F3	ENST00000334047.7	coagulation factor III (thromboplastin, tissue factor)	13568	1	1	0	0	0	0	0	0	1	hsa-miR-106a-5p	-0.47	-0.47	0.95	2005, 2007, 2009, 2011
CFL2	ENST00000341223.3	cofilin 2 (muscle)	902	2	0	2	0	0	0	0	0	1	hsa-miR-20a-5p	-0.46	-0.61	0.84	2011
CTSA	ENST00000372484.3	cathepsin A	3915	1	1	0	0	0	0	0	0	0	hsa-miR-519d-3p	-0.46	-0.46	0.65	2009, 2011
FCHO2	ENST00000430046.2	FCH domain only 2	158	2	0	2	0	0	0	0	0	1	hsa-miR-519d-3p	-0.46	-0.46	0.92	2005, 2007, 2009, 2011
NABP1	ENST00000410026.2	nucleic acid binding protein 1	938	1	0	1	0	2	0	1	1	2	hsa-miR-106b-5p	-0.46	-0.49	0.75	2007, 2009, 2011
CD69	ENST00000228434.3	CD69 molecule	5	1	1	0	0	0	0	0	0	0	hsa-miR-17-5p	-0.46	-0.46	0.9	2005, 2007, 2009, 2011
ZFP3	ENST00000318833.3	ZFP3 zinc finger protein	29	2	0	2	0	0	0	0	0	0	hsa-miR-106b-5p	-0.46	-0.46	0.86	2011
OPCML	ENST00000331898.7	opioid binding protein/cell adhesion molecule-like	5	1*	0	0	0	0	0	0	0	2	hsa-miR-519d-3p	-0.46	-0.46	< 0.1	2011
SQSTM1	ENST00000389805.4	sequestosome 1	5047	1	1	0	0	0	0	0	0	2	hsa-miR-519d-3p	-0.46	-0.49	0.95	2005, 2007, 2009, 2011
E2F1	ENST00000343380.5	E2F transcription factor 1	479	2	0	2	0	0	0	0	0	0	hsa-miR-20a-5p	-0.46	-0.48	0.93	2005, 2007, 2009, 2011
LIMA1	ENST00000552491.1	LIM domain and actin binding 1	780	1	1	0	0	1	0	1	0	0	hsa-miR-106a-5p	-0.46	-0.46	0.94	2007, 2009, 2011
PLSCR4	ENST00000354952.2	phospholipid scramblase 4	133	1	1	0	0	1	1	0	0	0	hsa-miR-17-5p	-0.46	-0.46	< 0.1	2009, 2011
FBXL5	ENST00000341285.3	F-box and leucine-rich repeat protein 5	487	1	1	0	0	1	0	1	0	0	hsa-miR-17-5p	-0.46	-0.54	0.96	2005, 2007, 2009, 2011
PXK	ENST00000463280.1	PX domain containing serine/threonine kinase	220	1	1	0	0	0	0	0	0	0	hsa-miR-519d-3p	-0.45	-0.52	0.96
TRIM3	ENST00000525074.1	tripartite motif containing 3	29	1	1	0	0	0	0	0	0	0	hsa-miR-93-5p	-0.45	-0.45	0.92	2005, 2007, 2009, 2011
ZFAND4	ENST00000344646.5	zinc finger, AN1-type domain 4	74	1	1	0	0	0	0	0	0	0	hsa-miR-519d-3p	-0.45	-0.49	0.96	2005, 2007, 2009, 2011
CDKN1A	ENST00000244741.5	cyclin-dependent kinase inhibitor 1A (p21, Cip1)	1458	2	0	2	0	0	0	0	0	0	hsa-miR-519d-3p	-0.45	-0.47	0.93	2005, 2007, 2009, 2011
PPP3R1	ENST00000234310.3	protein phosphatase 3, regulatory subunit B, alpha	117	1	1	0	0	0	0	0	0	1	hsa-miR-106a-5p	-0.45	-0.45	0.91	2005, 2007, 2009, 2011
NR4A3	ENST00000330847.1	nuclear receptor subfamily 4, group A, member 3	244	2	0	2	0	0	0	0	0	0	hsa-miR-106b-5p	-0.45	-0.45	0.93	2005, 2007, 2009, 2011
MAPRE3	ENST00000233121.2	microtubule-associated protein, RP/EB family, member 3	303	1	1	0	0	0	0	0	0	1	hsa-miR-106a-5p	-0.45	-0.45	0.85	2005, 2007, 2009, 2011
ANKRD52	ENST00000267116.7	ankyrin repeat domain 52	2913	3	2	1	0	0	0	0	0	0	hsa-miR-519d-3p	-0.45	-0.45	> 0.99	2009, 2011
CRYBG3	ENST00000389622.2	beta-gamma crystallin domain containing 3	46	1	1	0	0	0	0	0	0	0	hsa-miR-20b-5p	-0.44	-0.44	0.94	2007, 2009
UEVLD	ENST00000396197.3	UEV and lactate/malate dehyrogenase domains	39	2	2	0	0	0	0	0	0	1	hsa-miR-17-5p	-0.44	-0.52	0.21	2009, 2011
KLHL2	ENST00000538127.1	kelch-like family member 2	511	1	1	0	0	2	0	0	2	1	hsa-miR-106a-5p	-0.44	-0.45	0.22	2007
AKTIP	ENST00000394657.7	AKT interacting protein	46	2	0	2	0	0	0	0	0	0	hsa-miR-106b-5p	-0.44	-0.44	0.68	2007, 2011
RUFY2	ENST00000388768.2	RUN and FYVE domain containing 2	15	1	1	0	0	1	1	0	0	1	hsa-miR-17-5p	-0.44	-0.44	0.81	2007, 2009, 2011
EGLN3	ENST00000250457.3	egl-9 family hypoxia-inducible factor 3	71	1	1	0	0	0	0	0	0	0	hsa-miR-17-5p	-0.44	-0.44	0.96	2005, 2007, 2009, 2011
SMOC1	ENST00000381280.4	SPARC related modular calcium binding 1	2743	1	0	1	0	0	0	0	0	1	hsa-miR-106b-5p	-0.44	-0.44	0.74	2005, 2007, 2009, 2011
VASH2	ENST00000366968.4	vasohibin 2	70	1	1	0	0	2	0	1	1	1	hsa-miR-519d-3p	-0.44	-0.45	0.96	2009, 2011
SAMD12	ENST00000409003.4	sterile alpha motif domain containing 12	57	1	1	0	0	3	1	1	1	1	hsa-miR-17-5p	-0.44	-0.44	0.95	2011
TNFRSF21	ENST00000296861.2	tumor necrosis factor receptor superfamily, member 21	39	1	1	0	0	1	0	1	0	0	hsa-miR-106a-5p	-0.44	-0.48	0.83	2005, 2007, 2009, 2011
CAMK2N1	ENST00000375078.3	calcium/calmodulin-dependent protein kinase II inhibitor 1	6631	2	0	2	0	1	0	1	0	0	hsa-miR-519d-3p	-0.43	-0.69	0.93	2007, 2009
KIF23	ENST00000559279.1	kinesin family member 23	140	1	1	0	0	0	0	0	0	1	hsa-miR-20b-5p	-0.43	-0.49	0.93	2005, 2007, 2009, 2011
TMCC1	ENST00000432054.2	transmembrane and coiled-coil domain family 1	97	2	0	2	0	0	0	0	0	2	hsa-miR-20a-5p	-0.43	-0.5	0.9	2005, 2007, 2009, 2011
NTN4	ENST00000343702.4	netrin 4	15	1	1	0	0	0	0	0	0	0	hsa-miR-17-5p	-0.43	-0.43	0.87	2005, 2007, 2009, 2011
TIMM17A	ENST00000367287.4	translocase of inner mitochondrial membrane 17 homolog A (yeast)	5594	1	0	1	0	0	0	0	0	0	hsa-miR-519d-3p	-0.43	-0.43	0.72	2009, 2011
UBC	ENST00000536769.1	ubiquitin C	11613	1	0	1	0	3	0	2	1	0	hsa-miR-519d-3p	-0.43	-0.48	0.77	2007, 2009, 2011
CEP128	ENST00000281129.3	centrosomal protein 128kDa	280	1	1	0	0	1	0	0	1	1	hsa-miR-519d-3p	-0.43	-0.43	0.57	2009, 2011
C10orf107	ENST00000330194.2	chromosome 10 open reading frame 107	6	1	1	0	0	0	0	0	0	1	hsa-miR-106a-5p	-0.43	-0.5	0.23
IL8	ENST00000307407.3	interleukin 8	227	1	1	0	0	0	0	0	0	0	hsa-miR-17-5p	-0.43	-0.43	0.79	2009, 2011
TMEM100	ENST00000424486.2	transmembrane protein 100	86	1	0	1	0	0	0	0	0	1	hsa-miR-20a-5p	-0.43	-0.43	0.74	2009, 2011
FOXJ3	ENST00000372571.1	forkhead box J3	329	1	1	0	0	2	0	0	2	0	hsa-miR-20b-5p	-0.43	-0.43	0.95	2005, 2007, 2009, 2011
APCDD1	ENST00000355285.5	adenomatosis polyposis coli down-regulated 1	83	1	1	0	0	1	0	1	0	0	hsa-miR-17-5p	-0.43	-0.45	0.92	2009, 2011
SACS	ENST00000402364.1	spastic ataxia of Charlevoix-Saguenay (sacsin)	450	1	1	0	0	1	1	0	0	0	hsa-miR-17-5p	-0.43	-0.43	0.88	2005, 2007, 2009, 2011
BTBD10	ENST00000278174.5	BTB (POZ) domain containing 10	5	1	1	0	0	0	0	0	0	0	hsa-miR-20b-5p	-0.42	-0.42	0.86	2007, 2009, 2011
CCNG2	ENST00000316355.5	cyclin G2	1056	1	1	0	0	1	0	1	0	0	hsa-miR-17-5p	-0.42	-0.44	0.95	2005, 2007, 2009, 2011
CAMK2N2	ENST00000296238.3	calcium/calmodulin-dependent protein kinase II inhibitor 2	39	1	1	0	0	0	0	0	0	0	hsa-miR-17-5p	-0.42	-0.42	0.69	2007, 2009, 2011
PTPDC1	ENST00000375360.3	protein tyrosine phosphatase domain containing 1	46	1	1	0	0	0	0	0	0	1	hsa-miR-519d-3p	-0.42	-0.43	0.53	2009, 2011
HBP1	ENST00000222574.4	HMG-box transcription factor 1	167	1	1	0	0	0	0	0	0	0	hsa-miR-17-5p	-0.42	-0.42	0.9	2005, 2007, 2009, 2011
FYCO1	ENST00000296137.2	FYVE and coiled-coil domain containing 1	91	2	1	1	0	1	0	1	0	2	hsa-miR-519d-3p	-0.42	-0.44	0.98	2009, 2011
PRR15	ENST00000319694.2	proline rich 15	244	1	1	0	0	0	0	0	0	0	hsa-miR-17-5p	-0.42	-0.46	0.74	2007, 2009, 2011
OSM	ENST00000215781.2	oncostatin M	5	1	1	0	0	2	0	0	2	0	hsa-miR-17-5p	-0.42	-0.42	0.93	2009, 2011
BMPR2	ENST00000374574.2	bone morphogenetic protein receptor, type II (serine/threonine kinase)	287	2	0	2	0	2	0	2	0	4	hsa-miR-519d-3p	-0.42	-0.56	0.93	2005, 2007, 2009, 2011
GLIS3	ENST00000324333.10	GLIS family zinc finger 3	47	2	0	2	0	1	0	0	1	2	hsa-miR-519d-3p	-0.41	-0.41	0.94	2007, 2009, 2011
STK17B	ENST00000263955.4	serine/threonine kinase 17b	113	3	1	2	0	1	0	0	1	1	hsa-miR-106a-5p	-0.41	-0.69	0.96	2009, 2011
PKIA	ENST00000396418.2	protein kinase (cAMP-dependent, catalytic) inhibitor alpha	542	1	0	1	0	3	1	0	2	2	hsa-miR-20a-5p	-0.41	-0.49	0.75	2005, 2007, 2011
TBC1D17	ENST00000221543.5	TBC1 domain family, member 17	227	1	1	0	0	0	0	0	0	0	hsa-miR-17-5p	-0.41	-0.41	0.95	2009, 2011
URI1	ENST00000392271.1	URI1, prefoldin-like chaperone	1221	1	1	0	0	0	0	0	0	0	hsa-miR-519d-3p	-0.41	-0.41	0.59	2005, 2007, 2011
POLR3G	ENST00000504930.1	polymerase (RNA) III (DNA directed) polypeptide G (32kD)	67	1	1	0	0	0	0	0	0	1	hsa-miR-93-5p	-0.41	-0.41	0.96	2007, 2009, 2011
NPAS2	ENST00000335681.5	neuronal PAS domain protein 2	559	2	0	2	0	0	0	0	0	1	hsa-miR-106b-5p	-0.41	-0.56	0.92	2005, 2007, 2009, 2011
NPLOC4	ENST00000572760.1	nuclear protein localization 4 homolog (S. cerevisiae)	1360	1	1	0	0	0	0	0	0	1	hsa-miR-17-5p	-0.41	-0.49	0.8	2007, 2009, 2011
GPR137B	ENST00000366592.3	G protein-coupled receptor 137B	389	2	0	1	1	1	0	1	0	0	hsa-miR-106a-5p	-0.41	-0.49	0.83	2007, 2009, 2011
TBC1D20	ENST00000354200.4	TBC1 domain family, member 20	761	2	2	0	0	0	0	0	0	2	hsa-miR-20b-5p	-0.41	-0.64	> 0.99	2007, 2009, 2011
PON2	ENST00000536183.1	paraoxonase 2	597	1	0	1	0	2	0	0	2	0	hsa-miR-20a-5p	-0.41	-0.46	0.77
TOPORS	ENST00000360538.2	topoisomerase I binding, arginine/serine-rich, E3 ubiquitin protein ligase	24	1	0	1	0	1	0	0	1	0	hsa-miR-519d-3p	-0.4	-0.4	0.7	2005, 2007, 2009, 2011
ARID4A	ENST00000431317.2	AT rich interactive domain 4A (RBP1-like)	33	2	0	2	0	0	0	0	0	1	hsa-miR-106a-5p	-0.4	-0.4	0.92	2005, 2007, 2009, 2011
CAPRIN2	ENST00000395805.2	caprin family member 2	17	1	1	0	0	0	0	0	0	0	hsa-miR-20b-5p	-0.4	-0.4	0.74	2009, 2011
SLC24A2	ENST00000341998.2	solute carrier family 24 (sodium/potassium/calcium exchanger), member 2	5	2	1	0	1	3	0	1	2	0	hsa-miR-20b-5p	-0.4	-0.4	0.96	2011
TRIP10	ENST00000313285.8	thyroid hormone receptor interactor 10	5	1	1	0	0	0	0	0	0	0	hsa-miR-20b-5p	-0.4	-0.4	ORF	2007, 2009, 2011
PRRG4	ENST00000257836.3	proline rich Gla (G-carboxyglutamic acid) 4 (transmembrane)	47	3	0	3	0	3	0	2	1	3	hsa-miR-20a-5p	-0.4	-0.46	0.59	2011
PPP1R21	ENST00000281394.4	protein phosphatase 1, regulatory subunit 21	56	1	0	1	0	0	0	0	0	1	hsa-miR-106b-5p	-0.4	-0.44	0.7	2007, 2009, 2011
SAR1B	ENST00000402673.2	SAR1 homolog B (S. cerevisiae)	1404	2	0	2	0	0	0	0	0	5	hsa-miR-20a-5p	-0.4	-0.67	0.93	2007, 2009, 2011
USP3	ENST00000380324.3	ubiquitin specific peptidase 3	583	1	0	1	0	2	0	0	2	1	hsa-miR-106b-5p	-0.39	-0.41	0.76	2005, 2007, 2009, 2011
RASSF2	ENST00000379400.3	Ras association (RalGDS/AF-6) domain family member 2	88	1	0	1	0	1	0	1	0	3	hsa-miR-519d-3p	-0.39	-0.41	0.74	2005, 2007, 2009, 2011
CXCL14	ENST00000337225.5	chemokine (C-X-C motif) ligand 14	5	1	0	1	0	0	0	0	0	0	hsa-miR-20b-5p	-0.39	-0.39	0.68	2009, 2011
TSG101	ENST00000251968.3	tumor susceptibility 101	3978	1	0	1	0	0	0	0	0	0	hsa-miR-20a-5p	-0.39	-0.4	0.74	2005, 2007, 2009, 2011
SLAIN2	ENST00000264313.6	SLAIN motif family, member 2	859	1	1	0	0	1	0	0	1	2	hsa-miR-519d-3p	-0.39	-0.4	0.97	2009, 2011
FRMD6	ENST00000395718.2	FERM domain containing 6	508	1	1	0	0	1	0	0	1	1	hsa-miR-93-5p	-0.39	-0.39	0.91	2007, 2009, 2011
AMER2	ENST00000357816.2	APC membrane recruitment protein 2	7	2	0	2	0	1	0	0	1	1	hsa-miR-106b-5p	-0.39	-0.44	0.94	2009, 2011
ZBTB18	ENST00000358704.4	zinc finger and BTB domain containing 18	935	1	1	0	0	0	0	0	0	0	hsa-miR-17-5p	-0.39	-0.39	0.93	2005, 2007, 2009, 2011
ACPL2	ENST00000286353.4	acid phosphatase-like 2	72	1	0	1	0	1	0	1	0	0	hsa-miR-106b-5p	-0.39	-0.39	0.74	2009, 2011
DNAJB9	ENST00000249356.3	DnaJ (Hsp40) homolog, subfamily B, member 9	282	1	0	1	0	1	0	0	1	0	hsa-miR-20b-5p	-0.39	-0.46	0.76	2005, 2007, 2009, 2011
CALD1	ENST00000361388.2	caldesmon 1	1013	1	1	0	0	0	0	0	0	1	hsa-miR-17-5p	-0.39	-0.39	0.96	2005, 2007, 2009, 2011
RBM24	ENST00000379052.5	RNA binding motif protein 24	43	1*	0	0	0	1	0	0	1	1	hsa-miR-519d-3p	-0.39	-0.96	< 0.1	2011
REEP3	ENST00000373758.4	receptor accessory protein 3	1095	1	0	1	0	1	0	1	0	0	hsa-miR-106b-5p	-0.39	-0.48	0.74	2007, 2009, 2011
KLF10	ENST00000285407.6	Kruppel-like factor 10	320	1	0	1	0	0	0	0	0	4	hsa-miR-519d-3p	-0.39	-0.48	0.74	2009, 2011
ORMDL3	ENST00000304046.2	ORM1-like 3 (S. cerevisiae)	82	1	1	0	0	0	0	0	0	0	hsa-miR-17-5p	-0.39	-0.39	0.96	2005, 2007, 2009, 2011
RPS6KA5	ENST00000261991.3	ribosomal protein S6 kinase, 90kDa, polypeptide 5	64	2	1	1	0	1	1	0	0	3	hsa-miR-519d-3p	-0.39	-0.51	0.98	2005, 2007, 2009, 2011
AHNAK	ENST00000378024.4	AHNAK nucleoprotein	682	1	1	0	0	0	0	0	0	1	hsa-miR-519d-3p	-0.38	-0.38	0.95	2007, 2009, 2011
PPP6C	ENST00000373547.4	protein phosphatase 6, catalytic subunit	346	2	1	1	0	0	0	0	0	2	hsa-miR-20a-5p	-0.38	-0.56	0.98	2005, 2007, 2009, 2011
TRPV6	ENST00000359396.3	transient receptor potential cation channel, subfamily V, member 6	5	1	1	0	0	0	0	0	0	0	hsa-miR-17-5p	-0.38	-0.38	0.96	2007, 2009, 2011
OSR1	ENST00000272223.2	odd-skipped related 1 (Drosophila)	15	1	1	0	0	0	0	0	0	0	hsa-miR-93-5p	-0.38	-0.38	0.96	2005, 2007, 2009, 2011
COX7A2L	ENST00000378669.1	cytochrome c oxidase subunit VIIa polypeptide 2 like	289	1	1	0	0	0	0	0	0	0	hsa-miR-17-5p	-0.38	-0.52	0.82	2009, 2011
CMKLR1	ENST00000312143.7	chemokine-like receptor 1	5	1	1	0	0	1	0	1	0	0	hsa-miR-20b-5p	-0.38	-0.38	< 0.1
KPNA5	ENST00000368564.1	karyopherin alpha 5 (importin alpha 6)	76	1	0	1	0	0	0	0	0	1	hsa-miR-519d-3p	-0.38	-0.39	0.74
BCL11B	ENST00000357195.3	B-cell CLL/lymphoma 11B (zinc finger protein)	73	3	1	2	0	0	0	0	0	0	hsa-miR-519d-3p	-0.38	-0.38	> 0.99	2005, 2007, 2009, 2011
ZNF2	ENST00000398107.2	zinc finger protein 2	95	1	1	0	0	0	0	0	0	0	hsa-miR-17-5p	-0.38	-0.38	0.88	2011
NKX6-1	ENST00000515820.2	NK6 homeobox 1	9	1	0	1	0	0	0	0	0	0	hsa-miR-519d-3p	-0.38	-0.38	0.74
KIF5A	ENST00000455537.2	kinesin family member 5A	5	2	1	1	0	0	0	0	0	0	hsa-miR-106b-5p	-0.38	-0.38	0.98	2005, 2007, 2009, 2011
CADM2	ENST00000383699.3	cell adhesion molecule 2	5	2	0	2	0	0	0	0	0	3	hsa-miR-106b-5p	-0.38	-0.38	0.91	2007, 2009, 2011
COQ2	ENST00000311469.4	coenzyme Q2 4-hydroxybenzoate polyprenyltransferase	112	1	1	0	0	0	0	0	0	0	hsa-miR-93-5p	-0.38	-0.38	0.17	2009, 2011
ARHGEF28	ENST00000426542.2	Rho guanine nucleotide exchange factor (GEF) 28	423	1	0	1	0	0	0	0	0	1	hsa-miR-106b-5p	-0.38	-0.38	0.67	2011
C11orf82	ENST00000533655.1	chromosome 11 open reading frame 82	579	1	1	0	0	0	0	0	0	0	hsa-miR-519d-3p	-0.38	-0.38	0.18	2009, 2011
MKNK2	ENST00000591601.1	MAP kinase interacting serine/threonine kinase 2	215	1	1	0	0	1	0	0	1	0	hsa-miR-519d-3p	-0.38	-0.38	0.94	2011
SLC46A3	ENST00000266943.6	solute carrier family 46, member 3	5	2	1	1	0	1	0	1	0	2	hsa-miR-106a-5p	-0.38	-0.38	0.46	2009, 2011
RBBP7	ENST00000380087.2	retinoblastoma binding protein 7	270	1	0	1	0	0	0	0	0	1	hsa-miR-106b-5p	-0.37	-0.38	0.63	2005, 2007
LDLR	ENST00000558518.1	low density lipoprotein receptor	1462	2	0	2	0	2	0	2	0	1	hsa-miR-106b-5p	-0.37	-0.43	0.93	2011
TAOK2	ENST00000308893.4	TAO kinase 2	136	1	1	0	0	0	0	0	0	0	hsa-miR-17-5p	-0.37	-0.37	0.87	2011
NAPEPLD	ENST00000417955.1	N-acyl phosphatidylethanolamine phospholipase D	13	1	1	0	0	4	2	1	1	0	hsa-miR-106a-5p	-0.37	-0.6	0.77	2007, 2009, 2011
ELK3	ENST00000228741.3	ELK3, ETS-domain protein (SRF accessory protein 2)	2719	1	0	1	0	1	0	0	1	0	hsa-miR-519d-3p	-0.37	-0.37	0.74	2005, 2007, 2009, 2011
USP24	ENST00000294383.6	ubiquitin specific peptidase 24	306	1	1	0	0	0	0	0	0	1	hsa-miR-519d-3p	-0.37	-0.5	0.96	2009, 2011
FASTK	ENST00000540185.1	Fas-activated serine/threonine kinase	645	1	0	1	0	1	0	1	0	0	hsa-miR-106b-5p	-0.37	-0.37	0.58	2005, 2007, 2009, 2011
RLIM	ENST00000332687.6	ring finger protein, LIM domain interacting	662	3	1	2	0	0	0	0	0	2	hsa-miR-20b-5p	-0.37	-0.37	0.96	2011
LAMP5	ENST00000246070.2	lysosomal-associated membrane protein family, member 5	26	1	0	1	0	0	0	0	0	0	hsa-miR-106b-5p	-0.37	-0.37	0.74	2009, 2011
ZDHHC1	ENST00000348579.2	zinc finger, DHHC-type containing 1	9	1	1	0	0	0	0	0	0	0	hsa-miR-17-5p	-0.37	-0.37	0.76	2005, 2007, 2009, 2011
TGFB1I1	ENST00000361773.3	transforming growth factor beta 1 induced transcript 1	164	1	0	1	0	0	0	0	0	0	hsa-miR-106b-5p	-0.37	-0.37	0.52	2011
ZFPM2	ENST00000407775.2	zinc finger protein, FOG family member 2	595	1	1	0	0	0	0	0	0	0	hsa-miR-17-5p	-0.37	-0.37	0.86	2005, 2007, 2009, 2011
ST6GALNAC3	ENST00000328299.3	ST6 (alpha-N-acetyl-neuraminyl-2,3-beta-galactosyl-1,3)-N-acetylgalactosaminide alpha-2,6-sialyltransferase 3	41	1	1	0	0	2	0	1	1	3	hsa-miR-20b-5p	-0.37	-0.37	0.96	2005, 2007, 2009, 2011
SOS1	ENST00000426016.1	son of sevenless homolog 1 (Drosophila)	189	1	0	1	0	1	0	1	0	1	hsa-miR-519d-3p	-0.36	-0.47	0.72	2011
B3GALT2	ENST00000367434.4	UDP-Gal:betaGlcNAc beta 1,3-galactosyltransferase, polypeptide 2	5	1	0	1	0	0	0	0	0	0	hsa-miR-106b-5p	-0.36	-0.36	0.71	2009, 2011
CNOT7	ENST00000361272.4	CCR4-NOT transcription complex, subunit 7	415	1	1	0	0	0	0	0	0	1	hsa-miR-17-5p	-0.36	-0.36	0.96	2005, 2007, 2009, 2011
RGMA	ENST00000543599.1	RGM domain family, member A	145	1	1	0	0	0	0	0	0	0	hsa-miR-519d-3p	-0.36	-0.36	0.96	2005, 2007, 2009, 2011
TMEM25	ENST00000411589.2	transmembrane protein 25	767	1	1	0	0	1	0	0	1	1	hsa-miR-93-5p	-0.36	-0.36	0.81	2009, 2011
HECTD2	ENST00000371667.1	HECT domain containing E3 ubiquitin protein ligase 2	1514	1	1	0	0	0	0	0	0	3	hsa-miR-20b-5p	-0.36	-0.36	0.58	2009, 2011
SMIM14	ENST00000295958.5	small integral membrane protein 14	601	1	0	1	0	3	0	3	0	2	hsa-miR-20a-5p	-0.36	-0.49	0.74
AGFG2	ENST00000300176.4	ArfGAP with FG repeats 2	3985	1	1	0	0	0	0	0	0	2	hsa-miR-17-5p	-0.36	-0.36	0.95	2005, 2007, 2009, 2011
EGLN1	ENST00000366641.3	egl-9 family hypoxia-inducible factor 1	505	1	1	0	0	0	0	0	0	1	hsa-miR-519d-3p	-0.36	-0.36	0.94	2009, 2011
MAP3K5	ENST00000359015.4	mitogen-activated protein kinase kinase kinase 5	46	1	1	0	0	0	0	0	0	0	hsa-miR-519d-3p	-0.36	-0.36	0.87	2005, 2007, 2009, 2011
OSBPL5	ENST00000478260.1	oxysterol binding protein-like 5	215	1	1	0	0	1	0	0	1	1	hsa-miR-106a-5p	-0.36	-0.36	0.96	2005, 2007, 2009, 2011
ANKRD50	ENST00000504087.1	ankyrin repeat domain 50	152	2	0	2	0	0	0	0	0	1	hsa-miR-106b-5p	-0.36	-0.4	0.86	2007, 2009, 2011
ST6GALNAC6	ENST00000373146.1	ST6 (alpha-N-acetyl-neuraminyl-2,3-beta-galactosyl-1,3)-N-acetylgalactosaminide alpha-2,6-sialyltransferase 6	28	1	1	0	0	0	0	0	0	0	hsa-miR-17-5p	-0.36	-0.36	0.86	2009, 2011
CEP97	ENST00000341893.3	centrosomal protein 97kDa	290	1	1	0	0	1	0	0	1	0	hsa-miR-519d-3p	-0.36	-0.36	0.96	2005, 2007, 2009, 2011
RGS17	ENST00000367225.2	regulator of G-protein signaling 17	11	2	1	1	0	5	0	4	1	1	hsa-miR-20a-5p	-0.36	-0.67	0.95
LHX6	ENST00000373755.2	LIM homeobox 6	196	1	0	1	0	0	0	0	0	0	hsa-miR-106a-5p	-0.36	-0.36	0.74	2005, 2007, 2009, 2011
EPHA5	ENST00000273854.3	EPH receptor A5	48	1	0	1	0	3	1	1	1	0	hsa-miR-20a-5p	-0.36	-0.37	0.76	2005, 2007, 2009, 2011
ITGB8	ENST00000222573.4	integrin, beta 8	17	3	1	0	2	2	0	1	1	3	hsa-miR-106a-5p	-0.36	-0.36	0.98	2005, 2007, 2009, 2011
PTPN4	ENST00000263708.2	protein tyrosine phosphatase, non-receptor type 4 (megakaryocyte)	215	2	2	0	0	1	0	0	1	0	hsa-miR-17-5p	-0.35	-0.44	> 0.99	2005, 2007, 2009, 2011
NCEH1	ENST00000475381.1	neutral cholesterol ester hydrolase 1	1779	1	0	1	0	1	0	1	0	0	hsa-miR-519d-3p	-0.35	-0.35	0.7	2011
TMEM64	ENST00000458549.2	transmembrane protein 64	200	1	1	0	0	1	0	1	0	1	hsa-miR-519d-3p	-0.35	-0.41	0.96	2007, 2009, 2011
FEM1C	ENST00000274457.3	fem-1 homolog c (C. elegans)	222	1	1	0	0	0	0	0	0	3	hsa-miR-17-5p	-0.35	-0.37	0.96	2005, 2007, 2009, 2011
LAPTM4A	ENST00000175091.4	lysosomal protein transmembrane 4 alpha	4481	1	0	1	0	0	0	0	0	0	hsa-miR-106b-5p	-0.35	-0.36	0.73	2005, 2007, 2009, 2011
CD274	ENST00000381573.4	CD274 molecule	351	1	1	0	0	0	0	0	0	2	hsa-miR-106a-5p	-0.35	-0.37	0.95	2011
ZBTB9	ENST00000395064.2	zinc finger and BTB domain containing 9	1148	1	1	0	0	0	0	0	0	1	hsa-miR-17-5p	-0.35	-0.35	0.9	2005, 2007, 2009, 2011
KMT2B	ENST00000420124.1	Histone-lysine N-methyltransferase 2B	1005	1	0	1	0	0	0	0	0	0	hsa-miR-20a-5p	-0.35	-0.35	0.63	2005, 2007, 2009, 2011
DNAJB6	ENST00000429029.2	DnaJ (Hsp40) homolog, subfamily B, member 6	420	1	0	1	0	0	0	0	0	0	hsa-miR-106a-5p	-0.35	-0.35	0.73	2011
ANKRD9	ENST00000559651.1	ankyrin repeat domain 9	766	1	1	0	0	1	0	1	0	1	hsa-miR-17-5p	-0.35	-0.37	0.96	2005, 2007, 2009, 2011
SNTG1	ENST00000522124.1	syntrophin, gamma 1	5	1	1	0	0	0	0	0	0	0	hsa-miR-519d-3p	-0.35	-0.35	0.93
PRR16	ENST00000407149.2	proline rich 16	394	1	0	1	0	0	0	0	0	0	hsa-miR-519d-3p	-0.35	-0.35	0.74	2007, 2009, 2011
TAOK3	ENST00000419821.2	TAO kinase 3	8	1	1	0	0	0	0	0	0	1	hsa-miR-106a-5p	-0.35	-0.39	0.89	2009, 2011
RSBN1	ENST00000261441.5	round spermatid basic protein 1	54	2	0	2	0	0	0	0	0	0	hsa-miR-519d-3p	-0.35	-0.36	0.87	2005, 2007, 2009, 2011
GNS	ENST00000418919.2	glucosamine (N-acetyl)-6-sulfatase	2435	2	0	2	0	0	0	0	0	2	hsa-miR-106b-5p	-0.35	-0.39	0.84	2009, 2011
REST	ENST00000309042.7	RE1-silencing transcription factor	31	2	1	0	1	3	0	1	2	0	hsa-miR-519d-3p	-0.35	-0.43	0.85	2011
C16orf52	ENST00000542527.2	chromosome 16 open reading frame 52	102	1	0	1	0	1	0	0	1	1	hsa-miR-20a-5p	-0.35	-0.36	0.74	2011
DENND5B	ENST00000389082.5	DENN/MADD domain containing 5B	832	1	1	0	0	1	0	1	0	2	hsa-miR-20b-5p	-0.35	-0.38	0.96	2009, 2011
CCDC71L	ENST00000523505.1	coiled-coil domain containing 71-like	410	1	1	0	0	0	0	0	0	0	hsa-miR-17-5p	-0.35	-0.35	0.94	2009, 2011
SP9	ENST00000394967.2	Sp9 transcription factor	79	1	0	1	0	1	0	0	1	0	hsa-miR-106a-5p	-0.35	-0.35	0.75
DPYSL2	ENST00000311151.5	dihydropyrimidinase-like 2	3087	1	0	1	0	0	0	0	0	0	hsa-miR-519d-3p	-0.35	-0.35	0.74	2005, 2007, 2009, 2011
ZC3H12C	ENST00000278590.3	zinc finger CCCH-type containing 12C	150	2	0	2	0	0	0	0	0	2	hsa-miR-20a-5p	-0.35	-0.37	0.93	2009, 2011
ZBTB47	ENST00000457842.3	zinc finger and BTB domain containing 47	81	1	1	0	0	0	0	0	0	1	hsa-miR-93-5p	-0.35	-0.39	0.96	2007, 2009, 2011
FAM13A	ENST00000395002.2	family with sequence similarity 13, member A	441	1	1	0	0	0	0	0	0	0	hsa-miR-519d-3p	-0.34	-0.34	0.96	2009, 2011
TCF7L1	ENST00000282111.3	transcription factor 7-like 1 (T-cell specific, HMG-box)	577	1	1	0	0	1	0	1	0	0	hsa-miR-519d-3p	-0.34	-0.34	0.15	2009, 2011
DNAJC27	ENST00000264711.2	DnaJ (Hsp40) homolog, subfamily C, member 27	41	1	1	0	0	1	0	1	0	4	hsa-miR-20b-5p	-0.34	-0.42	0.92	2005, 2007, 2009, 2011
HS3ST5	ENST00000312719.5	heparan sulfate (glucosamine) 3-O-sulfotransferase 5	22	1	0	1	0	0	0	0	0	0	hsa-miR-519d-3p	-0.34	-0.34	0.74	2011
EREG	ENST00000244869.2	epiregulin	5	1	0	1	0	0	0	0	0	2	hsa-miR-106b-5p	-0.34	-0.34	0.74	2005, 2007, 2009, 2011
UTS2B	ENST00000340524.5	urotensin 2B	13	1	0	1	0	0	0	0	0	0	hsa-miR-20a-5p	-0.34	-0.34	0.42
TTC39C	ENST00000540918.2	tetratricopeptide repeat domain 39C	494	1	1	0	0	0	0	0	0	3	hsa-miR-519d-3p	-0.34	-0.34	0.96	2009, 2011
PPP2R2A	ENST00000380737.3	protein phosphatase 2, regulatory subunit B, alpha	236	1	0	1	0	1	0	1	0	1	hsa-miR-519d-3p	-0.34	-0.35	0.71	2005, 2007, 2009, 2011
LCOR	ENST00000371103.3	ligand dependent nuclear receptor corepressor	94	4	0	4	0	1	0	0	1	2	hsa-miR-519d-3p	-0.34	-0.36	0.8	2011
EFCAB14	ENST00000371933.3	EF-hand calcium binding domain 14	264	2	2	0	0	0	0	0	0	2	hsa-miR-519d-3p	-0.34	-0.43	0.83	2005, 2007, 2009, 2011
WFS1	ENST00000226760.1	Wolfram syndrome 1 (wolframin)	3858	1	1	0	0	0	0	0	0	0	hsa-miR-17-5p	-0.34	-0.34	0.85	2009, 2011
SKOR1	ENST00000341418.5	SKI family transcriptional corepressor 1	22	1	1	0	0	1	0	0	1	0	hsa-miR-519d-3p	-0.34	-0.42	0.96
ARHGAP1	ENST00000311956.4	Rho GTPase activating protein 1	2229	1	0	1	0	0	0	0	0	0	hsa-miR-106b-5p	-0.34	-0.34	0.74	2005, 2007, 2009, 2011
ZBTB4	ENST00000380599.4	zinc finger and BTB domain containing 4	1039	2	1	1	0	1	0	1	0	0	hsa-miR-106b-5p	-0.34	-0.34	0.97	2005, 2007, 2009, 2011
DRD1	ENST00000393752.2	dopamine receptor D1	7	1	1	0	0	0	0	0	0	0	hsa-miR-20b-5p	-0.34	-0.34	0.79	2009, 2011
MED17	ENST00000251871.3	mediator complex subunit 17	197	1	0	0	1	1	0	1	0	0	hsa-miR-20b-5p	-0.34	-0.34	0.31	2009, 2011
NBL1	ENST00000375136.3	neuroblastoma 1, DAN family BMP antagonist	852	1	1	0	0	0	0	0	0	0	hsa-miR-519d-3p	-0.34	-0.34	0.95	2005, 2007, 2009, 2011
LAMA3	ENST00000313654.9	laminin, alpha 3	86	1	1	0	0	0	0	0	0	1	hsa-miR-519d-3p	-0.34	-0.43	0.9	2009, 2011
GAB1	ENST00000262995.4	GRB2-associated binding protein 1	26	1	0	1	0	2	0	1	1	1	hsa-miR-106a-5p	-0.34	-0.36	0.75	2007, 2009, 2011
RAP2C	ENST00000342983.2	RAP2C, member of RAS oncogene family	604	1	1	0	0	0	0	0	0	1	hsa-miR-519d-3p	-0.34	-0.35	0.79	2005, 2007, 2009, 2011
FAM13C	ENST00000373867.3	family with sequence similarity 13, member C	343	1	1	0	0	0	0	0	0	1	hsa-miR-519d-3p	-0.34	-0.34	0.83	2005, 2007, 2009, 2011
BTBD7	ENST00000334746.5	BTB (POZ) domain containing 7	590	2	0	2	0	0	0	0	0	0	hsa-miR-106b-5p	-0.34	-0.36	0.91	2005, 2007, 2009, 2011
MINOS1-NBL1	ENST00000602662.1	MINOS1-NBL1 readthrough	852	1	1	0	0	0	0	0	0	0	hsa-miR-519d-3p	-0.34	-0.34	0.95	2011
EPHA7	ENST00000369303.4	EPH receptor A7	213	2	1	1	0	0	0	0	0	0	hsa-miR-20a-5p	-0.34	-0.41	0.95	2005, 2007, 2009, 2011
LYPD6	ENST00000334166.4	LY6/PLAUR domain containing 6	261	1	1	0	0	0	0	0	0	0	hsa-miR-20b-5p	-0.34	-0.34	0.93	2007, 2009, 2011
MINK1	ENST00000347992.7	misshapen-like kinase 1	1983	1	1	0	0	0	0	0	0	0	hsa-miR-17-5p	-0.33	-0.34	0.84	2005, 2007, 2009, 2011
GNB5	ENST00000261837.7	guanine nucleotide binding protein (G protein), beta 5	513	1	1	0	0	1	0	1	0	1	hsa-miR-106a-5p	-0.33	-0.46	0.76	2005, 2007, 2009, 2011
FGD5	ENST00000285046.5	FYVE, RhoGEF and PH domain containing 5	9	1	1	0	0	1	0	0	1	0	hsa-miR-93-5p	-0.33	-0.33	0.96	2005, 2007, 2009, 2011
UXS1	ENST00000283148.7	UDP-glucuronate decarboxylase 1	234	1	0	1	0	0	0	0	0	0	hsa-miR-106b-5p	-0.33	-0.33	0.74	2009, 2011
NAA30	ENST00000556492.1	N(alpha)-acetyltransferase 30, NatC catalytic subunit	418	2	0	2	0	2	0	0	2	2	hsa-miR-106b-5p	-0.33	-0.39	0.9	2007, 2009, 2011
CMPK1	ENST00000371873.5	cytidine monophosphate (UMP-CMP) kinase 1, cytosolic	4366	1	0	1	0	0	0	0	0	0	hsa-miR-519d-3p	-0.33	-0.34	0.74	2007, 2009, 2011
MAPK1	ENST00000215832.6	mitogen-activated protein kinase 1	630	1	1	0	0	2	0	1	1	3	hsa-miR-106a-5p	-0.33	-0.35	0.97	2009, 2011
TWF1	ENST00000552521.1	twinfilin actin-binding protein 1	72	1	0	1	0	0	0	0	0	0	hsa-miR-519d-3p	-0.33	-0.33	0.71	2011
ZADH2	ENST00000322342.3	zinc binding alcohol dehydrogenase domain containing 2	207	1	1	0	0	3	0	0	3	2	hsa-miR-519d-3p	-0.33	-0.37	0.91	2009, 2011
UBASH3A	ENST00000319294.6	ubiquitin associated and SH3 domain containing A	5	1	0	1	0	0	0	0	0	0	hsa-miR-93-5p	-0.33	-0.33	0.74	2009, 2011
CRK	ENST00000398970.5	v-crk avian sarcoma virus CT10 oncogene homolog	1841	1	1	0	0	1	0	1	0	1	hsa-miR-20b-5p	-0.33	-0.34	0.93	2005, 2007, 2009, 2011
SCN1A	ENST00000423058.2	sodium channel, voltage-gated, type I, alpha subunit	21	3	1	1	1	2	0	1	1	3	hsa-miR-106a-5p	-0.33	-0.35	> 0.99	2011
ADAM9	ENST00000487273.2	ADAM metallopeptidase domain 9	6435	1	1	0	0	0	0	0	0	0	hsa-miR-20b-5p	-0.33	-0.33	0.95	2009, 2011
TMX3	ENST00000299608.2	thioredoxin-related transmembrane protein 3	348	1	1	0	0	0	0	0	0	0	hsa-miR-519d-3p	-0.33	-0.33	0.58	2009, 2011
RRM2	ENST00000360566.2	ribonucleotide reductase M2	3907	1	1	0	0	1	0	1	0	1	hsa-miR-519d-3p	-0.33	-0.35	0.96	2005, 2007, 2009, 2011
FAM19A1	ENST00000478136.1	family with sequence similarity 19 (chemokine (C-C motif)-like), member A1	5	1	0	1	0	0	0	0	0	0	hsa-miR-106b-5p	-0.33	-0.33	0.74	2009, 2011
JAK1	ENST00000342505.4	Janus kinase 1	139	1	0	1	0	0	0	0	0	1	hsa-miR-106b-5p	-0.32	-0.32	0.74	2007, 2009, 2011
SLC2A4	ENST00000317370.8	solute carrier family 2 (facilitated glucose transporter), member 4	233	1	1	0	0	0	0	0	0	0	hsa-miR-17-5p	-0.32	-0.32	0.92	2005, 2007, 2009, 2011
CRY2	ENST00000443527.2	cryptochrome 2 (photolyase-like)	63	1	1	0	0	0	0	0	0	0	hsa-miR-17-5p	-0.32	-0.32	0.92	2005, 2007, 2009, 2011
FAM129A	ENST00000367511.3	family with sequence similarity 129, member A	213	1	1	0	0	4	0	2	2	1	hsa-miR-106a-5p	-0.32	-0.33	0.92	2009, 2011
PAFAH2	ENST00000374282.3	platelet-activating factor acetylhydrolase 2, 40kDa	287	1	1	0	0	0	0	0	0	2	hsa-miR-519d-3p	-0.32	-0.32	0.48	2009, 2011
CLOCK	ENST00000309964.4	clock circadian regulator	86	2	1	1	0	2	0	1	1	4	hsa-miR-519d-3p	-0.32	-0.33	0.99	2005, 2007, 2009, 2011
ZBTB41	ENST00000367405.4	zinc finger and BTB domain containing 41	33	2	0	2	0	1	0	0	1	0	hsa-miR-519d-3p	-0.32	-0.35	0.86	2007, 2009, 2011
HMGA2	ENST00000403681.2	high mobility group AT-hook 2	8021	1	0	1	0	0	0	0	0	2	hsa-miR-519d-3p	-0.32	-0.32	0.73	2005, 2007, 2009, 2011
ORAI1	ENST00000330079.7	ORAI calcium release-activated calcium modulator 1	652	1	0	1	0	0	0	0	0	0	hsa-miR-519d-3p	-0.32	-0.32	0.74	2011
STARD4	ENST00000512160.1	StAR-related lipid transfer (START) domain containing 4	767	1	1	0	0	0	0	0	0	3	hsa-miR-106a-5p	-0.32	-0.32	< 0.1
NR4A2	ENST00000339562.4	nuclear receptor subfamily 4, group A, member 2	1631	1	0	1	0	0	0	0	0	0	hsa-miR-106b-5p	-0.32	-0.33	0.74	2005, 2007, 2009, 2011
RBL2	ENST00000262133.6	retinoblastoma-like 2 (p130)	108	2	1	1	0	0	0	0	0	0	hsa-miR-519d-3p	-0.32	-0.32	0.96	2005, 2007, 2009, 2011
MFAP3L	ENST00000393704.3	microfibrillar-associated protein 3-like	69	1	1	0	0	1	0	0	1	3	hsa-miR-106a-5p	-0.32	-0.32	0.93	2005, 2007, 2009, 2011
USP46	ENST00000441222.3	ubiquitin specific peptidase 46	180	2	2	0	0	2	0	1	1	7	hsa-miR-519d-3p	-0.32	-0.53	> 0.99	2005, 2007, 2009, 2011
NPM1	ENST00000393820.2	nucleophosmin (nucleolar phosphoprotein B23, numatrin)	101	1	0	1	0	0	0	0	0	0	hsa-miR-20a-5p	-0.32	-0.32	0.56
LRCH1	ENST00000311191.6	leucine-rich repeats and calponin homology (CH) domain containing 1	381	1	1	0	0	2	0	1	1	2	hsa-miR-106a-5p	-0.32	-0.33	0.91	2011
NTNG1	ENST00000370067.1	netrin G1	5	1	1	0	0	1	0	0	1	1	hsa-miR-519d-3p	-0.32	-0.32	0.76
VANGL1	ENST00000355485.2	VANGL planar cell polarity protein 1	721	2	1	1	0	0	0	0	0	2	hsa-miR-17-5p	-0.32	-0.38	0.97	2005, 2007, 2009, 2011
NRSN1	ENST00000378491.4	neurensin 1	5	1	0	1	0	0	0	0	0	0	hsa-miR-106b-5p	-0.32	-0.32	0.48	2009, 2011
ZFYVE9	ENST00000371591.1	zinc finger, FYVE domain containing 9	32	1	1	0	0	1	0	0	1	0	hsa-miR-519d-3p	-0.32	-0.48	0.97	2005, 2007, 2009, 2011
GINM1	ENST00000367419.5	glycoprotein integral membrane 1	428	1	1	0	0	2	0	1	1	1	hsa-miR-20b-5p	-0.32	-0.61	0.97
ZNF597	ENST00000301744.4	zinc finger protein 597	159	1	1	0	0	0	0	0	0	0	hsa-miR-20b-5p	-0.32	-0.32	0.81	2009, 2011
GMCL1	ENST00000282570.3	germ cell-less, spermatogenesis associated 1	360	1	0	1	0	1	0	1	0	0	hsa-miR-519d-3p	-0.32	-0.32	0.74	2009, 2011
CC2D1A	ENST00000318003.7	coiled-coil and C2 domain containing 1A	22	1	1	0	0	0	0	0	0	0	hsa-miR-17-5p	-0.32	-0.32	0.85	2007, 2009, 2011
EGR2	ENST00000242480.3	early growth response 2	5	1	1	0	0	0	0	0	0	0	hsa-miR-17-5p	-0.31	-0.31	0.8	2011
DCAF8	ENST00000556710.1	DDB1- and CUL4-associated factor 8	1924	1	0	1	0	0	0	0	0	1	hsa-miR-106b-5p	-0.31	-0.31	0.74
MMP2	ENST00000219070.4	matrix metallopeptidase 2 (gelatinase A, 72kDa gelatinase, 72kDa type IV collagenase)	2187	1	0	1	0	1	0	1	0	0	hsa-miR-106a-5p	-0.31	-0.34	0.74	2009, 2011
THRA	ENST00000450525.2	thyroid hormone receptor, alpha	547	2	0	2	0	0	0	0	0	0	hsa-miR-20a-5p	-0.31	-0.31	0.92	2005, 2007, 2009, 2011
CORO2B	ENST00000261861.5	coronin, actin binding protein, 2B	751	1	1	0	0	0	0	0	0	1	hsa-miR-17-5p	-0.31	-0.31	0.86	2005, 2007, 2009, 2011
SLC16A6	ENST00000327268.4	solute carrier family 16, member 6	17	1	1	0	0	0	0	0	0	1	hsa-miR-17-5p	-0.31	-0.31	0.94	2011
ZNF512B	ENST00000369888.1	zinc finger protein 512B	8	2	2	0	0	2	0	2	0	1	hsa-miR-93-5p	-0.31	-0.31	> 0.99	2007, 2009, 2011
DCAF8	ENST00000368073.3	DDB1 and CUL4 associated factor 8	1924	1	0	1	0	0	0	0	0	1	hsa-miR-106b-5p	-0.31	-0.31	0.74	2005, 2007, 2009, 2011
FRRS1L	ENST00000561981.2	ferric-chelate reductase 1-like	11	2	1	1	0	2	1	1	0	0	hsa-miR-20b-5p	-0.31	-0.31	0.68
UNK	ENST00000293218.3	unkempt homolog (Drosophila)	124	2	0	1	1	0	0	0	0	0	hsa-miR-106a-5p	-0.31	-0.31	0.8	2007, 2009, 2011
S1PR1	ENST00000305352.6	sphingosine-1-phosphate receptor 1	251	1	0	1	0	4	0	2	2	4	hsa-miR-106b-5p	-0.31	-0.39	0.8	2005, 2007, 2011
SDC2	ENST00000302190.4	syndecan 2	774	1	1	0	0	2	0	1	1	2	hsa-miR-519d-3p	-0.31	-0.5	0.25
NEUROG1	ENST00000314744.4	neurogenin 1	5	1	0	1	0	0	0	0	0	0	hsa-miR-106b-5p	-0.31	-0.31	0.73	2005, 2007, 2009, 2011
SPOPL	ENST00000280098.4	speckle-type POZ protein-like	216	1	0	1	0	1	0	1	0	2	hsa-miR-519d-3p	-0.31	-0.32	0.72	2005, 2007, 2009, 2011
SLC6A5	ENST00000525748.1	solute carrier family 6 (neurotransmitter transporter), member 5	5	2	2	0	0	0	0	0	0	0	hsa-miR-519d-3p	-0.31	-0.31	0.92
CDC23	ENST00000394886.2	cell division cycle 23	740	1	1	0	0	0	0	0	0	0	hsa-miR-17-5p	-0.31	-0.31	0.82	2009, 2011
YPEL2	ENST00000312655.4	yippee-like 2 (Drosophila)	62	1	0	1	0	4	0	1	3	1	hsa-miR-106a-5p	-0.31	-0.31	0.77	2007, 2009, 2011
LHX8	ENST00000294638.5	LIM homeobox 8	18	1	0	1	0	0	0	0	0	2	hsa-miR-519d-3p	-0.31	-0.31	0.74	2005, 2007, 2009, 2011
FAM134A	ENST00000430297.2	family with sequence similarity 134, member A	3080	1	1	0	0	0	0	0	0	0	hsa-miR-519d-3p	-0.31	-0.31	0.96	2007, 2009, 2011
ARL4A	ENST00000396663.1	ADP-ribosylation factor-like 4A	213	1	0	1	0	1	0	1	0	1	hsa-miR-106b-5p	-0.31	-0.38	0.48	2009, 2011
TMEM127	ENST00000258439.3	transmembrane protein 127	296	1	1	0	0	2	0	2	0	3	hsa-miR-17-5p	-0.3	-0.35	0.96	2011
SLC16A9	ENST00000395348.3	solute carrier family 16, member 9	7	1	1	0	0	0	0	0	0	1	hsa-miR-17-5p	-0.3	-0.3	0.93	2009, 2011
MEX3D	ENST00000402693.4	mex-3 RNA binding family member D	13	1	0	1	0	0	0	0	0	0	hsa-miR-519d-3p	-0.3	-0.3	0.74	2005, 2007, 2009, 2011
FAM60A	ENST00000539409.1	family with sequence similarity 60, member A	58	1	0	1	0	0	0	0	0	0	hsa-miR-106b-5p	-0.3	-0.3	0.74	2007, 2009, 2011
RAB12	ENST00000329286.6	RAB12, member RAS oncogene family	589	1	0	1	0	0	0	0	0	0	hsa-miR-106b-5p	-0.3	-0.3	0.74	2007, 2009, 2011
RORA	ENST00000335670.6	RAR-related orphan receptor A	102	4	0	2	2	1	0	0	1	0	hsa-miR-106a-5p	-0.3	-0.35	0.96	2011
HMBOX1	ENST00000397358.3	homeobox containing 1	27	1	0	1	0	0	0	0	0	2	hsa-miR-106b-5p	-0.3	-0.3	0.72	2011
CSGALNACT1	ENST00000454498.2	chondroitin sulfate N-acetylgalactosaminyltransferase 1	77	1	0	1	0	0	0	0	0	3	hsa-miR-519d-3p	-0.3	-0.3	0.53	2009, 2011
STK11	ENST00000326873.7	serine/threonine kinase 11	377	1	1	0	0	0	0	0	0	0	hsa-miR-17-5p	-0.3	-0.3	0.95	2011
CENPO	ENST00000380834.2	centromere protein O	298	1	0	1	0	0	0	0	0	0	hsa-miR-519d-3p	-0.3	-0.3	0.74	2007, 2009, 2011
ATAD2	ENST00000287394.5	ATPase family, AAA domain containing 2	851	1	0	1	0	0	0	0	0	0	hsa-miR-20a-5p	-0.3	-0.32	0.74	2005, 2007, 2009, 2011
KATNAL1	ENST00000380615.3	katanin p60 subunit A-like 1	335	1	0	1	0	2	1	1	0	4	hsa-miR-20a-5p	-0.3	-0.73	0.21
UBXN2A	ENST00000309033.4	UBX domain protein 2A	45	1	0	1	0	6	0	5	1	1	hsa-miR-20a-5p	-0.3	-0.32	0.62	2009, 2011
LZIC	ENST00000377223.1	leucine zipper and CTNNBIP1 domain containing	508	1	1	0	0	0	0	0	0	0	hsa-miR-17-5p	-0.3	-0.43	0.82
SLC25A27	ENST00000371347.5	solute carrier family 25, member 27	85	1	1	0	0	0	0	0	0	2	hsa-miR-519d-3p	-0.3	-0.3	0.34	2005, 2007, 2009, 2011
C3orf38	ENST00000486971.1	chromosome 3 open reading frame 38	683	1	0	0	1	1	0	1	0	0	hsa-miR-519d-3p	-0.3	-0.3	0.22	2011
USP28	ENST00000003302.4	ubiquitin specific peptidase 28	85	1	0	1	0	0	0	0	0	1	hsa-miR-519d-3p	-0.3	-0.3	0.73	2009, 2011
HSPA8	ENST00000532636.1	heat shock 70kDa protein 8	9	1	1	0	0	0	0	0	0	0	hsa-miR-519d-3p	-0.3	-0.61	0.86	2009, 2011
UNC80	ENST00000439458.1	unc-80 homolog (C. elegans)	5	1	1	0	0	0	0	0	0	0	hsa-miR-519d-3p	-0.3	-0.3	0.95	2011
IRF1	ENST00000245414.4	interferon regulatory factor 1	266	1	0	1	0	3	0	3	0	0	hsa-miR-106b-5p	-0.3	-0.35	0.74	2005, 2007, 2009, 2011
HABP4	ENST00000375251.3	hyaluronan binding protein 4	467	1	0	1	0	0	0	0	0	1	hsa-miR-519d-3p	-0.3	-0.34	0.74	2005, 2007, 2009, 2011
TAGAP	ENST00000367066.3	T-cell activation RhoGTPase activating protein	5	1	0	1	0	1	0	1	0	0	hsa-miR-20a-5p	-0.29	-0.29	0.72	2009, 2011
FAM222B	ENST00000582266.1	family with sequence similarity 222, member B	100	1	1	0	0	0	0	0	0	1	hsa-miR-20b-5p	-0.29	-0.3	< 0.1
CDC40	ENST00000368932.1	cell division cycle 40	741	1	1	0	0	1	0	1	0	0	hsa-miR-17-5p	-0.29	-0.29	0.79	2009, 2011
TTPAL	ENST00000262605.4	tocopherol (alpha) transfer protein-like	265	1	1	0	0	2	0	2	0	3	hsa-miR-106b-5p	-0.29	-0.34	0.93	2009, 2011
CHD9	ENST00000566029.1	chromodomain helicase DNA binding protein 9	447	2	0	2	0	1	0	0	1	1	hsa-miR-106b-5p	-0.29	-0.31	0.93	2005, 2007, 2009, 2011
NANOS1	ENST00000425699.1	nanos homolog 1 (Drosophila)	158	1	1	0	0	1	0	1	0	1	hsa-miR-519d-3p	-0.29	-0.31	0.95	2005, 2007, 2009, 2011
ERI1	ENST00000250263.7	exoribonuclease 1	120	1	0	1	0	0	0	0	0	1	hsa-miR-106b-5p	-0.29	-0.29	0.74	2009, 2011
WDR37	ENST00000358220.1	WD repeat domain 37	107	2	1	1	0	0	0	0	0	1	hsa-miR-106a-5p	-0.29	-0.44	> 0.99	2005, 2007, 2009, 2011
SOWAHC	ENST00000356454.3	sosondowah ankyrin repeat domain family member C	431	1	1	0	0	1	0	1	0	3	hsa-miR-519d-3p	-0.29	-0.33	0.85	2009, 2011
YOD1	ENST00000315927.4	YOD1 deubiquitinase	55	2	1	1	0	2	0	1	1	1	hsa-miR-106b-5p	-0.29	-0.54	0.96	2007, 2009, 2011
MIDN	ENST00000591446.2	midnolin	621	1	1	0	0	0	0	0	0	1	hsa-miR-17-5p	-0.29	-0.29	0.95	2007, 2009, 2011
DDX5	ENST00000225792.5	DEAD (Asp-Glu-Ala-Asp) box helicase 5	5537	1	0	1	0	0	0	0	0	1	hsa-miR-20a-5p	-0.29	-0.29	0.74	2005, 2007, 2009, 2011
FOXL2	ENST00000330315.3	forkhead box L2	20	1	0	1	0	0	0	0	0	0	hsa-miR-20a-5p	-0.29	-0.29	0.74	2005, 2007, 2009, 2011
TNFSF11	ENST00000405262.2	tumor necrosis factor (ligand) superfamily, member 11	12	1	0	1	0	0	0	0	0	0	hsa-miR-106b-5p	-0.29	-0.29	0.74	2005, 2007, 2009, 2011
MSMO1	ENST00000261507.6	methylsterol monooxygenase 1	1413	1	0	1	0	0	0	0	0	0	hsa-miR-106a-5p	-0.29	-0.31	0.61	2009, 2011
MFN2	ENST00000444836.1	mitofusin 2	1096	1	1	0	0	0	0	0	0	1	hsa-miR-519d-3p	-0.29	-0.29	0.96	2011
ACER2	ENST00000340967.2	alkaline ceramidase 2	44	1	1	0	0	1	0	0	1	1	hsa-miR-17-5p	-0.29	-0.33	0.96
NEDD4L	ENST00000256832.7	neural precursor cell expressed, developmentally down-regulated 4-like, E3 ubiquitin protein ligase	617	2	1	1	0	0	0	0	0	3	hsa-miR-106b-5p	-0.29	-0.41	0.99	2005, 2007, 2009, 2011
STC1	ENST00000290271.2	stanniocalcin 1	2932	1	1	0	0	0	0	0	0	0	hsa-miR-17-5p	-0.29	-0.3	0.88	2005, 2007, 2009, 2011
FOXJ2	ENST00000162391.3	forkhead box J2	9	1	1	0	0	0	0	0	0	1	hsa-miR-519d-3p	-0.29	-0.29	0.89	2005, 2007, 2009, 2011
HTR2A	ENST00000378688.4	5-hydroxytryptamine (serotonin) receptor 2A, G protein-coupled	5	1	1	0	0	1	0	1	0	2	hsa-miR-17-5p	-0.29	-0.29	0.85
FITM2	ENST00000396825.3	fat storage-inducing transmembrane protein 2	215	1	0	1	0	4	0	4	0	0	hsa-miR-106b-5p	-0.29	-0.35	0.56
RBL1	ENST00000373664.3	retinoblastoma-like 1 (p107)	88	1	0	1	0	1	0	1	0	2	hsa-miR-20a-5p	-0.29	-0.29	0.74	2005, 2007, 2009, 2011
PGP	ENST00000333503.7	phosphoglycolate phosphatase	153	1	0	1	0	0	0	0	0	0	hsa-miR-519d-3p	-0.29	-0.29	0.74	2007, 2009, 2011
C7orf41	ENST00000324453.8	chromosome 7 open reading frame 41	235	1	0	1	0	2	0	0	2	2	hsa-miR-106b-5p	-0.29	-0.3	0.74	2009, 2011
NPAT	ENST00000278612.8	nuclear protein, ataxia-telangiectasia locus	163	2	0	1	1	1	0	0	1	1	hsa-miR-106a-5p	-0.29	-0.29	0.86	2005, 2007, 2009, 2011
INTS6	ENST00000311234.4	integrator complex subunit 6	433	1	0	1	0	1	0	0	1	0	hsa-miR-519d-3p	-0.29	-0.29	0.76	2007, 2009, 2011
ST8SIA2	ENST00000268164.3	ST8 alpha-N-acetyl-neuraminide alpha-2,8-sialyltransferase 2	9	1	1	0	0	0	0	0	0	1	hsa-miR-17-5p	-0.28	-0.28	0.91	2007, 2009, 2011
RORC	ENST00000356728.6	RAR-related orphan receptor C	42	1	1	0	0	0	0	0	0	0	hsa-miR-20b-5p	-0.28	-0.28	0.91	2009, 2011
MAT2B	ENST00000518095.1	methionine adenosyltransferase II, beta	1901	1	0	1	0	0	0	0	0	2	hsa-miR-106b-5p	-0.28	-0.28	0.74	2005, 2007, 2009, 2011
NEUROG2	ENST00000313341.3	neurogenin 2	5	1	0	1	0	0	0	0	0	0	hsa-miR-106b-5p	-0.28	-0.28	0.74	2005, 2007, 2009, 2011
TRIP11	ENST00000267622.4	thyroid hormone receptor interactor 11	13	1	1	0	0	0	0	0	0	1	hsa-miR-17-5p	-0.28	-0.28	0.96	2005, 2007, 2009, 2011
TNKS1BP1	ENST00000358252.3	tankyrase 1 binding protein 1, 182kDa	3238	1	0	1	0	0	0	0	0	0	hsa-miR-106b-5p	-0.28	-0.28	0.74	2007, 2009, 2011
SMAD7	ENST00000262158.2	SMAD family member 7	142	1	0	1	0	0	0	0	0	0	hsa-miR-519d-3p	-0.28	-0.29	0.74	2005, 2007, 2009, 2011
FOXF1	ENST00000262426.4	forkhead box F1	836	1	0	1	0	0	0	0	0	1	hsa-miR-519d-3p	-0.28	-0.29	0.74	2009, 2011
STRIP2	ENST00000249344.2	striatin interacting protein 2	87	1	1	0	0	1	0	0	1	2	hsa-miR-17-5p	-0.28	-0.38	0.95	2005, 2007, 2009, 2011
BVES	ENST00000314641.5	blood vessel epicardial substance	30	1	0	1	0	2	0	1	1	1	hsa-miR-519d-3p	-0.28	-0.28	0.75	2011
ZNF217	ENST00000371471.2	zinc finger protein 217	668	1	0	1	0	0	0	0	0	0	hsa-miR-106b-5p	-0.28	-0.28	0.73	2005, 2007, 2009, 2011
TMUB2	ENST00000590235.1	transmembrane and ubiquitin-like domain containing 2	1043	1	0	1	0	0	0	0	0	2	hsa-miR-106b-5p	-0.28	-0.29	0.65	2007, 2009, 2011
TMEM133	ENST00000303130.2	transmembrane protein 133	543	1	0	1	0	0	0	0	0	1	hsa-miR-106b-5p	-0.28	-0.28	0.74	2009, 2011
TXNIP	ENST00000369317.4	thioredoxin interacting protein	11	2	1	1	0	0	0	0	0	1	hsa-miR-106a-5p	-0.28	-0.67	0.97	2011
ZXDA	ENST00000358697.4	zinc finger, X-linked, duplicated A	25	1	1	0	0	2	1	1	0	0	hsa-miR-20b-5p	-0.28	-0.36	0.48	2011
IQSEC1	ENST00000273221.4	IQ motif and Sec7 domain 1	415	1	0	1	0	0	0	0	0	2	hsa-miR-106b-5p	-0.28	-0.28	0.74	2009, 2011
PRDM6	ENST00000407847.4	PR domain containing 6	69	1	0	1	0	0	0	0	0	1	hsa-miR-106b-5p	-0.28	-0.28	0.74
ZNF148	ENST00000360647.4	zinc finger protein 148	230	1	1	0	0	0	0	0	0	4	hsa-miR-106a-5p	-0.28	-0.28	0.9	2005, 2007, 2009, 2011
WASF3	ENST00000335327.5	WAS protein family, member 3	24	1	1	0	0	1	1	0	0	1	hsa-miR-519d-3p	-0.28	-0.33	0.67	2009, 2011
HAS2	ENST00000303924.4	hyaluronan synthase 2	398	1	0	1	0	4	1	2	1	2	hsa-miR-20a-5p	-0.28	-0.4	0.77	2005, 2007, 2009, 2011
PIP4K2A	ENST00000376573.4	phosphatidylinositol-5-phosphate 4-kinase, type II, alpha	632	1	0	1	0	0	0	0	0	0	hsa-miR-519d-3p	-0.28	-0.3	0.73	2009, 2011
HLF	ENST00000226067.5	hepatic leukemia factor	15	1	1	0	0	0	0	0	0	4	hsa-miR-17-5p	-0.28	-0.28	0.96	2005, 2007, 2009, 2011
NEUROG3	ENST00000242462.4	neurogenin 3	5	1	0	1	0	0	0	0	0	0	hsa-miR-106b-5p	-0.28	-0.28	0.74
RNF6	ENST00000346166.3	ring finger protein (C3H2C3 type) 6	47	1	0	1	0	0	0	0	0	0	hsa-miR-20a-5p	-0.28	-0.28	0.67	2005, 2007, 2009, 2011
SIK1	ENST00000270162.6	salt-inducible kinase 1	2163	1	1	0	0	0	0	0	0	0	hsa-miR-17-5p	-0.28	-0.28	0.96	2005, 2007, 2009, 2011
OXR1	ENST00000312046.6	oxidation resistance 1	27	1	1	0	0	0	0	0	0	0	hsa-miR-17-5p	-0.28	-0.28	0.89	2007, 2009, 2011
ETV1	ENST00000430479.1	ets variant 1	160	1	1	0	0	0	0	0	0	4	hsa-miR-17-5p	-0.28	-0.3	0.96	2005, 2007, 2009, 2011
PITPNA	ENST00000313486.7	phosphatidylinositol transfer protein, alpha	366	1	0	1	0	1	0	0	1	1	hsa-miR-106b-5p	-0.28	-0.28	0.75	2007, 2011
ABHD5	ENST00000458276.2	abhydrolase domain containing 5	884	1	1	0	0	0	0	0	0	2	hsa-miR-17-5p	-0.28	-0.45	0.93	2011
SOX4	ENST00000244745.1	SRY (sex determining region Y)-box 4	2736	1	0	1	0	0	0	0	0	1	hsa-miR-106b-5p	-0.28	-0.28	0.74	2007, 2009, 2011
KLHL15	ENST00000328046.8	kelch-like family member 15	42	1	0	1	0	2	0	0	2	2	hsa-miR-20b-5p	-0.28	-0.28	0.77	2011
UBE2W	ENST00000517608.1	ubiquitin-conjugating enzyme E2W (putative)	102	1	0	1	0	0	0	0	0	2	hsa-miR-519d-3p	-0.28	-0.28	0.74	2007, 2009, 2011
CHAF1A	ENST00000301280.5	chromatin assembly factor 1, subunit A (p150)	647	1	0	1	0	0	0	0	0	0	hsa-miR-519d-3p	-0.28	-0.28	0.74	2009, 2011
MAPRE1	ENST00000375571.5	microtubule-associated protein, RP/EB family, member 1	39	1	0	1	0	0	0	0	0	0	hsa-miR-519d-3p	-0.28	-0.28	0.74	2005, 2007, 2009, 2011
SLC11A1	ENST00000233202.6	solute carrier family 11 (proton-coupled divalent metal ion transporter), member 1	33	2	2	0	0	0	0	0	0	0	hsa-miR-519d-3p	-0.28	-0.28	0.45	2011
BNIP2	ENST00000267859.3	BCL2/adenovirus E1B 19kDa interacting protein 2	1255	2	1	0	1	1	0	1	0	2	hsa-miR-20b-5p	-0.28	-0.34	0.93	2005, 2007, 2009, 2011
UNKL	ENST00000389221.4	unkempt homolog (Drosophila)-like	308	1	0	1	0	1	0	1	0	0	hsa-miR-106b-5p	-0.28	-0.3	0.74	2009, 2011
MED12L	ENST00000474524.1	mediator complex subunit 12-like	30	2	2	0	0	0	0	0	0	0	hsa-miR-17-5p	-0.28	-0.32	> 0.99	2005, 2007, 2009, 2011
KIAA0513	ENST00000566428.1	KIAA0513	5	2	2	0	0	1	0	0	1	2	hsa-miR-519d-3p	-0.28	-0.28	0.84	2005, 2007, 2009, 2011
SLC41A1	ENST00000367137.3	solute carrier family 41 (magnesium transporter), member 1	300	1	0	1	0	0	0	0	0	1	hsa-miR-106b-5p	-0.28	-0.28	0.73	2009, 2011
GPR133	ENST00000376682.4	G protein-coupled receptor 133	57	1	1	0	0	0	0	0	0	1	hsa-miR-519d-3p	-0.28	-0.28	0.67	2011
NHLRC3	ENST00000470258.1	NHL repeat containing 3	49	1	1	0	0	0	0	0	0	1	hsa-miR-17-5p	-0.28	-0.4	0.91	2009, 2011
TIMP2	ENST00000585421.1	TIMP metallopeptidase inhibitor 2	3147	1	0	1	0	0	0	0	0	0	hsa-miR-106b-5p	-0.28	-0.32	0.74	2007, 2009, 2011
ESR1	ENST00000440973.1	estrogen receptor 1	5	1	0	1	0	2	0	1	1	0	hsa-miR-106b-5p	-0.28	-0.28	0.13
ABL2	ENST00000502732.1	c-abl oncogene 2, non-receptor tyrosine kinase	892	2	0	2	0	5	0	4	1	2	hsa-miR-20a-5p	-0.28	-0.29	0.9	2009, 2011
OTUD1	ENST00000376495.3	OTU domain containing 1	710	1	0	1	0	1	0	0	1	0	hsa-miR-519d-3p	-0.28	-0.28	0.23	2011
MFSD9	ENST00000258436.5	major facilitator superfamily domain containing 9	395	1	1	0	0	2	0	2	0	0	hsa-miR-519d-3p	-0.28	-0.37	0.78
MYCN	ENST00000281043.3	v-myc avian myelocytomatosis viral oncogene neuroblastoma derived homolog	73	1	0	1	0	0	0	0	0	2	hsa-miR-106b-5p	-0.28	-0.3	0.74	2005, 2007, 2009, 2011
PAK7	ENST00000378423.1	p21 protein (Cdc42/Rac)-activated kinase 7	6	1	0	1	0	0	0	0	0	0	hsa-miR-519d-3p	-0.28	-0.28	0.74	2005, 2007, 2009, 2011
PARD6B	ENST00000371610.2	par-6 family cell polarity regulator beta	277	1	0	1	0	1	0	0	1	0	hsa-miR-106a-5p	-0.27	-0.28	0.79	2007, 2009, 2011
HPS5	ENST00000396253.3	Hermansky-Pudlak syndrome 5	281	1	0	1	0	0	0	0	0	0	hsa-miR-519d-3p	-0.27	-0.29	0.36	2009, 2011
ANO6	ENST00000320560.8	anoctamin 6	2262	1	1	0	0	1	0	0	1	3	hsa-miR-17-5p	-0.27	-0.27	0.88	2007, 2009, 2011
CNGB3	ENST00000320005.5	cyclic nucleotide gated channel beta 3	5	1	1	0	0	1	0	1	0	1	hsa-miR-106a-5p	-0.27	-0.27	0.8	2009, 2011
NCKAP5	ENST00000409261.1	NCK-associated protein 5	51	1	0	1	0	0	0	0	0	1	hsa-miR-519d-3p	-0.27	-0.27	0.73	2007, 2009, 2011
SYTL4	ENST00000372989.1	synaptotagmin-like 4	84	1	1	0	0	1	0	0	1	1	hsa-miR-17-5p	-0.27	-0.29	0.41	2011
FAM102A	ENST00000373095.1	family with sequence similarity 102, member A	85	3	1	2	0	0	0	0	0	0	hsa-miR-106b-5p	-0.27	-0.34	0.99	2007, 2009, 2011
STK38	ENST00000229812.7	serine/threonine kinase 38	156	1	1	0	0	0	0	0	0	1	hsa-miR-17-5p	-0.27	-0.27	0.96	2005, 2007, 2009, 2011
ATE1	ENST00000369043.3	arginyltransferase 1	237	1	0	1	0	0	0	0	0	2	hsa-miR-106b-5p	-0.27	-0.27	0.74
FOXQ1	ENST00000296839.2	forkhead box Q1	181	1	0	1	0	0	0	0	0	0	hsa-miR-106b-5p	-0.27	-0.27	0.52	2009, 2011
DPYSL5	ENST00000288699.6	dihydropyrimidinase-like 5	315	2	1	1	0	1	0	1	0	0	hsa-miR-519d-3p	-0.27	-0.29	0.95	2005, 2007, 2009, 2011
SGTB	ENST00000381007.4	small glutamine-rich tetratricopeptide repeat (TPR)-containing, beta	205	1	1	0	0	1	0	1	0	1	hsa-miR-17-5p	-0.27	-0.4	0.93	2009, 2011
SLC22A23	ENST00000436008.2	solute carrier family 22, member 23	353	1	1	0	0	0	0	0	0	2	hsa-miR-93-5p	-0.27	-0.29	0.96	2005, 2007, 2011
OSTM1	ENST00000193322.3	osteopetrosis associated transmembrane protein 1	63	1	1	0	0	1	0	1	0	1	hsa-miR-519d-3p	-0.27	-0.39	0.96	2009, 2011
YPEL4	ENST00000524669.1	yippee-like 4 (Drosophila)	5	1	0	1	0	0	0	0	0	0	hsa-miR-106b-5p	-0.27	-0.27	0.73	2005, 2007, 2009, 2011
C2CD2	ENST00000329623.7	C2 calcium-dependent domain containing 2	106	2	2	0	0	2	0	0	2	2	hsa-miR-17-5p	-0.27	-0.39	> 0.99	2005, 2007, 2009, 2011
SRPK2	ENST00000393651.3	SRSF protein kinase 2	381	1	1	0	0	0	0	0	0	0	hsa-miR-20b-5p	-0.27	-0.3	0.96	2009, 2011
TRIM37	ENST00000262294.7	tripartite motif containing 37	1070	1	0	1	0	0	0	0	0	0	hsa-miR-519d-3p	-0.27	-0.27	0.29	2009, 2011
ZBTB43	ENST00000449886.1	zinc finger and BTB domain containing 43	396	1	0	1	0	1	0	1	0	0	hsa-miR-20a-5p	-0.27	-0.27	0.74	2011
KAT2B	ENST00000263754.4	K(lysine) acetyltransferase 2B	117	1	0	1	0	0	0	0	0	0	hsa-miR-519d-3p	-0.27	-0.27	0.73	2005, 2007, 2009, 2011
METAP1	ENST00000296411.6	methionyl aminopeptidase 1	887	1	0	1	0	1	0	1	0	1	hsa-miR-106b-5p	-0.27	-0.4	0.74	2009, 2011
XRN1	ENST00000264951.4	5'-3' exoribonuclease 1	612	2	1	1	0	0	0	0	0	1	hsa-miR-519d-3p	-0.27	-0.27	0.74	2005, 2007, 2009, 2011
CYP2U1	ENST00000332884.6	cytochrome P450, family 2, subfamily U, polypeptide 1	202	1	1	0	0	1	0	1	0	1	hsa-miR-106a-5p	-0.26	-0.28	0.47
PSD	ENST00000020673.5	pleckstrin and Sec7 domain containing	5	1	0	1	0	0	0	0	0	0	hsa-miR-106b-5p	-0.26	-0.26	0.74	2005, 2007, 2009, 2011
TANC1	ENST00000263635.6	tetratricopeptide repeat, ankyrin repeat and coiled-coil containing 1	618	1	1	0	0	1	0	1	0	2	hsa-miR-20a-5p	-0.26	-0.27	0.95	2007, 2009, 2011
RAPGEF4	ENST00000409036.1	Rap guanine nucleotide exchange factor (GEF) 4	60	1	0	1	0	0	0	0	0	3	hsa-miR-106b-5p	-0.26	-0.26	0.74	2005, 2007, 2009, 2011
TBC1D8B	ENST00000357242.5	TBC1 domain family, member 8B (with GRAM domain)	69	1	0	1	0	1	0	1	0	2	hsa-miR-106b-5p	-0.26	-0.28	0.48	2007, 2011
BAHD1	ENST00000416165.1	bromo adjacent homology domain containing 1	76	1	0	1	0	0	0	0	0	0	hsa-miR-519d-3p	-0.26	-0.28	0.74	2005, 2007, 2009, 2011
TNKS2	ENST00000371627.4	tankyrase, TRF1-interacting ankyrin-related ADP-ribose polymerase 2	205	1	1	0	0	1	0	0	1	0	hsa-miR-17-5p	-0.26	-0.27	0.96	2005, 2007, 2009, 2011
ARHGEF10	ENST00000520359.1	Rho guanine nucleotide exchange factor (GEF) 10	326	1	1	0	0	0	0	0	0	0	hsa-miR-519d-3p	-0.26	-0.29	0.96	2011
CEP57	ENST00000325542.5	centrosomal protein 57kDa	289	1	0	1	0	0	0	0	0	1	hsa-miR-106b-5p	-0.26	-0.26	0.74	2011
LRRC55	ENST00000497933.1	leucine rich repeat containing 55	5	1	0	1	0	1	0	1	0	2	hsa-miR-106b-5p	-0.26	-0.26	0.73	2011
GJA1	ENST00000282561.3	gap junction protein, alpha 1, 43kDa	1732	1	0	1	0	0	0	0	0	3	hsa-miR-519d-3p	-0.26	-0.26	0.7
MAP3K8	ENST00000375321.1	mitogen-activated protein kinase kinase kinase 8	22	1	0	1	0	0	0	0	0	0	hsa-miR-106b-5p	-0.26	-0.26	0.59	2005, 2007, 2009, 2011
LIF	ENST00000403987.3	leukemia inhibitory factor	55	1	1	0	0	0	0	0	0	2	hsa-miR-20b-5p	-0.26	-0.29	0.94	2005, 2007, 2009, 2011
RPA2	ENST00000373912.3	replication protein A2, 32kDa	1002	1	0	1	0	0	0	0	0	1	hsa-miR-106b-5p	-0.26	-0.26	0.45	2011
ARL4C	ENST00000390645.2	ADP-ribosylation factor-like 4C	84	1	0	1	0	1	0	1	0	0	hsa-miR-106b-5p	-0.26	-0.29	0.74	2007, 2009, 2011
GOLGA1	ENST00000373555.4	golgin A1	334	1	0	1	0	2	0	0	2	2	hsa-miR-106a-5p	-0.26	-0.26	0.75	2009, 2011
FAM134C	ENST00000309428.5	family with sequence similarity 134, member C	397	1	1	0	0	1	0	0	1	0	hsa-miR-17-5p	-0.26	-0.26	0.96	2005, 2007, 2009, 2011
FRMD4A	ENST00000358621.4	FERM domain containing 4A	192	1	0	1	0	0	0	0	0	0	hsa-miR-106b-5p	-0.26	-0.26	0.74	2005, 2007, 2009, 2011
ZNF704	ENST00000327835.3	zinc finger protein 704	124	3	0	3	0	2	0	1	1	3	hsa-miR-106b-5p	-0.26	-0.41	0.98	2007, 2009, 2011
SNX12	ENST00000374274.3	sorting nexin 12	849	1	0	1	0	0	0	0	0	0	hsa-miR-20a-5p	-0.26	-0.26	0.72
PPP1R15B	ENST00000367188.4	protein phosphatase 1, regulatory subunit 15B	2154	1	0	1	0	2	0	1	1	3	hsa-miR-106b-5p	-0.26	-0.28	0.75	2009, 2011
MAP3K9	ENST00000554752.2	mitogen-activated protein kinase kinase kinase 9	44	1	0	1	0	1	0	1	0	4	hsa-miR-106b-5p	-0.26	-0.26	0.74	2005, 2007, 2009, 2011
TNFAIP1	ENST00000226225.2	tumor necrosis factor, alpha-induced protein 1 (endothelial)	1565	1	0	1	0	0	0	0	0	1	hsa-miR-106b-5p	-0.26	-0.27	0.74	2005, 2007, 2009, 2011
FIBIN	ENST00000318627.2	fin bud initiation factor homolog (zebrafish)	135	1	1	0	0	2	0	1	1	1	hsa-miR-93-5p	-0.26	-0.41	< 0.1	2009, 2011
VPS13C	ENST00000249837.3	vacuolar protein sorting 13 homolog C (S. cerevisiae)	85	1	1	0	0	0	0	0	0	0	hsa-miR-519d-3p	-0.26	-0.26	0.8	2009, 2011
PCNP	ENST00000296024.5	PEST proteolytic signal containing nuclear protein	944	1	0	1	0	0	0	0	0	2	hsa-miR-519d-3p	-0.26	-0.27	0.74
ABHD2	ENST00000352732.5	abhydrolase domain containing 2	210	2	1	1	0	1	0	1	0	4	hsa-miR-519d-3p	-0.26	-0.26	0.99	2005, 2007, 2009, 2011
WAC	ENST00000375664.4	WW domain containing adaptor with coiled-coil	322	1	0	1	0	0	0	0	0	0	hsa-miR-106b-5p	-0.26	-0.26	0.74	2005, 2007, 2009, 2011
SOBP	ENST00000317357.5	sine oculis binding protein homolog (Drosophila)	22	1	0	1	0	0	0	0	0	1	hsa-miR-20a-5p	-0.26	-0.27	0.74	2007, 2009, 2011
TP73	ENST00000378280.1	tumor protein p73	831	1	1	0	0	0	0	0	0	0	hsa-miR-17-5p	-0.26	-0.3	0.95	2011
BHLHE41	ENST00000242728.4	basic helix-loop-helix family, member e41	50	2	0	1	1	0	0	0	0	0	hsa-miR-519d-3p	-0.26	-0.28	0.82	2005, 2007, 2009, 2011
CABLES1	ENST00000256925.7	Cdk5 and Abl enzyme substrate 1	341	2	0	2	0	0	0	0	0	1	hsa-miR-106b-5p	-0.26	-0.26	0.93	2009, 2011
SMOC2	ENST00000356284.2	SPARC related modular calcium binding 2	5	1	0	1	0	0	0	0	0	1	hsa-miR-106a-5p	-0.26	-0.26	0.74	2005, 2007, 2009, 2011
POU6F1	ENST00000389243.4	POU class 6 homeobox 1	135	1	0	1	0	0	0	0	0	2	hsa-miR-106b-5p	-0.26	-0.26	0.74	2009, 2011
TET3	ENST00000409262.3	tet methylcytosine dioxygenase 3	1437	2	0	2	0	2	0	0	2	1	hsa-miR-20a-5p	-0.25	-0.26	0.95	2009, 2011
RSRC2	ENST00000331738.7	arginine/serine-rich coiled-coil 2	320	1	0	1	0	0	0	0	0	0	hsa-miR-519d-3p	-0.25	-0.38	0.74	2007, 2011
RNF38	ENST00000259605.6	ring finger protein 38	348	1	0	1	0	1	0	0	1	1	hsa-miR-106b-5p	-0.25	-0.27	0.73	2007, 2009, 2011
ERBB3	ENST00000267101.3	v-erb-b2 avian erythroblastic leukemia viral oncogene homolog 3	926	1	0	1	0	2	0	2	0	1	hsa-miR-106b-5p	-0.25	-0.25	0.74	2009, 2011
LIN52	ENST00000555028.1	lin-52 homolog (C. elegans)	116	1	0	1	0	1	0	1	0	0	hsa-miR-106b-5p	-0.25	-0.25	0.67
LASP1	ENST00000318008.6	LIM and SH3 protein 1	552	1	0	1	0	0	0	0	0	0	hsa-miR-106b-5p	-0.25	-0.26	0.74	2009, 2011
ZNF70	ENST00000341976.3	zinc finger protein 70	99	2	0	2	0	4	0	4	0	1	hsa-miR-106b-5p	-0.25	-0.31	0.85	2009, 2011
C6orf120	ENST00000332290.2	chromosome 6 open reading frame 120	1415	1	1	0	0	0	0	0	0	1	hsa-miR-17-5p	-0.25	-0.32	0.56	2007, 2011
PPARA	ENST00000396000.2	peroxisome proliferator-activated receptor alpha	82	1	0	1	0	4	0	3	1	4	hsa-miR-20a-5p	-0.25	-0.26	< 0.1	2005, 2007, 2009, 2011
DGKH	ENST00000261491.5	diacylglycerol kinase, eta	46	1	0	1	0	5	0	2	3	3	hsa-miR-106a-5p	-0.25	-0.32	0.79
RAPGEFL1	ENST00000264644.6	Rap guanine nucleotide exchange factor (GEF)-like 1	20	1	0	1	0	0	0	0	0	1	hsa-miR-106b-5p	-0.25	-0.25	0.74	2007, 2009, 2011
KMT2A	ENST00000534358.1	lysine (K)-specific methyltransferase 2A	1092	1	0	1	0	0	0	0	0	1	hsa-miR-20a-5p	-0.25	-0.26	0.74	2011
TCF4	ENST00000354452.3	transcription factor 4	394	1	0	1	0	1	0	1	0	2	hsa-miR-519d-3p	-0.25	-0.26	0.74	2009, 2011
DMRTA2	ENST00000418121.1	DMRT-like family A2	9	1	0	1	0	1	0	1	0	1	hsa-miR-20a-5p	-0.25	-0.26	0.74	2009, 2011
APP	ENST00000346798.3	amyloid beta (A4) precursor protein	4570	1	0	1	0	0	0	0	0	0	hsa-miR-106a-5p	-0.25	-0.26	0.74	2005, 2007, 2009, 2011
MTF1	ENST00000373036.4	metal-regulatory transcription factor 1	98	1	1	0	0	0	0	0	0	2	hsa-miR-519d-3p	-0.25	-0.25	0.96	2007, 2009, 2011
C7orf60	ENST00000297145.4	chromosome 7 open reading frame 60	39	1	0	1	0	0	0	0	0	1	hsa-miR-106a-5p	-0.25	-0.25	0.71	2005, 2007, 2009, 2011
SERTAD2	ENST00000313349.3	SERTA domain containing 2	119	1	1	0	0	1	0	1	0	2	hsa-miR-20a-5p	-0.25	-0.36	0.9	2005, 2007, 2009, 2011
FOXB1	ENST00000396057.4	forkhead box B1	31	1	0	1	0	0	0	0	0	0	hsa-miR-106b-5p	-0.25	-0.3	0.74
DAZAP2	ENST00000412716.3	DAZ associated protein 2	4265	1	0	1	0	0	0	0	0	0	hsa-miR-106b-5p	-0.25	-0.25	ORF	2005, 2007, 2009
PDGFRA	ENST00000257290.5	platelet-derived growth factor receptor, alpha polypeptide	39	2	0	1	1	0	0	0	0	0	hsa-miR-106b-5p	-0.25	-0.25	0.81	2011
TPRG1L	ENST00000378344.2	tumor protein p63 regulated 1-like	203	1	1	0	0	0	0	0	0	1	hsa-miR-519d-3p	-0.25	-0.32	< 0.1	2011
MKL2	ENST00000318282.5	MKL/myocardin-like 2	992	2	0	1	1	2	0	1	1	3	hsa-miR-519d-3p	-0.25	-0.25	0.83	2009, 2011
CNOT6L	ENST00000504123.1	CCR4-NOT transcription complex, subunit 6-like	23	1	1	0	0	0	0	0	0	4	hsa-miR-17-5p	-0.25	-0.25	0.86	2007, 2009, 2011
SHOC2	ENST00000369452.4	soc-2 suppressor of clear homolog (C. elegans)	437	1	0	1	0	0	0	0	0	1	hsa-miR-20a-5p	-0.25	-0.25	0.74	2011
EIF4G2	ENST00000526148.1	eukaryotic translation initiation factor 4 gamma, 2	61971	1	0	1	0	0	0	0	0	0	hsa-miR-106a-5p	-0.25	-0.25	0.74	2005, 2007, 2009, 2011
GBF1	ENST00000369983.3	golgi brefeldin A resistant guanine nucleotide exchange factor 1	1009	1	0	1	0	0	0	0	0	0	hsa-miR-106b-5p	-0.25	-0.25	0.74	2005, 2007, 2009, 2011
NRBP1	ENST00000233557.3	nuclear receptor binding protein 1	455	1	0	1	0	0	0	0	0	0	hsa-miR-106b-5p	-0.25	-0.25	0.51
FURIN	ENST00000268171.3	furin (paired basic amino acid cleaving enzyme)	2306	2	0	1	1	0	0	0	0	1	hsa-miR-20b-5p	-0.25	-0.25	0.78	2005, 2007, 2009, 2011
ANKFY1	ENST00000341657.4	ankyrin repeat and FYVE domain containing 1	969	2	0	2	0	2	0	2	0	1	hsa-miR-106b-5p	-0.25	-0.29	0.93	2005, 2007, 2009, 2011
TXLNA	ENST00000373610.3	taxilin alpha	564	2	0	2	0	0	0	0	0	0	hsa-miR-106b-5p	-0.25	-0.26	0.93	2009, 2011
ZBTB37	ENST00000367701.5	zinc finger and BTB domain containing 37	213	2	1	1	0	5	0	2	3	6	hsa-miR-519d-3p	-0.25	-0.28	0.79
DCUN1D3	ENST00000324344.4	DCN1, defective in cullin neddylation 1, domain containing 3	53	1	0	1	0	0	0	0	0	2	hsa-miR-106b-5p	-0.25	-0.25	0.74	2007, 2009, 2011
LPGAT1	ENST00000366997.4	lysophosphatidylglycerol acyltransferase 1	135	1	0	1	0	0	0	0	0	2	hsa-miR-106b-5p	-0.25	-0.25	0.74	2005, 2007, 2009, 2011
ISM1	ENST00000262487.4	isthmin 1, angiogenesis inhibitor	9	1	0	1	0	0	0	0	0	0	hsa-miR-519d-3p	-0.25	-0.25	0.64	2009, 2011
GINS1	ENST00000429262.2	GINS complex subunit 1 (Psf1 homolog)	56	1	0	1	0	0	0	0	0	2	hsa-miR-519d-3p	-0.25	-0.25	< 0.1
RGL1	ENST00000304685.4	ral guanine nucleotide dissociation stimulator-like 1	188	1	0	1	0	2	0	1	1	4	hsa-miR-519d-3p	-0.25	-0.25	0.45	2005, 2007, 2009, 2011
LRIG1	ENST00000273261.3	leucine-rich repeats and immunoglobulin-like domains 1	241	1	0	1	0	0	0	0	0	0	hsa-miR-20a-5p	-0.25	-0.25	0.74	2005, 2007, 2009, 2011
KLF3	ENST00000261438.5	Kruppel-like factor 3 (basic)	515	1	0	1	0	0	0	0	0	1	hsa-miR-519d-3p	-0.25	-0.32	0.74	2009, 2011
GTDC1	ENST00000392869.2	glycosyltransferase-like domain containing 1	241	1	0	1	0	1	0	1	0	0	hsa-miR-106b-5p	-0.25	-0.26	0.74	2009, 2011
SLC29A2	ENST00000311161.7	solute carrier family 29 (equilibrative nucleoside transporter), member 2	198	1	1	0	0	0	0	0	0	0	hsa-miR-17-5p	-0.25	-0.29	0.48	2009, 2011
IGF2BP1	ENST00000290341.3	insulin-like growth factor 2 mRNA binding protein 1	460	2	1	1	0	1	0	1	0	3	hsa-miR-519d-3p	-0.25	-0.28	0.9	2007, 2009, 2011
EIF4H	ENST00000265753.8	eukaryotic translation initiation factor 4H	5	1	1	0	0	0	0	0	0	0	hsa-miR-519d-3p	-0.24	-0.24	0.71	2007, 2009, 2011
MAP3K11	ENST00000309100.3	mitogen-activated protein kinase kinase kinase 11	339	1	0	1	0	0	0	0	0	0	hsa-miR-106b-5p	-0.24	-0.24	0.7	2005, 2007, 2009, 2011
KCNB1	ENST00000371741.4	potassium voltage-gated channel, Shab-related subfamily, member 1	5	2	2	0	0	1	0	0	1	2	hsa-miR-519d-3p	-0.24	-0.24	> 0.99
MYO1D	ENST00000318217.5	myosin ID	16	1	0	1	0	0	0	0	0	0	hsa-miR-106b-5p	-0.24	-0.24	0.74	2005, 2007, 2009, 2011
LRRC20	ENST00000355790.4	leucine rich repeat containing 20	159	1	1	0	0	1	0	0	1	0	hsa-miR-20b-5p	-0.24	-0.24	< 0.1	2011
TMEM123	ENST00000361236.3	transmembrane protein 123	2135	1	0	1	0	0	0	0	0	1	hsa-miR-106b-5p	-0.24	-0.25	0.74	2009, 2011
SUMF1	ENST00000272902.5	sulfatase modifying factor 1	1341	1	0	1	0	0	0	0	0	0	hsa-miR-106b-5p	-0.24	-0.24	0.74	2005, 2007, 2009, 2011
MMP24	ENST00000246186.6	matrix metallopeptidase 24 (membrane-inserted)	201	1	1	0	0	0	0	0	0	0	hsa-miR-17-5p	-0.24	-0.24	0.86	2007, 2009, 2011
C2orf69	ENST00000319974.5	chromosome 2 open reading frame 69	82	1	0	1	0	0	0	0	0	2	hsa-miR-106b-5p	-0.24	-0.24	0.74	2009, 2011
FNBP1L	ENST00000370253.2	formin binding protein 1-like	219	1	0	1	0	0	0	0	0	1	hsa-miR-20a-5p	-0.24	-0.24	0.74	2007, 2009, 2011
TSHZ3	ENST00000240587.4	teashirt zinc finger homeobox 3	81	1	0	1	0	0	0	0	0	0	hsa-miR-106b-5p	-0.24	-0.24	0.72	2007, 2009, 2011
PARP6	ENST00000260376.7	poly (ADP-ribose) polymerase family, member 6	867	1	0	1	0	0	0	0	0	0	hsa-miR-106a-5p	-0.24	-0.24	ORF
SSX2IP	ENST00000342203.3	synovial sarcoma, X breakpoint 2 interacting protein	197	1	0	1	0	0	0	0	0	1	hsa-miR-519d-3p	-0.24	-0.31	0.74	2005, 2007, 2009, 2011
CCDC25	ENST00000356537.4	coiled-coil domain containing 25	654	1	0	1	0	0	0	0	0	2	hsa-miR-106a-5p	-0.24	-0.24	0.62	2009, 2011
NOL4	ENST00000261592.5	nucleolar protein 4	12	1	0	1	0	0	0	0	0	0	hsa-miR-106b-5p	-0.24	-0.24	0.74	2007, 2009, 2011
LAMP1	ENST00000332556.4	lysosomal-associated membrane protein 1	566	1	0	1	0	0	0	0	0	1	hsa-miR-519d-3p	-0.24	-0.25	0.71
TRIM66	ENST00000299550.6	tripartite motif containing 66	33	1	0	1	0	2	0	1	1	2	hsa-miR-519d-3p	-0.24	-0.29	0.73	2011
GPR63	ENST00000229955.3	G protein-coupled receptor 63	5	1	1	0	0	2	0	0	2	2	hsa-miR-17-5p	-0.24	-0.24	0.97
KLHL20	ENST00000209884.4	kelch-like family member 20	324	1	0	1	0	0	0	0	0	0	hsa-miR-106b-5p	-0.24	-0.25	0.68	2005, 2007, 2009, 2011
HIF1A	ENST00000323441.6	hypoxia inducible factor 1, alpha subunit (basic helix-loop-helix transcription factor)	1955	1	0	1	0	0	0	0	0	3	hsa-miR-20a-5p	-0.24	-0.24	0.74	2005, 2007, 2009, 2011
CCND1	ENST00000227507.2	cyclin D1	4687	2	0	1	1	0	0	0	0	0	hsa-miR-106a-5p	-0.24	-0.25	0.79	2005, 2007, 2009, 2011
CRIM1	ENST00000280527.2	cysteine rich transmembrane BMP regulator 1 (chordin-like)	4842	1	0	1	0	0	0	0	0	2	hsa-miR-106b-5p	-0.24	-0.24	0.74	2005, 2007, 2009, 2011
CNN1	ENST00000252456.2	calponin 1, basic, smooth muscle	96	1	0	1	0	0	0	0	0	0	hsa-miR-519d-3p	-0.24	-0.24	ORF	2009, 2011
PAF1	ENST00000221265.3	Paf1, RNA polymerase II associated factor, homolog (S. cerevisiae)	490	1	0	1	0	0	0	0	0	0	hsa-miR-106b-5p	-0.24	-0.24	ORF	2007
KLHL28	ENST00000396128.4	kelch-like family member 28	9	2	1	1	0	1	0	1	0	1	hsa-miR-519d-3p	-0.24	-0.39	0.95	2007, 2009, 2011
FAM126B	ENST00000418596.3	family with sequence similarity 126, member B	132	2	0	2	0	1	0	0	1	4	hsa-miR-106b-5p	-0.24	-0.24	0.94	2007, 2009, 2011
ELK4	ENST00000357992.4	ELK4, ETS-domain protein (SRF accessory protein 1)	39	4	0	4	0	0	0	0	0	4	hsa-miR-106b-5p	-0.24	-0.47	> 0.99	2011
TRIM8	ENST00000302424.7	tripartite motif containing 8	525	1	0	1	0	0	0	0	0	0	hsa-miR-106a-5p	-0.24	-0.26	0.74	2009, 2011
UCP3	ENST00000314032.4	uncoupling protein 3 (mitochondrial, proton carrier)	10	1	1	0	0	1	0	1	0	1	hsa-miR-17-5p	-0.24	-0.39	< 0.1	2009, 2011
ZFP91	ENST00000316059.6	ZFP91 zinc finger protein	688	2	1	1	0	0	0	0	0	2	hsa-miR-106a-5p	-0.24	-0.24	> 0.99	2005, 2007, 2009, 2011
PEX5L	ENST00000467460.1	peroxisomal biogenesis factor 5-like	5	1	1	0	0	1	0	1	0	5	hsa-miR-20b-5p	-0.24	-0.24	0.96	2005, 2007, 2009, 2011
TAOK1	ENST00000261716.3	TAO kinase 1	164	2	0	2	0	2	0	1	1	4	hsa-miR-519d-3p	-0.24	-0.26	0.92	2011
FAM117B	ENST00000392238.2	family with sequence similarity 117, member B	245	1	1	0	0	0	0	0	0	1	hsa-miR-17-5p	-0.24	-0.24	0.91	2007, 2009, 2011
TBC1D15	ENST00000550746.1	TBC1 domain family, member 15	1164	2	0	1	1	2	0	1	1	3	hsa-miR-519d-3p	-0.23	-0.38	0.8	2011
FBXO31	ENST00000311635.7	F-box protein 31	48	1	0	1	0	1	1	0	0	1	hsa-miR-106a-5p	-0.23	-0.23	0.74	2009, 2011
ZHX2	ENST00000314393.4	zinc fingers and homeoboxes 2	414	1	0	1	0	0	0	0	0	0	hsa-miR-106b-5p	-0.23	-0.23	0.74	2007, 2009, 2011
ARHGEF3	ENST00000296315.3	Rho guanine nucleotide exchange factor (GEF) 3	359	1	0	1	0	0	0	0	0	2	hsa-miR-106b-5p	-0.23	-0.23	0.74	2005, 2007, 2009, 2011
FBXO39	ENST00000321535.4	F-box protein 39	5	1	0	1	0	0	0	0	0	1	hsa-miR-519d-3p	-0.23	-0.23	< 0.1	2011
PPP1R3B	ENST00000310455.3	protein phosphatase 1, regulatory subunit 3B	20	1	1	0	0	3	0	2	1	1	hsa-miR-519d-3p	-0.23	-0.39	0.97	2009, 2011
CSNK1G1	ENST00000303052.7	casein kinase 1, gamma 1	149	1	0	1	0	0	0	0	0	2	hsa-miR-106b-5p	-0.23	-0.23	0.74	2005, 2007, 2009, 2011
MSL1	ENST00000398532.4	male-specific lethal 1 homolog (Drosophila)	4715	1	0	1	0	0	0	0	0	2	hsa-miR-106b-5p	-0.23	-0.23	0.73	2009, 2011
TBC1D10C	ENST00000526387.1	TBC1 domain family, member 10C	5	1	1	0	0	0	0	0	0	0	hsa-miR-17-5p	-0.23	-0.23	0.25	2009, 2011
DAB2	ENST00000339788.6	Dab, mitogen-responsive phosphoprotein, homolog 2 (Drosophila)	2866	1	0	1	0	0	0	0	0	2	hsa-miR-106b-5p	-0.23	-0.3	0.74	2009, 2011
PDE3B	ENST00000282096.4	phosphodiesterase 3B, cGMP-inhibited	258	1	0	1	0	2	0	2	0	3	hsa-miR-20a-5p	-0.23	-0.32	0.74	2009, 2011
FAM189A1	ENST00000261275.4	family with sequence similarity 189, member A1	12	1	1	0	0	1	0	1	0	0	hsa-miR-519d-3p	-0.23	-0.23	0.87	2009, 2011
IL25	ENST00000329715.2	interleukin 25	5	1	0	1	0	0	0	0	0	0	hsa-miR-106b-5p	-0.23	-0.23	0.72	2007, 2009, 2011
POLQ	ENST00000264233.5	polymerase (DNA directed), theta	51	1	0	1	0	0	0	0	0	1	hsa-miR-106b-5p	-0.23	-0.23	0.65	2007, 2009, 2011
ZNF827	ENST00000379448.4	zinc finger protein 827	17	3	1	2	0	0	0	0	0	0	hsa-miR-17-5p	-0.23	-0.69	> 0.99
SOCS6	ENST00000397942.3	suppressor of cytokine signaling 6	140	1	0	1	0	1	0	0	1	3	hsa-miR-20a-5p	-0.23	-0.23	0.75	2005, 2007, 2009, 2011
KPNA2	ENST00000330459.3	karyopherin alpha 2 (RAG cohort 1, importin alpha 1)	254	1	0	1	0	0	0	0	0	0	hsa-miR-106a-5p	-0.23	-0.38	0.74	2005, 2007, 2009, 2011
SLC45A4	ENST00000519067.1	solute carrier family 45, member 4	418	1	0	1	0	1	0	1	0	2	hsa-miR-20a-5p	-0.23	-0.25	0.74	2009, 2011
FAM3C	ENST00000359943.3	family with sequence similarity 3, member C	15	1	0	1	0	1	1	0	0	0	hsa-miR-519d-3p	-0.23	-0.54	0.74	2009, 2011
PAFAH1B2	ENST00000527958.1	platelet-activating factor acetylhydrolase 1b, catalytic subunit 2 (30kDa)	180	1	0	1	0	0	0	0	0	1	hsa-miR-106b-5p	-0.23	-0.23	0.74	2005, 2007, 2011
PHTF2	ENST00000416283.2	putative homeodomain transcription factor 2	1730	1	0	1	0	0	0	0	0	2	hsa-miR-519d-3p	-0.23	-0.23	0.74	2005, 2007, 2009, 2011
SH2D5	ENST00000375031.1	SH2 domain containing 5	7	1	1	0	0	0	0	0	0	1	hsa-miR-17-5p	-0.23	-0.23	< 0.1	2009, 2011
TMED8	ENST00000216468.7	transmembrane emp24 protein transport domain containing 8	53	1	1	0	0	1	0	1	0	2	hsa-miR-17-5p	-0.23	-0.28	0.92
SCAMP2	ENST00000268099.9	secretory carrier membrane protein 2	101	1	0	1	0	1	0	1	0	0	hsa-miR-106b-5p	-0.23	-0.23	0.74	2009, 2011
KLF12	ENST00000377669.2	Kruppel-like factor 12	251	2	0	2	0	2	0	1	1	4	hsa-miR-519d-3p	-0.23	-0.25	0.91	2005, 2007, 2009, 2011
MAP3K3	ENST00000361357.3	mitogen-activated protein kinase kinase kinase 3	144	1	0	1	0	0	0	0	0	1	hsa-miR-93-5p	-0.23	-0.23	0.74	2005, 2007, 2009, 2011
STX6	ENST00000258301.5	syntaxin 6	348	1	0	1	0	0	0	0	0	1	hsa-miR-106b-5p	-0.23	-0.32	0.74	2005, 2007, 2009, 2011
MAP7	ENST00000354570.3	microtubule-associated protein 7	444	1	0	1	0	3	0	2	1	4	hsa-miR-106b-5p	-0.23	-0.31	0.75	2005, 2007, 2009, 2011
ZBTB33	ENST00000326624.2	zinc finger and BTB domain containing 33	65	1	1	0	0	1	0	0	1	1	hsa-miR-17-5p	-0.23	-0.24	0.86	2009, 2011
B4GALT6	ENST00000306851.5	UDP-Gal:betaGlcNAc beta 1,4- galactosyltransferase, polypeptide 6	146	1	0	1	0	0	0	0	0	4	hsa-miR-93-5p	-0.23	-0.24	0.73	2009, 2011
KCNJ10	ENST00000368089.3	potassium inwardly-rectifying channel, subfamily J, member 10	5	1	1	0	0	0	0	0	0	3	hsa-miR-519d-3p	-0.23	-0.23	0.92	2005, 2007, 2009, 2011
PHF1	ENST00000374512.3	PHD finger protein 1	19	1	0	1	0	0	0	0	0	0	hsa-miR-106b-5p	-0.23	-0.23	0.73	2011
RAB11FIP1	ENST00000287263.4	RAB11 family interacting protein 1 (class I)	106	1	1	0	0	2	0	2	0	2	hsa-miR-20b-5p	-0.23	-0.24	0.96	2005, 2007, 2009, 2011
AEN	ENST00000332810.3	apoptosis enhancing nuclease	610	1	1	0	0	0	0	0	0	2	hsa-miR-20b-5p	-0.23	-0.23	0.82	2009, 2011
FRMD4B	ENST00000398540.3	FERM domain containing 4B	12	1	0	1	0	1	0	1	0	0	hsa-miR-106b-5p	-0.23	-0.25	0.74	2011
FBXO21	ENST00000427718.2	F-box protein 21	1035	1	1	0	0	1	0	1	0	0	hsa-miR-20b-5p	-0.23	-0.31	0.96	2005, 2007, 2009, 2011
RBMS1	ENST00000348849.3	RNA binding motif, single stranded interacting protein 1	90	1	0	1	0	1	0	0	1	0	hsa-miR-106b-5p	-0.23	-0.23	0.79	2011
FRS2	ENST00000550389.1	fibroblast growth factor receptor substrate 2	176	2	2	0	0	1	0	0	1	1	hsa-miR-20b-5p	-0.22	-0.3	> 0.99	2007, 2009, 2011
PRRX1	ENST00000367760.3	paired related homeobox 1	57	1	0	1	0	1	0	1	0	0	hsa-miR-106b-5p	-0.22	-0.27	0.44	2005, 2007, 2009, 2011
SYNE1	ENST00000367255.5	spectrin repeat containing, nuclear envelope 1	144	1	0	1	0	0	0	0	0	0	hsa-miR-519d-3p	-0.22	-0.22	0.74	2009, 2011
NCOA3	ENST00000341724.6	nuclear receptor coactivator 3	282	2	1	1	0	0	0	0	0	3	hsa-miR-20b-5p	-0.22	-0.3	0.99	2005, 2007, 2009, 2011
CREBRF	ENST00000540014.1	CREB3 regulatory factor	24	2	0	1	1	0	0	0	0	3	hsa-miR-519d-3p	-0.22	-0.22	0.81	2005, 2007, 2009, 2011
MTMR3	ENST00000333027.3	myotubularin related protein 3	123	2	0	2	0	0	0	0	0	1	hsa-miR-93-5p	-0.22	-0.26	0.93	2005, 2007, 2009, 2011
SLC25A51	ENST00000380590.3	solute carrier family 25, member 51	170	1	0	1	0	1	0	1	0	2	hsa-miR-106b-5p	-0.22	-0.23	0.74
HMGB3	ENST00000325307.7	high mobility group box 3	295	1	0	1	0	0	0	0	0	0	hsa-miR-106b-5p	-0.22	-0.22	0.74	2005, 2007, 2009, 2011
NETO2	ENST00000562435.1	neuropilin (NRP) and tolloid (TLL)-like 2	723	1	0	1	0	1	0	0	1	3	hsa-miR-519d-3p	-0.22	-0.33	0.74	2005, 2007
PCDHA4	ENST00000530339.1	protocadherin alpha 4	86	2	0	2	0	1	0	0	1	0	hsa-miR-106b-5p	-0.22	-0.36	0.76	2005, 2007, 2009, 2011
PCDHA12	ENST00000398631.2	protocadherin alpha 12	86	2	0	2	0	1	0	0	1	0	hsa-miR-106b-5p	-0.22	-0.36	0.76	2005, 2007, 2009, 2011
PCDHA7	ENST00000525929.1	protocadherin alpha 7	86	2	0	2	0	1	0	0	1	0	hsa-miR-106b-5p	-0.22	-0.36	0.76	2005, 2007, 2009, 2011
PCDHA5	ENST00000529859.1	protocadherin alpha 5	86	2	0	2	0	1	0	0	1	0	hsa-miR-106b-5p	-0.22	-0.36	0.76	2005, 2007, 2009, 2011
PCDHA10	ENST00000307360.5	protocadherin alpha 10	86	2	0	2	0	1	0	0	1	0	hsa-miR-106b-5p	-0.22	-0.36	0.76	2005, 2007, 2009, 2011
PCDHA2	ENST00000526136.1	protocadherin alpha 2	86	2	0	2	0	1	0	0	1	0	hsa-miR-106b-5p	-0.22	-0.36	0.76	2005, 2007, 2009, 2011
BICC1	ENST00000373886.3	bicaudal C homolog 1 (Drosophila)	165	1	1	0	0	2	0	0	2	2	hsa-miR-17-5p	-0.22	-0.22	0.94
WEE1	ENST00000299613.6	WEE1 homolog (S. pombe)	331	1	0	1	0	2	0	2	0	1	hsa-miR-106b-5p	-0.22	-0.27	0.74	2007, 2009, 2011
POU6F2	ENST00000518318.2	POU class 6 homeobox 2	5	1	0	1	0	0	0	0	0	2	hsa-miR-519d-3p	-0.22	-0.22	0.74
CDCA3	ENST00000540683.1	cell division cycle associated 3	1066	1	0	1	0	0	0	0	0	0	hsa-miR-519d-3p	-0.22	-0.22	ORF
ATP1A2	ENST00000361216.3	ATPase, Na+/K+ transporting, alpha 2 polypeptide	5	1	1	0	0	2	0	1	1	2	hsa-miR-17-5p	-0.22	-0.23	0.84	2011
PCDHAC1	ENST00000253807.2	protocadherin alpha subfamily C, 1	86	2	0	2	0	1	0	0	1	0	hsa-miR-106b-5p	-0.22	-0.36	0.76	2005, 2007, 2009, 2011
PCDHA9	ENST00000532602.1	protocadherin alpha 9	86	2	0	2	0	1	0	0	1	0	hsa-miR-106b-5p	-0.22	-0.36	0.76	2011
PCDHA13	ENST00000289272.2	protocadherin alpha 13	86	2	0	2	0	1	0	0	1	0	hsa-miR-106b-5p	-0.22	-0.36	0.76	2005, 2007, 2009, 2011
PCDHA6	ENST00000529310.1	protocadherin alpha 6	86	2	0	2	0	1	0	0	1	0	hsa-miR-106b-5p	-0.22	-0.36	0.76	2005, 2007, 2009, 2011
PCDHA8	ENST00000531613.1	protocadherin alpha 8	86	2	0	2	0	1	0	0	1	0	hsa-miR-106b-5p	-0.22	-0.36	0.76	2005, 2007, 2009, 2011
PCDHA11	ENST00000398640.2	protocadherin alpha 11	86	2	0	2	0	1	0	0	1	0	hsa-miR-106b-5p	-0.22	-0.36	0.76	2009, 2011
PCDHA1	ENST00000504120.2	protocadherin alpha 1	86	2	0	2	0	1	0	0	1	0	hsa-miR-106b-5p	-0.22	-0.36	0.76	2005, 2007, 2009, 2011
PCDHA3	ENST00000522353.2	protocadherin alpha 3	86	2	0	2	0	1	0	0	1	0	hsa-miR-106b-5p	-0.22	-0.36	0.76	2005, 2007, 2009, 2011
CHIC1	ENST00000373504.6	cysteine-rich hydrophobic domain 1	16	1	0	1	0	1	0	1	0	3	hsa-miR-106b-5p	-0.22	-0.32	0.74	2007, 2009, 2011
PGBD5	ENST00000391860.1	piggyBac transposable element derived 5	20	1	0	1	0	2	0	2	0	0	hsa-miR-106b-5p	-0.22	-0.31	0.74	2005, 2007, 2009
MAP3K12	ENST00000267079.2	mitogen-activated protein kinase kinase kinase 12	61	1	0	1	0	0	0	0	0	1	hsa-miR-106b-5p	-0.22	-0.27	0.74	2005, 2007, 2009, 2011
ZNF385A	ENST00000551109.1	zinc finger protein 385A	94	1	0	1	0	0	0	0	0	0	hsa-miR-106b-5p	-0.22	-0.22	0.71	2009, 2011
VPS26A	ENST00000395098.1	vacuolar protein sorting 26 homolog A (S. pombe)	127	1	0	1	0	0	0	0	0	0	hsa-miR-20a-5p	-0.22	-0.25	0.28	2007
PCDHAC2	ENST00000289269.5	protocadherin alpha subfamily C, 2	86	2	0	2	0	1	0	0	1	0	hsa-miR-106b-5p	-0.22	-0.35	0.76	2005, 2007, 2009, 2011
PANX2	ENST00000159647.5	pannexin 2	169	1	0	1	0	0	0	0	0	0	hsa-miR-519d-3p	-0.22	-0.22	0.74	2005, 2007, 2009, 2011
L3MBTL3	ENST00000529410.1	l(3)mbt-like 3 (Drosophila)	60	1	1	0	0	0	0	0	0	0	hsa-miR-17-5p	-0.22	-0.29	0.8	2005, 2007, 2009, 2011
KDM2A	ENST00000529006.2	lysine (K)-specific demethylase 2A	729	1	1	0	0	0	0	0	0	0	hsa-miR-17-5p	-0.22	-0.22	0.95	2005, 2007, 2009, 2011
UBE3C	ENST00000348165.5	ubiquitin protein ligase E3C	1332	1	1	0	0	0	0	0	0	2	hsa-miR-106a-5p	-0.22	-0.3	0.78	2005, 2007, 2009, 2011
RGS9BP	ENST00000334176.3	regulator of G protein signaling 9 binding protein	13	1	0	1	0	1	0	1	0	2	hsa-miR-519d-3p	-0.22	-0.23	0.74
ATXN1L	ENST00000427980.2	ataxin 1-like	12	2	1	1	0	0	0	0	0	1	hsa-miR-519d-3p	-0.22	-0.22	0.99	2011
KIAA1522	ENST00000401073.2	KIAA1522	13	1	0	1	0	0	0	0	0	0	hsa-miR-106b-5p	-0.22	-0.22	0.74	2007, 2009, 2011
ARAP2	ENST00000303965.4	ArfGAP with RhoGAP domain, ankyrin repeat and PH domain 2	121	1	0	1	0	0	0	0	0	0	hsa-miR-106b-5p	-0.22	-0.22	0.74	2009, 2011
RPS6KA1	ENST00000374168.2	ribosomal protein S6 kinase, 90kDa, polypeptide 1	1449	1	0	1	0	0	0	0	0	0	hsa-miR-106b-5p	-0.22	-0.22	0.69	2005, 2007, 2009, 2011
GDF11	ENST00000257868.5	growth differentiation factor 11	847	1	1	0	0	1	0	1	0	0	hsa-miR-17-5p	-0.22	-0.26	0.92	2011
TBCEL	ENST00000422003.2	tubulin folding cofactor E-like	89	2	0	2	0	1	0	1	0	1	hsa-miR-20a-5p	-0.22	-0.55	0.74
SCN2A	ENST00000375437.2	sodium channel, voltage-gated, type II, alpha subunit	7	1	0	1	0	1	0	0	1	1	hsa-miR-106b-5p	-0.21	-0.21	0.76	2007, 2009, 2011
ZNF202	ENST00000336139.4	zinc finger protein 202	704	1	0	1	0	1	0	0	1	0	hsa-miR-106b-5p	-0.21	-0.21	0.68	2009, 2011
RND3	ENST00000375734.2	Rho family GTPase 3	574	1	0	1	0	0	0	0	0	2	hsa-miR-106b-5p	-0.21	-0.27	0.74	2009, 2011
YES1	ENST00000577961.1	v-yes-1 Yamaguchi sarcoma viral oncogene homolog 1	168	1	0	1	0	1	0	0	1	3	hsa-miR-106b-5p	-0.21	-0.22	0.76	2005, 2007, 2009, 2011
MXI1	ENST00000332674.5	MAX interactor 1, dimerization protein	278	2	0	1	1	1	0	1	0	0	hsa-miR-20a-5p	-0.21	-0.25	0.81
LDLRAP1	ENST00000374338.4	low density lipoprotein receptor adaptor protein 1	111	1	1	0	0	1	0	0	1	0	hsa-miR-17-5p	-0.21	-0.21	0.96	2011
SCAMP5	ENST00000425597.3	secretory carrier membrane protein 5	127	1	0	1	0	0	0	0	0	1	hsa-miR-20a-5p	-0.21	-0.21	0.72	2009, 2011
AL163636.6	ENST00000553909.1	Homo sapiens ribonuclease, RNase A family, 4 (RNASE4), transcript variant 4, mRNA.	103	1	0	1	0	0	0	0	0	0	hsa-miR-106b-5p	-0.21	-0.21	ORF
RABEP1	ENST00000262477.6	rabaptin, RAB GTPase binding effector protein 1	1163	2	0	2	0	1	0	0	1	0	hsa-miR-20a-5p	-0.21	-0.37	0.83	2009, 2011
RAD23B	ENST00000358015.3	RAD23 homolog B (S. cerevisiae)	1012	1	0	1	0	1	0	1	0	0	hsa-miR-519d-3p	-0.21	-0.28	0.74	2009, 2011
FZD3	ENST00000240093.3	frizzled family receptor 3	192	1	1	0	0	1	0	1	0	1	hsa-miR-17-5p	-0.21	-0.26	0.96	2011
IPO7	ENST00000379719.3	importin 7	1331	1	0	1	0	1	0	0	1	1	hsa-miR-519d-3p	-0.21	-0.21	0.75	2011
KIRREL	ENST00000368172.1	kin of IRRE like (Drosophila)	493	1	0	1	0	1	0	1	0	2	hsa-miR-106b-5p	-0.21	-0.21	0.74
SUCO	ENST00000367723.4	SUN domain containing ossification factor	86	1	0	1	0	0	0	0	0	0	hsa-miR-106b-5p	-0.21	-0.25	0.73	2005, 2007, 2009, 2011
PTPN3	ENST00000412145.1	protein tyrosine phosphatase, non-receptor type 3	374	1	1	0	0	1	0	1	0	0	hsa-miR-17-5p	-0.21	-0.22	0.96	2005, 2007, 2009, 2011
ATG2B	ENST00000359933.4	autophagy related 2B	146	1	1	0	0	0	0	0	0	5	hsa-miR-17-5p	-0.21	-0.21	0.96	2009, 2011
RUNX3	ENST00000399916.1	runt-related transcription factor 3	378	2	1	1	0	0	0	0	0	0	hsa-miR-106a-5p	-0.21	-0.21	0.93	2009, 2011
NEK9	ENST00000238616.5	NIMA-related kinase 9	733	2	0	2	0	2	0	2	0	1	hsa-miR-106b-5p	-0.21	-0.27	0.93	2005, 2007, 2011
PRKACB	ENST00000370689.2	protein kinase, cAMP-dependent, catalytic, beta	344	1	0	1	0	0	0	0	0	2	hsa-miR-519d-3p	-0.21	-0.21	0.74	2009, 2011
RNF2	ENST00000367510.3	ring finger protein 2	414	1	1	0	0	0	0	0	0	0	hsa-miR-20b-5p	-0.21	-0.32	0.81	2009, 2011
SMAD5	ENST00000545279.1	SMAD family member 5	225	1	0	1	0	1	0	1	0	1	hsa-miR-106b-5p	-0.21	-0.27	0.74	2005, 2007, 2009, 2011
E2F2	ENST00000361729.2	E2F transcription factor 2	96	1	0	1	0	3	0	2	1	0	hsa-miR-106b-5p	-0.21	-0.22	0.74	2009, 2011
FBXW11	ENST00000296933.6	F-box and WD repeat domain containing 11	81	1	0	1	0	0	0	0	0	1	hsa-miR-106b-5p	-0.21	-0.22	0.69	2005, 2007, 2009, 2011
HOXA2	ENST00000222718.5	homeobox A2	14	1	1	0	0	0	0	0	0	2	hsa-miR-519d-3p	-0.21	-0.47	0.6
SLC39A6	ENST00000269187.5	solute carrier family 39 (zinc transporter), member 6	208	1	0	1	0	0	0	0	0	0	hsa-miR-93-5p	-0.21	-0.21	0.3	2011
SNTB2	ENST00000336278.4	syntrophin, beta 2 (dystrophin-associated protein A1, 59kDa, basic component 2)	254	2	0	2	0	1	0	0	1	3	hsa-miR-106b-5p	-0.21	-0.32	0.93	2007, 2009, 2011
SS18L1	ENST00000331758.3	synovial sarcoma translocation gene on chromosome 18-like 1	274	1	0	1	0	1	0	1	0	0	hsa-miR-519d-3p	-0.21	-0.26	0.74	2005, 2007, 2009, 2011
PTEN	ENST00000371953.3	phosphatase and tensin homolog	118	1	0	1	0	0	0	0	0	1	hsa-miR-519d-3p	-0.21	-0.21	0.74	2011
BNC2	ENST00000380672.4	basonuclin 2	770	3	0	2	1	0	0	0	0	3	hsa-miR-106b-5p	-0.21	-0.25	0.95	2005, 2007, 2009, 2011
RNF145	ENST00000274542.2	ring finger protein 145	12145	1	0	1	0	0	0	0	0	2	hsa-miR-106b-5p	-0.21	-0.21	0.53
PLEKHA7	ENST00000531066.1	pleckstrin homology domain containing, family A member 7	40	1	0	1	0	1	0	0	1	0	hsa-miR-519d-3p	-0.21	-0.21	0.78
PURB	ENST00000395699.2	purine-rich element binding protein B	497	2	1	1	0	0	0	0	0	1	hsa-miR-519d-3p	-0.21	-0.49	0.98	2005, 2007, 2009, 2011
ULK1	ENST00000321867.4	unc-51 like autophagy activating kinase 1	3083	1	1	0	0	1	0	0	1	0	hsa-miR-17-5p	-0.21	-0.21	0.97	2007, 2009, 2011
NUBP1	ENST00000283027.5	nucleotide binding protein 1	21	1	0	0	1	0	0	0	0	2	hsa-miR-106a-5p	-0.21	-0.21	0.21
ANKRD13C	ENST00000370944.4	ankyrin repeat domain 13C	369	1	1	0	0	0	0	0	0	0	hsa-miR-519d-3p	-0.21	-0.54	0.93	2007, 2009, 2011
BCL2L2	ENST00000250405.5	BCL2-like 2	1380	2	0	2	0	1	0	1	0	0	hsa-miR-106b-5p	-0.21	-0.23	0.92	2005, 2007, 2009, 2011
PLEKHO2	ENST00000323544.4	pleckstrin homology domain containing, family O member 2	279	1	0	1	0	0	0	0	0	1	hsa-miR-106b-5p	-0.2	-0.2	0.74	2007, 2009, 2011
NHLH1	ENST00000302101.5	nescient helix loop helix 1	5	1	0	1	0	0	0	0	0	0	hsa-miR-106b-5p	-0.2	-0.2	0.74	2005, 2007, 2009, 2011
CSNK1A1	ENST00000261798.5	casein kinase 1, alpha 1	769	1	0	1	0	1	0	1	0	1	hsa-miR-106b-5p	-0.2	-0.36	0.74
FAM199X	ENST00000493442.1	family with sequence similarity 199, X-linked	856	1	0	1	0	0	0	0	0	3	hsa-miR-20a-5p	-0.2	-0.29	0.74	2011
SH3PXD2A	ENST00000369774.4	SH3 and PX domains 2A	152	1	1	0	0	0	0	0	0	4	hsa-miR-519d-3p	-0.2	-0.24	0.96	2007, 2009, 2011
SLITRK2	ENST00000370490.1	SLIT and NTRK-like family, member 2	5	1	1	0	0	0	0	0	0	0	hsa-miR-519d-3p	-0.2	-0.2	0.81	2009, 2011
ZFYVE26	ENST00000347230.4	zinc finger, FYVE domain containing 26	104	2	2	0	0	0	0	0	0	0	hsa-miR-519d-3p	-0.2	-0.45	> 0.99	2005, 2007, 2009, 2011
AGO2	ENST00000220592.5	argonaute RISC catalytic component 2	350	4	0	3	1	0	0	0	0	3	hsa-miR-20a-5p	-0.2	-3.16	0.98
PAK3	ENST00000372007.5	p21 protein (Cdc42/Rac)-activated kinase 3	8	1	0	1	0	1	0	1	0	3	hsa-miR-519d-3p	-0.2	-0.21	0.74
DNAJC16	ENST00000375847.3	DnaJ (Hsp40) homolog, subfamily C, member 16	366	1	0	1	0	0	0	0	0	0	hsa-miR-20a-5p	-0.2	-0.23	0.74	2007, 2009, 2011
PANK3	ENST00000239231.6	pantothenate kinase 3	522	2	1	1	0	2	0	2	0	5	hsa-miR-106b-5p	-0.2	-0.44	0.97	2009, 2011
MARCH8	ENST00000453424.2	membrane-associated ring finger (C3HC4) 8, E3 ubiquitin protein ligase	48	1	1	0	0	0	0	0	0	0	hsa-miR-17-5p	-0.2	-0.2	0.94	2007, 2009, 2011
PLEKHM1	ENST00000430334.3	pleckstrin homology domain containing, family M (with RUN domain) member 1	90	1	0	1	0	0	0	0	0	0	hsa-miR-106b-5p	-0.2	-0.2	0.74	2005, 2007, 2009, 2011
DIP2A	ENST00000318711.7	DIP2 disco-interacting protein 2 homolog A (Drosophila)	298	1	0	1	0	1	0	1	0	1	hsa-miR-106b-5p	-0.2	-0.2	0.65	2007, 2009, 2011
NEK10	ENST00000295720.6	NIMA-related kinase 10	66	1	0	1	0	0	0	0	0	0	hsa-miR-20a-5p	-0.2	-0.2	0.54
CEP120	ENST00000306467.5	centrosomal protein 120kDa	261	1	1	0	0	0	0	0	0	0	hsa-miR-20b-5p	-0.2	-0.2	0.42	2007, 2009, 2011
KRT81	ENST00000327741.5	keratin 81	49	1	0	1	0	0	0	0	0	0	hsa-miR-106b-5p	-0.2	-0.2	< 0.1	2009, 2011
LMO3	ENST00000354662.1	LIM domain only 3 (rhombotin-like 2)	7	1	0	1	0	1	0	0	1	2	hsa-miR-519d-3p	-0.2	-0.31	0.77	2005, 2007, 2009, 2011
ATXN1	ENST00000244769.4	ataxin 1	106	3	0	2	1	1	0	0	1	5	hsa-miR-106a-5p	-0.2	-0.23	0.94	2005, 2007, 2009, 2011
TLE4	ENST00000376544.3	transducin-like enhancer of split 4 (E(sp1) homolog, Drosophila)	369	1	0	1	0	0	0	0	0	0	hsa-miR-106b-5p	-0.2	-0.2	0.74	2005, 2007, 2009, 2011
ZNF697	ENST00000421812.2	zinc finger protein 697	43	1	0	1	0	1	0	1	0	3	hsa-miR-519d-3p	-0.2	-0.2	0.72	2007, 2009, 2011
ZNF362	ENST00000539719.1	zinc finger protein 362	27	1	0	1	0	0	0	0	0	1	hsa-miR-20a-5p	-0.2	-0.2	0.74	2005, 2007, 2009, 2011
CPEB3	ENST00000412050.4	cytoplasmic polyadenylation element binding protein 3	48	1	0	1	0	0	0	0	0	1	hsa-miR-106b-5p	-0.2	-0.2	0.74	2009, 2011
QKI	ENST00000392127.2	QKI, KH domain containing, RNA binding	323	1	0	1	0	1	0	1	0	5	hsa-miR-106b-5p	-0.2	-0.2	0.74	2005, 2007, 2011
SLC16A12	ENST00000341233.4	solute carrier family 16, member 12	35	1	0	1	0	1	0	1	0	1	hsa-miR-106b-5p	-0.2	-0.2	0.73	2009
NBEA	ENST00000379939.2	neurobeachin	5	1	0	1	0	1	0	1	0	1	hsa-miR-20a-5p	-0.2	-0.2	0.74	2005, 2007, 2009, 2011
FAM117A	ENST00000240364.2	family with sequence similarity 117, member A	185	1	0	1	0	1	0	0	1	0	hsa-miR-106b-5p	-0.2	-0.2	0.67	2007, 2009, 2011
SH3BP5	ENST00000383791.3	SH3-domain binding protein 5 (BTK-associated)	4289	1	0	1	0	2	0	1	1	1	hsa-miR-106b-5p	-0.2	-0.22	0.75	2005, 2007, 2009, 2011
PKN2	ENST00000370521.3	protein kinase N2	747	1	0	1	0	0	0	0	0	3	hsa-miR-106b-5p	-0.2	-0.21	0.74	2007, 2009, 2011
RB1CC1	ENST00000025008.5	RB1-inducible coiled-coil 1	621	1	0	1	0	0	0	0	0	0	hsa-miR-106b-5p	-0.2	-0.21	0.74	2009, 2011
PLAG1	ENST00000316981.3	pleiomorphic adenoma gene 1	58	1	0	1	0	0	0	0	0	1	hsa-miR-20a-5p	-0.2	-0.24	0.74	2005, 2007, 2009, 2011
AJUBA	ENST00000262713.2	ajuba LIM protein	871	1	0	1	0	0	0	0	0	1	hsa-miR-519d-3p	-0.2	-0.21	0.74	2005, 2007, 2009, 2011
DOCK4	ENST00000428084.1	dedicator of cytokinesis 4	211	1	1	0	0	0	0	0	0	3	hsa-miR-17-5p	-0.2	-0.2	0.92	2009, 2011
ARHGEF11	ENST00000368194.3	Rho guanine nucleotide exchange factor (GEF) 11	346	1	0	1	0	0	0	0	0	1	hsa-miR-106a-5p	-0.2	-0.2	0.74	2005, 2007, 2009, 2011
TP53INP2	ENST00000374810.3	tumor protein p53 inducible nuclear protein 2	12	1	0	1	0	0	0	0	0	0	hsa-miR-20a-5p	-0.2	-0.2	0.74	2005, 2007, 2011
AHCTF1	ENST00000366508.1	AT hook containing transcription factor 1	5	1	0	1	0	0	0	0	0	0	hsa-miR-20a-5p	-0.2	-0.2	0.6	2007
ZNF25	ENST00000302609.7	zinc finger protein 25	11	1	1	0	0	0	0	0	0	0	hsa-miR-519d-3p	-0.2	-0.2	< 0.1	2007, 2009, 2011
SNX8	ENST00000222990.3	sorting nexin 8	303	1	1	0	0	0	0	0	0	0	hsa-miR-17-5p	-0.2	-0.21	0.95	2011
SFMBT1	ENST00000394752.3	Scm-like with four mbt domains 1	116	2	0	2	0	3	0	1	2	2	hsa-miR-106b-5p	-0.2	-0.42	0.94	2005, 2007, 2009, 2011
SORL1	ENST00000260197.7	sortilin-related receptor, L(DLR class) A repeats containing	40	1	0	1	0	0	0	0	0	1	hsa-miR-519d-3p	-0.2	-0.2	0.74	2005, 2007, 2009, 2011
MIER2	ENST00000264819.4	mesoderm induction early response 1, family member 2	137	1	1	0	0	0	0	0	0	0	hsa-miR-519d-3p	-0.19	-0.19	0.93	2007, 2009, 2011
FXR1	ENST00000357559.4	fragile X mental retardation, autosomal homolog 1	434	1	0	1	0	1	0	0	1	1	hsa-miR-106b-5p	-0.19	-0.2	0.75	2009, 2011
SASH1	ENST00000367467.3	SAM and SH3 domain containing 1	79	1	0	1	0	0	0	0	0	0	hsa-miR-519d-3p	-0.19	-0.19	0.74	2005, 2007, 2009, 2011
ATG2A	ENST00000421419.2	autophagy related 2A	3795	1	0	1	0	0	0	0	0	0	hsa-miR-106b-5p	-0.19	-0.19	0.74	2007, 2009, 2011
CSF1	ENST00000329608.6	colony stimulating factor 1 (macrophage)	290	1	0	1	0	0	0	0	0	1	hsa-miR-106b-5p	-0.19	-0.19	0.74
GLTSCR1L	ENST00000314073.5	GLTSCR1-like	59	1	0	1	0	1	0	0	1	0	hsa-miR-106b-5p	-0.19	-0.19	0.6	2009, 2011
HOOK3	ENST00000307602.4	hook microtubule-tethering protein 3	403	2	1	1	0	3	0	3	0	1	hsa-miR-106a-5p	-0.19	-0.28	0.99	2011
TMEM168	ENST00000312814.6	transmembrane protein 168	195	1	0	1	0	3	0	2	1	2	hsa-miR-106b-5p	-0.19	-0.26	0.74	2007, 2009, 2011
LYSMD3	ENST00000509384.1	LysM, putative peptidoglycan-binding, domain containing 3	92	1	0	1	0	0	0	0	0	2	hsa-miR-106b-5p	-0.19	-0.2	< 0.1	2011
MXD1	ENST00000264444.2	MAX dimerization protein 1	183	1	0	1	0	1	0	0	1	0	hsa-miR-20b-5p	-0.19	-0.19	0.76	2009, 2011
PFKFB3	ENST00000379789.4	6-phosphofructo-2-kinase/fructose-2,6-biphosphatase 3	29	1	0	1	0	0	0	0	0	4	hsa-miR-106b-5p	-0.19	-0.19	0.72	2009, 2011
IKZF4	ENST00000262032.5	IKAROS family zinc finger 4 (Eos)	329	1	1	0	0	2	0	0	2	1	hsa-miR-17-5p	-0.19	-0.2	0.89	2007, 2009, 2011
YTHDF3	ENST00000539294.1	YTH domain family, member 3	444	2	0	1	1	0	0	0	0	0	hsa-miR-106b-5p	-0.19	-0.19	0.8	2005, 2007, 2009, 2011
PRR14L	ENST00000434485.1	proline rich 14-like	39	1	0	1	0	1	0	1	0	2	hsa-miR-519d-3p	-0.19	-0.19	0.74	2011
FGF4	ENST00000168712.1	fibroblast growth factor 4	5	1	0	1	0	0	0	0	0	0	hsa-miR-106b-5p	-0.19	-0.19	0.45	2009, 2011
KIF3B	ENST00000375712.3	kinesin family member 3B	182	1	0	1	0	2	0	1	1	0	hsa-miR-106b-5p	-0.19	-0.19	0.77	2005, 2007, 2009, 2011
GDA	ENST00000358399.3	guanine deaminase	5	1	0	1	0	2	0	1	1	3	hsa-miR-106b-5p	-0.19	-0.19	0.73	2009, 2011
RAB5B	ENST00000553116.1	RAB5B, member RAS oncogene family	14	2	1	1	0	0	0	0	0	1	hsa-miR-93-5p	-0.19	-0.56	0.99	2005, 2007, 2009, 2011
XKR4	ENST00000327381.6	XK, Kell blood group complex subunit-related family, member 4	5	1	0	1	0	5	0	1	4	11	hsa-miR-519d-3p	-0.19	-0.19	0.78
MID1	ENST00000453318.2	midline 1 (Opitz/BBB syndrome)	677	1	0	1	0	0	0	0	0	2	hsa-miR-20a-5p	-0.19	-0.19	0.74	2011
TMEM200C	ENST00000581347.2	transmembrane protein 200C	54	1	1	0	0	3	0	1	2	1	hsa-miR-106a-5p	-0.19	-0.38	0.97
SRCIN1	ENST00000264659.7	SRC kinase signaling inhibitor 1	5	1	1	0	0	0	0	0	0	0	hsa-miR-17-5p	-0.19	-0.19	0.95	2011
EIF5A2	ENST00000474096.1	eukaryotic translation initiation factor 5A2	443	1	0	1	0	3	1	2	0	1	hsa-miR-106b-5p	-0.19	-0.71	0.72	2005, 2007, 2009, 2011
ITCH	ENST00000374864.4	itchy E3 ubiquitin protein ligase	769	1	0	1	0	1	0	0	1	1	hsa-miR-106b-5p	-0.19	-0.22	0.74	2011
PHF6	ENST00000332070.3	PHD finger protein 6	630	1	1	0	0	0	0	0	0	0	hsa-miR-17-5p	-0.18	-0.18	0.79	2005, 2007, 2009, 2011
BICD2	ENST00000356884.6	bicaudal D homolog 2 (Drosophila)	38	1	0	1	0	0	0	0	0	0	hsa-miR-106b-5p	-0.18	-0.18	0.74	2005, 2007, 2009, 2011
KIAA0922	ENST00000409663.3	KIAA0922	313	1	0	1	0	0	0	0	0	0	hsa-miR-20a-5p	-0.18	-0.32	0.74	2005, 2007, 2009, 2011
OCRL	ENST00000371113.4	oculocerebrorenal syndrome of Lowe	818	1	0	1	0	1	0	1	0	1	hsa-miR-106b-5p	-0.18	-0.18	0.43	2005, 2007, 2009, 2011
SNX9	ENST00000392185.3	sorting nexin 9	210	1	0	1	0	0	0	0	0	1	hsa-miR-519d-3p	-0.18	-0.35	0.74	2009, 2011
BBX	ENST00000415149.2	bobby sox homolog (Drosophila)	141	1	0	1	0	0	0	0	0	0	hsa-miR-106b-5p	-0.18	-0.19	0.73	2011
MCC	ENST00000302475.4	mutated in colorectal cancers	115	1	0	1	0	0	0	0	0	2	hsa-miR-20a-5p	-0.18	-0.21	0.6	2011
CTDSPL2	ENST00000260327.4	CTD (carboxy-terminal domain, RNA polymerase II, polypeptide A) small phosphatase like 2	457	1	0	1	0	0	0	0	0	1	hsa-miR-519d-3p	-0.18	-0.19	0.74	2007, 2009, 2011
WDR82	ENST00000296490.3	WD repeat domain 82	319	1	0	1	0	2	0	2	0	0	hsa-miR-20a-5p	-0.18	-0.19	0.2	2009, 2011
RBM20	ENST00000369519.3	RNA binding motif protein 20	7	1	0	1	0	1	0	0	1	0	hsa-miR-20b-5p	-0.18	-0.23	0.75	2011
NKX3-2	ENST00000382438.5	NK3 homeobox 2	36	1	0	1	0	0	0	0	0	0	hsa-miR-106b-5p	-0.18	-0.27	0.74	2009, 2011
NR2C2	ENST00000425241.1	nuclear receptor subfamily 2, group C, member 2	227	1	0	1	0	3	1	1	1	3	hsa-miR-20a-5p	-0.18	-0.28	0.75	2007, 2009, 2011
CXorf56	ENST00000320339.4	chromosome X open reading frame 56	279	1	1	0	0	2	1	0	1	0	hsa-miR-93-5p	-0.18	-0.39	< 0.1
NRIP3	ENST00000309166.3	nuclear receptor interacting protein 3	58	1	1	0	0	0	0	0	0	2	hsa-miR-17-5p	-0.18	-0.21	0.67	2011
HEG1	ENST00000311127.4	heart development protein with EGF-like domains 1	380	1	1	0	0	2	0	2	0	1	hsa-miR-106a-5p	-0.18	-0.18	0.94	2009, 2011
SLC35F3	ENST00000366618.3	solute carrier family 35, member F3	5	1	0	1	0	0	0	0	0	0	hsa-miR-106b-5p	-0.18	-0.18	< 0.1
GCNT4	ENST00000322348.4	glucosaminyl (N-acetyl) transferase 4, core 2	19	1	0	1	0	1	0	1	0	2	hsa-miR-20a-5p	-0.18	-0.19	< 0.1
NIN	ENST00000389868.3	ninein (GSK3B interacting protein)	594	1	1	0	0	1	0	1	0	1	hsa-miR-17-5p	-0.18	-0.18	0.78	2009, 2011
ZNF618	ENST00000288466.7	zinc finger protein 618	778	1	0	1	0	2	0	1	1	3	hsa-miR-106b-5p	-0.18	-0.18	0.7	2007, 2009, 2011
TET1	ENST00000373644.4	tet methylcytosine dioxygenase 1	5	1	0	1	0	0	0	0	0	1	hsa-miR-519d-3p	-0.18	-0.18	0.74	2005, 2007, 2009, 2011
TRPM3	ENST00000377111.2	transient receptor potential cation channel, subfamily M, member 3	11	4	2	2	0	0	0	0	0	0	hsa-miR-20b-5p	-0.18	-0.5	> 0.99
NEURL1B	ENST00000369800.5	neuralized homolog 1B (Drosophila)	5	1	0	1	0	0	0	0	0	1	hsa-miR-106b-5p	-0.18	-0.18	0.74	2011
SNX21	ENST00000462307.1	sorting nexin family member 21	343	1	0	1	0	0	0	0	0	1	hsa-miR-106b-5p	-0.18	-0.26	0.65	2007, 2009, 2011
MAPK4	ENST00000592595.1	mitogen-activated protein kinase 4	77	1	0	1	0	0	0	0	0	1	hsa-miR-106b-5p	-0.18	-0.22	0.72	2005, 2007, 2009, 2011
PTPRD	ENST00000381196.4	protein tyrosine phosphatase, receptor type, D	101	2	0	2	0	0	0	0	0	0	hsa-miR-20a-5p	-0.18	-0.39	0.93	2007, 2009, 2011
CEP170	ENST00000366542.1	centrosomal protein 170kDa	6	1	0	1	0	0	0	0	0	1	hsa-miR-106b-5p	-0.18	-0.18	0.64	2011
FAM216B	ENST00000537894.1	family with sequence similarity 216, member B	5	1	0	1	0	0	0	0	0	2	hsa-miR-106b-5p	-0.18	-0.18	0.18
TP53INP1	ENST00000448464.2	tumor protein p53 inducible nuclear protein 1	39	2	0	1	1	1	0	1	0	2	hsa-miR-106a-5p	-0.18	-0.33	0.8	2005, 2007, 2009, 2011
KIAA1671	ENST00000401395.1	KIAA1671	549	1	1	0	0	0	0	0	0	0	hsa-miR-93-5p	-0.18	-0.18	0.91	2011
ABCG4	ENST00000307417.3	ATP-binding cassette, sub-family G (WHITE), member 4	5	1	1	0	0	0	0	0	0	0	hsa-miR-17-5p	-0.18	-0.18	0.87	2009, 2011
GMPR	ENST00000259727.4	guanosine monophosphate reductase	49	1	0	0	1	1	0	1	0	0	hsa-miR-519d-3p	-0.18	-0.2	0.27
CANT1	ENST00000392446.5	calcium activated nucleotidase 1	538	1	0	1	0	0	0	0	0	0	hsa-miR-519d-3p	-0.18	-0.19	< 0.1	2009, 2011
AGO1	ENST00000373204.4	argonaute RISC catalytic component 1	402	2	0	1	1	1	0	1	0	0	hsa-miR-106b-5p	-0.18	-0.18	0.81	2005, 2007, 2009, 2011
GPC6	ENST00000377047.4	glypican 6	410	1	0	1	0	0	0	0	0	1	hsa-miR-20a-5p	-0.18	-0.18	0.74	2011
ZDHHC8	ENST00000334554.7	zinc finger, DHHC-type containing 8	5	1	1	0	0	0	0	0	0	0	hsa-miR-17-5p	-0.18	-0.18	0.85	2011
EPHB4	ENST00000360620.3	EPH receptor B4	350	1	0	1	0	0	0	0	0	0	hsa-miR-106b-5p	-0.18	-0.18	0.74	2009, 2011
ERO1LB	ENST00000354619.5	ERO1-like beta (S. cerevisiae)	478	1	0	1	0	0	0	0	0	2	hsa-miR-519d-3p	-0.18	-0.19	0.55	2011
DCBLD2	ENST00000326840.6	discoidin, CUB and LCCL domain containing 2	798	1	0	1	0	1	0	1	0	1	hsa-miR-106b-5p	-0.18	-0.23	0.74	2005, 2007, 2009, 2011
KIAA0247	ENST00000342745.4	KIAA0247	161	2	1	1	0	1	0	0	1	0	hsa-miR-519d-3p	-0.17	-0.17	0.94	2009, 2011
GRIK1-AS2	ENST00000333765.4	GRIK1 antisense RNA 2	5	1	0	0	1	0	0	0	0	0	hsa-miR-106a-5p	-0.17	-0.17	ORF
PDS5A	ENST00000303538.8	PDS5, regulator of cohesion maintenance, homolog A (S. cerevisiae)	1518	1	0	0	1	1	1	0	0	0	hsa-miR-519d-3p	-0.17	-0.18	0.2
RACGAP1	ENST00000427314.2	Rac GTPase activating protein 1	19	1	0	1	0	2	0	2	0	0	hsa-miR-106b-5p	-0.17	-0.32	0.74	2009, 2011
AAK1	ENST00000409085.4	AP2 associated kinase 1	27	2	2	0	0	4	0	4	0	8	hsa-miR-93-5p	-0.17	-0.22	> 0.99	2007, 2009, 2011
SIRPA	ENST00000400068.3	signal-regulatory protein alpha	1235	1	1	0	0	0	0	0	0	1	hsa-miR-17-5p	-0.17	-0.2	0.79	2009, 2011
TRIM44	ENST00000299413.5	tripartite motif containing 44	4203	1	0	1	0	1	0	1	0	3	hsa-miR-519d-3p	-0.17	-0.18	0.72	2011
SKI	ENST00000378536.4	v-ski avian sarcoma viral oncogene homolog	613	1	0	1	0	0	0	0	0	1	hsa-miR-106b-5p	-0.17	-0.17	0.74	2005, 2007, 2009, 2011
FGD1	ENST00000375135.3	FYVE, RhoGEF and PH domain containing 1	138	1	0	1	0	0	0	0	0	0	hsa-miR-93-5p	-0.17	-0.17	0.73	2005, 2007, 2009, 2011
LPPR5	ENST00000370188.3	Lipid phosphate phosphatase-related protein type 5	23	1	0	0	1	0	0	0	0	1	hsa-miR-519d-3p	-0.17	-0.17	0.22
CAPN15	ENST00000219611.2	calpain 15	5	1	1	0	0	0	0	0	0	0	hsa-miR-17-5p	-0.17	-0.17	0.95	2005, 2007, 2009, 2011
SIRT7	ENST00000328666.6	sirtuin 7	8	1	0	1	0	0	0	0	0	0	hsa-miR-106b-5p	-0.17	-0.17	0.74	2009, 2011
BCL2L11	ENST00000393256.3	BCL2-like 11 (apoptosis facilitator)	105	2	1	0	1	0	0	0	0	3	hsa-miR-20b-5p	-0.17	-0.21	0.94	2005, 2007, 2009, 2011
MCM9	ENST00000316068.3	minichromosome maintenance complex component 9	17	1	0	1	0	2	0	0	2	1	hsa-miR-519d-3p	-0.17	-0.23	0.19
NPAS3	ENST00000346562.2	neuronal PAS domain protein 3	9	1	0	1	0	0	0	0	0	0	hsa-miR-20a-5p	-0.17	-0.17	0.74	2005, 2007, 2009, 2011
PLS1	ENST00000457734.2	plastin 1	467	1	1	0	0	1	0	0	1	2	hsa-miR-519d-3p	-0.17	-0.18	< 0.1	2005, 2007, 2009, 2011
FSD1L	ENST00000374710.3	fibronectin type III and SPRY domain containing 1-like	16	1	1	0	0	3	0	1	2	3	hsa-miR-17-5p	-0.17	-0.2	0.95
HECA	ENST00000367658.2	headcase homolog (Drosophila)	783	1	0	1	0	0	0	0	0	0	hsa-miR-106b-5p	-0.17	-0.17	0.74	2005, 2007, 2009, 2011
SYAP1	ENST00000380155.3	synapse associated protein 1	2689	1	0	1	0	3	0	3	0	1	hsa-miR-519d-3p	-0.17	-0.28	0.74	2005, 2007, 2011
STYX	ENST00000354586.4	serine/threonine/tyrosine interacting protein	250	1	0	1	0	1	0	0	1	0	hsa-miR-106b-5p	-0.17	-0.31	0.79	2005, 2007, 2009, 2011
GABBR2	ENST00000259455.2	gamma-aminobutyric acid (GABA) B receptor, 2	214	1	1	0	0	0	0	0	0	0	hsa-miR-519d-3p	-0.17	-0.17	0.85	2007, 2009, 2011
CCND2	ENST00000261254.3	cyclin D2	66	1	0	1	0	0	0	0	0	0	hsa-miR-93-5p	-0.17	-0.2	0.74	2005, 2007, 2009, 2011
EXPH5	ENST00000265843.4	exophilin 5	49	1	0	1	0	0	0	0	0	0	hsa-miR-106a-5p	-0.17	-0.2	0.74	2011
FAM131B	ENST00000443739.2	family with sequence similarity 131, member B	5	1	0	1	0	1	0	1	0	1	hsa-miR-519d-3p	-0.17	-0.17	0.72	2011
CSRNP3	ENST00000314499.7	cysteine-serine-rich nuclear protein 3	24	2	1	1	0	1	0	0	1	4	hsa-miR-519d-3p	-0.17	-0.17	> 0.99	2007, 2009, 2011
PHLPP2	ENST00000568954.1	PH domain and leucine rich repeat protein phosphatase 2	172	1	0	1	0	2	0	0	2	3	hsa-miR-519d-3p	-0.17	-0.17	0.78	2007, 2009, 2011
LAMTOR1	ENST00000538404.1	late endosomal/lysosomal adaptor, MAPK and MTOR activator 1	1317	1	0	1	0	0	0	0	0	0	hsa-miR-20a-5p	-0.17	-0.17	ORF
ZDHHC9	ENST00000357166.6	zinc finger, DHHC-type containing 9	1203	2	0	2	0	0	0	0	0	0	hsa-miR-519d-3p	-0.17	-0.31	0.45	2005, 2007, 2009, 2011
PURG	ENST00000475541.1	purine-rich element binding protein G	29	1	1	0	0	1	0	1	0	0	hsa-miR-519d-3p	-0.17	-0.39	0.88
HS2ST1	ENST00000370550.5	heparan sulfate 2-O-sulfotransferase 1	787	1	0	1	0	0	0	0	0	0	hsa-miR-106b-5p	-0.17	-0.17	0.43	2011
ENTPD4	ENST00000358689.4	ectonucleoside triphosphate diphosphohydrolase 4	465	1	0	1	0	1	0	1	0	1	hsa-miR-519d-3p	-0.17	-0.22	0.74	2011
NFIB	ENST00000397575.3	nuclear factor I/B	1149	1	0	1	0	1	0	1	0	4	hsa-miR-106b-5p	-0.17	-0.2	0.74	2007, 2009, 2011
SETD7	ENST00000274031.3	SET domain containing (lysine methyltransferase) 7	76	1	0	1	0	0	0	0	0	2	hsa-miR-106b-5p	-0.17	-0.2	< 0.1	2011
ZBTB8A	ENST00000316459.4	zinc finger and BTB domain containing 8A	287	1	1	0	0	4	0	3	1	0	hsa-miR-17-5p	-0.17	-0.2	0.58	2009, 2011
TVP23B	ENST00000307767.8	trans-golgi network vesicle protein 23 homolog B (S. cerevisiae)	5	1	0	1	0	0	0	0	0	0	hsa-miR-519d-3p	-0.17	-0.17	0.46	2011
FAT2	ENST00000261800.5	FAT atypical cadherin 2	5	2	0	2	0	0	0	0	0	0	hsa-miR-519d-3p	-0.16	-0.16	0.92	2005, 2007, 2009, 2011
SALL3	ENST00000575389.2	sal-like 3 (Drosophila)	64	1	0	1	0	1	0	0	1	2	hsa-miR-20a-5p	-0.16	-0.25	0.74
RAB30	ENST00000533486.1	RAB30, member RAS oncogene family	274	1	0	1	0	1	0	0	1	4	hsa-miR-106b-5p	-0.16	-0.17	0.75	2005, 2007, 2009
MAP3K1	ENST00000399503.3	mitogen-activated protein kinase kinase kinase 1, E3 ubiquitin protein ligase	137	1	0	1	0	0	0	0	0	1	hsa-miR-106b-5p	-0.16	-0.16	0.74	2011
PCMTD1	ENST00000360540.5	protein-L-isoaspartate (D-aspartate) O-methyltransferase domain containing 1	136	1	1	0	0	0	0	0	0	1	hsa-miR-17-5p	-0.16	-0.16	0.73	2009, 2011
CDH24	ENST00000397359.3	cadherin 24, type 2	44	1	0	0	1	0	0	0	0	0	hsa-miR-519d-3p	-0.16	-0.17	0.26	2011
GRHL2	ENST00000251808.3	grainyhead-like 2 (Drosophila)	5	1	0	1	0	0	0	0	0	1	hsa-miR-106a-5p	-0.16	-0.16	0.74	2007, 2009, 2011
EDA2R	ENST00000374719.3	ectodysplasin A2 receptor	64	1	1	0	0	0	0	0	0	1	hsa-miR-17-5p	-0.16	-0.16	< 0.1
SLC4A4	ENST00000340595.3	solute carrier family 4 (sodium bicarbonate cotransporter), member 4	400	1	0	1	0	0	0	0	0	0	hsa-miR-106b-5p	-0.16	-0.17	0.74	2009, 2011
SLC7A2	ENST00000494857.1	solute carrier family 7 (cationic amino acid transporter, y+ system), member 2	1233	1	0	1	0	3	0	0	3	1	hsa-miR-519d-3p	-0.16	-0.17	0.12	2011
TRAPPC10	ENST00000291574.4	trafficking protein particle complex 10	302	1	1	0	0	0	0	0	0	0	hsa-miR-20b-5p	-0.16	-0.16	0.9	2009, 2011
TNS1	ENST00000171887.4	tensin 1	591	1	0	1	0	0	0	0	0	2	hsa-miR-519d-3p	-0.16	-0.16	0.74	2009, 2011
SCRT2	ENST00000246104.6	scratch homolog 2, zinc finger protein (Drosophila)	5	1	0	1	0	0	0	0	0	0	hsa-miR-106b-5p	-0.16	-0.16	0.69	2005, 2007, 2009, 2011
BECN1	ENST00000438274.3	beclin 1, autophagy related	2879	1	0	0	1	0	0	0	0	1	hsa-miR-519d-3p	-0.16	-0.16	0.26	2009, 2011
ZNF805	ENST00000535550.1	zinc finger protein 805	58	1	1	0	0	4	0	1	3	2	hsa-miR-519d-3p	-0.16	-0.25	0.12
ARHGEF18	ENST00000319670.9	Rho/Rac guanine nucleotide exchange factor (GEF) 18	2596	1	1	0	0	0	0	0	0	0	hsa-miR-20b-5p	-0.16	-0.16	0.96	2005, 2007, 2009, 2011
TENM1	ENST00000371130.3	teneurin transmembrane protein 1	5	1	0	1	0	1	0	1	0	2	hsa-miR-106b-5p	-0.16	-0.16	0.74	2007, 2009, 2011
BMP2K	ENST00000335016.5	BMP2 inducible kinase	164	1	0	1	0	1	0	0	1	0	hsa-miR-106b-5p	-0.16	-0.16	0.76
WDFY3	ENST00000322366.6	WD repeat and FYVE domain containing 3	596	1	0	1	0	0	0	0	0	3	hsa-miR-20a-5p	-0.16	-0.16	0.73	2005, 2007, 2009, 2011
FBXO28	ENST00000424254.2	F-box protein 28	461	1	1	0	0	0	0	0	0	2	hsa-miR-106a-5p	-0.16	-0.34	0.83	2011
PLEKHA8	ENST00000449726.1	pleckstrin homology domain containing, family A (phosphoinositide binding specific) member 8	661	1	0	1	0	0	0	0	0	3	hsa-miR-20a-5p	-0.16	-0.17	0.74	2011
VEGFA	ENST00000372067.3	vascular endothelial growth factor A	907	1	0	1	0	0	0	0	0	0	hsa-miR-106b-5p	-0.16	-0.16	0.73	2007, 2009, 2011
LHX9	ENST00000367390.3	LIM homeobox 9	40	1	0	1	0	0	0	0	0	2	hsa-miR-106b-5p	-0.16	-0.22	0.72
VWA7	ENST00000375686.3	von Willebrand factor A domain containing 7	53	1	0	1	0	0	0	0	0	0	hsa-miR-106b-5p	-0.16	-0.17	< 0.1
CCNJ	ENST00000265992.5	cyclin J	5	1	0	1	0	0	0	0	0	2	hsa-miR-20a-5p	-0.16	-0.16	0.73	2005, 2007, 2009, 2011
DEDD	ENST00000368006.3	death effector domain containing	239	1	0	1	0	0	0	0	0	3	hsa-miR-106b-5p	-0.16	-0.29	0.56	2005, 2007, 2011
MAK16	ENST00000360128.6	MAK16 homolog (S. cerevisiae)	97	1	0	1	0	1	0	0	1	1	hsa-miR-106a-5p	-0.16	-0.21	< 0.1
PIKFYVE	ENST00000264380.4	phosphoinositide kinase, FYVE finger containing	107	1	0	1	0	0	0	0	0	1	hsa-miR-106b-5p	-0.16	-0.16	0.57	2009, 2011
CHD5	ENST00000262450.3	chromodomain helicase DNA binding protein 5	5	1	0	1	0	1	0	0	1	0	hsa-miR-106b-5p	-0.16	-0.16	0.76	2005, 2007, 2009, 2011
PLCB1	ENST00000378641.3	phospholipase C, beta 1 (phosphoinositide-specific)	21	1	0	1	0	0	0	0	0	1	hsa-miR-106b-5p	-0.15	-0.15	0.71	2005, 2007, 2009, 2011
RB1	ENST00000267163.4	retinoblastoma 1	1891	1	0	1	0	0	0	0	0	1	hsa-miR-519d-3p	-0.15	-0.15	0.74	2011
CIT	ENST00000392521.2	citron (rho-interacting, serine/threonine kinase 21)	134	1	0	1	0	0	0	0	0	0	hsa-miR-106b-5p	-0.15	-0.15	0.67	2009, 2011
PTPN21	ENST00000328736.3	protein tyrosine phosphatase, non-receptor type 21	104	1	0	1	0	0	0	0	0	0	hsa-miR-20a-5p	-0.15	-0.18	0.74	2009, 2011
PDGFB	ENST00000331163.6	platelet-derived growth factor beta polypeptide	5	1	0	1	0	0	0	0	0	0	hsa-miR-106b-5p	-0.15	-0.15	0.36
PKNOX1	ENST00000291547.5	PBX/knotted 1 homeobox 1	297	2	0	2	0	0	0	0	0	0	hsa-miR-519d-3p	-0.15	-0.35	0.74	2005, 2007, 2009, 2011
PPP6R3	ENST00000393800.2	protein phosphatase 6, regulatory subunit 3	400	1	0	1	0	0	0	0	0	0	hsa-miR-106b-5p	-0.15	-0.2	0.6	2007, 2011
NFIC	ENST00000589123.1	nuclear factor I/C (CCAAT-binding transcription factor)	26	2	0	2	0	0	0	0	0	1	hsa-miR-106a-5p	-0.15	-0.15	0.93
NDEL1	ENST00000402554.3	nudE neurodevelopment protein 1-like 1	396	1	0	1	0	0	0	0	0	0	hsa-miR-106b-5p	-0.15	-0.15	< 0.1	2005, 2007, 2009, 2011
GOSR1	ENST00000225724.5	golgi SNAP receptor complex member 1	668	2	0	1	1	2	0	1	1	1	hsa-miR-106b-5p	-0.15	-0.27	0.84	2005, 2007, 2009, 2011
LIMK1	ENST00000418310.1	LIM domain kinase 1	464	2	0	1	1	0	0	0	0	1	hsa-miR-106b-5p	-0.15	-0.2	0.8	2005, 2007, 2009, 2011
ELAVL2	ENST00000380110.4	ELAV like neuron-specific RNA binding protein 2	78	2	0	1	1	0	0	0	0	1	hsa-miR-519d-3p	-0.15	-0.17	0.61	2007, 2011
CNNM3	ENST00000377060.3	cyclin M3	934	1	0	1	0	1	0	0	1	1	hsa-miR-106b-5p	-0.15	-0.16	0.73	2009, 2011
CAPRIN1	ENST00000341394.4	cell cycle associated protein 1	650	1	0	1	0	2	0	1	1	0	hsa-miR-106b-5p	-0.15	-0.2	0.75	2009, 2011
CRAMP1L	ENST00000397412.3	Crm, cramped-like (Drosophila)	731	1	0	1	0	1	0	1	0	0	hsa-miR-519d-3p	-0.15	-0.15	0.74	2009, 2011
TIPARP	ENST00000295924.7	TCDD-inducible poly(ADP-ribose) polymerase	166	1	0	1	0	0	0	0	0	0	hsa-miR-106b-5p	-0.15	-0.15	0.41
APBB2	ENST00000295974.8	amyloid beta (A4) precursor protein-binding, family B, member 2	704	1	0	1	0	5	1	1	3	4	hsa-miR-20a-5p	-0.15	-0.24	0.77	2005, 2007, 2009, 2011
RGS4	ENST00000531057.1	regulator of G-protein signaling 4	489	1	0	1	0	0	0	0	0	2	hsa-miR-106b-5p	-0.15	-0.15	< 0.1
WNT9B	ENST00000290015.2	wingless-type MMTV integration site family, member 9B	28	1	0	1	0	1	0	0	1	2	hsa-miR-106a-5p	-0.15	-0.18	0.75
CYP26B1	ENST00000001146.2	cytochrome P450, family 26, subfamily B, polypeptide 1	1315	1	0	1	0	0	0	0	0	0	hsa-miR-106b-5p	-0.15	-0.15	0.74	2005, 2007, 2009, 2011
AKT3	ENST00000366539.1	v-akt murine thymoma viral oncogene homolog 3	168	1	0	1	0	0	0	0	0	1	hsa-miR-106b-5p	-0.15	-0.16	0.74	2005, 2007, 2009, 2011
ANKRD12	ENST00000262126.4	ankyrin repeat domain 12	11	1	0	1	0	1	0	1	0	0	hsa-miR-106b-5p	-0.15	-0.19	0.74	2009, 2011
SALL1	ENST00000566102.1	sal-like 1 (Drosophila)	95	1	0	1	0	0	0	0	0	2	hsa-miR-106b-5p	-0.15	-0.39	0.74	2007, 2009, 2011
TBX3	ENST00000349155.2	T-box 3	71	1	0	1	0	0	0	0	0	1	hsa-miR-106b-5p	-0.15	-0.15	0.7	2005, 2007, 2009, 2011
USP6	ENST00000250066.6	ubiquitin specific peptidase 6 (Tre-2 oncogene)	5	1	1	0	0	1	0	0	1	0	hsa-miR-17-5p	-0.15	-0.15	0.3	2005, 2007, 2009, 2011
LITAF	ENST00000413364.2	lipopolysaccharide-induced TNF factor	11008	1	0	0	1	0	0	0	0	0	hsa-miR-106a-5p	-0.15	-0.15	0.26	2011
PHIP	ENST00000275034.4	pleckstrin homology domain interacting protein	668	1	0	1	0	1	0	0	1	6	hsa-miR-106b-5p	-0.15	-0.16	0.73	2011
CCNT2	ENST00000295238.6	cyclin T2	381	1	0	1	0	1	0	0	1	2	hsa-miR-519d-3p	-0.15	-0.16	0.75	2007, 2011
DLGAP2	ENST00000421627.2	discs, large (Drosophila) homolog-associated protein 2	5	2	1	1	0	0	0	0	0	2	hsa-miR-106a-5p	-0.15	-0.15	> 0.99	2005, 2007, 2009, 2011
PURA	ENST00000331327.3	purine-rich element binding protein A	367	2	1	0	1	3	1	1	1	1	hsa-miR-519d-3p	-0.15	-0.28	0.44	2007, 2011
MGEA5	ENST00000439817.1	meningioma expressed antigen 5 (hyaluronidase)	1253	1	0	1	0	1	0	0	1	1	hsa-miR-106b-5p	-0.15	-0.17	0.74	2005, 2007, 2009, 2011
PEAK1	ENST00000312493.4	pseudopodium-enriched atypical kinase 1	209	1	1	0	0	2	0	0	2	2	hsa-miR-20b-5p	-0.15	-0.17	0.61	2009, 2011
ADIPOR2	ENST00000357103.4	adiponectin receptor 2	138	1	0	1	0	1	0	0	1	1	hsa-miR-106b-5p	-0.15	-0.16	0.67	2009, 2011
SPRY4	ENST00000344120.4	sprouty homolog 4 (Drosophila)	110	2	0	2	0	0	0	0	0	1	hsa-miR-519d-3p	-0.15	-0.16	0.84	2005, 2007, 2009, 2011
PTPRJ	ENST00000418331.2	protein tyrosine phosphatase, receptor type, J	145	1	0	1	0	0	0	0	0	2	hsa-miR-519d-3p	-0.15	-0.17	0.74	2009, 2011
ITGA4	ENST00000397033.2	integrin, alpha 4 (antigen CD49D, alpha 4 subunit of VLA-4 receptor)	29	1	1	0	0	2	0	0	2	0	hsa-miR-17-5p	-0.15	-0.18	0.95	2009, 2011
FLT1	ENST00000282397.4	fms-related tyrosine kinase 1	7	1	1	0	0	0	0	0	0	0	hsa-miR-17-5p	-0.14	-0.14	0.94	2005, 2007, 2011
BMP2	ENST00000378827.4	bone morphogenetic protein 2	1193	1	0	0	1	0	0	0	0	1	hsa-miR-106a-5p	-0.14	-0.14	0.39	2007, 2009, 2011
STK11IP	ENST00000456909.1	serine/threonine kinase 11 interacting protein	20	1	0	1	0	0	0	0	0	0	hsa-miR-106b-5p	-0.14	-0.14	0.12
FAF2	ENST00000261942.6	Fas associated factor family member 2	1700	1	1	0	0	0	0	0	0	0	hsa-miR-519d-3p	-0.14	-0.18	0.6	2009, 2011
RASGEF1A	ENST00000374459.1	RasGEF domain family, member 1A	10	1	0	1	0	0	0	0	0	0	hsa-miR-106b-5p	-0.14	-0.19	0.74	2005, 2007, 2009, 2011
FBXO10	ENST00000432825.2	F-box protein 10	14	1	0	1	0	0	0	0	0	0	hsa-miR-106b-5p	-0.14	-0.14	0.7	2007, 2009, 2011
CACUL1	ENST00000369151.3	CDK2-associated, cullin domain 1	213	1	0	1	0	1	0	0	1	1	hsa-miR-106b-5p	-0.14	-0.22	0.76	2005, 2007, 2009, 2011
U2SURP	ENST00000397933.2	U2 snRNP-associated SURP domain containing	1353	2	1	0	1	1	0	0	1	1	hsa-miR-17-5p	-0.14	-0.3	0.92	2007, 2009, 2011
SEMA5A	ENST00000382496.5	sema domain, seven thrombospondin repeats (type 1 and type 1-like), transmembrane domain (TM) and short cytoplasmic domain, (semaphorin) 5A	98	1	0	1	0	4	0	3	1	5	hsa-miR-519d-3p	-0.14	-0.15	0.62	2009, 2011
C9orf64	ENST00000376344.3	chromosome 9 open reading frame 64	126	1	1	0	0	4	0	2	2	3	hsa-miR-519d-3p	-0.14	-0.25	0.54
ZNF280B	ENST00000360412.2	zinc finger protein 280B	7	1	1	0	0	0	0	0	0	2	hsa-miR-519d-3p	-0.14	-0.19	0.88	2011
KLF9	ENST00000377126.2	Kruppel-like factor 9	20	1	0	1	0	0	0	0	0	1	hsa-miR-519d-3p	-0.14	-0.21	0.42	2005, 2007
PTGFRN	ENST00000393203.2	prostaglandin F2 receptor inhibitor	591	1	0	1	0	0	0	0	0	1	hsa-miR-93-5p	-0.14	-0.14	0.74	2005, 2007, 2009, 2011
PLCXD3	ENST00000377801.3	phosphatidylinositol-specific phospholipase C, X domain containing 3	81	1	1	0	0	2	0	1	1	3	hsa-miR-20b-5p	-0.14	-0.14	0.12	2009, 2011
ACSL4	ENST00000469796.2	acyl-CoA synthetase long-chain family member 4	229	1	0	1	0	0	0	0	0	0	hsa-miR-106b-5p	-0.14	-0.26	0.73	2005, 2007, 2009, 2011
SLC33A1	ENST00000392845.3	solute carrier family 33 (acetyl-CoA transporter), member 1	145	1	1	0	0	2	0	1	1	4	hsa-miR-519d-3p	-0.14	-0.27	0.88	2011
AGO3	ENST00000373191.4	argonaute RISC catalytic component 3	198	3	0	2	1	6	0	6	0	1	hsa-miR-106b-5p	-0.14	-0.34	0.95
VTI1A	ENST00000393077.2	vesicle transport through interaction with t-SNAREs 1A	376	1	0	0	1	1	0	1	0	0	hsa-miR-106b-5p	-0.14	-0.21	0.23
LDLRAD3	ENST00000315571.5	low density lipoprotein receptor class A domain containing 3	90	1	0	1	0	0	0	0	0	0	hsa-miR-106b-5p	-0.14	-0.14	0.66	2009, 2011
ZNF532	ENST00000336078.4	zinc finger protein 532	5	1	0	1	0	0	0	0	0	1	hsa-miR-106b-5p	-0.14	-0.14	0.43	2007, 2009, 2011
MYNN	ENST00000544106.1	myoneurin	289	1	0	1	0	1	0	1	0	1	hsa-miR-106b-5p	-0.14	-0.42	0.74	2009, 2011
KPNA3	ENST00000261667.3	karyopherin alpha 3 (importin alpha 4)	104	2	0	1	1	0	0	0	0	2	hsa-miR-20a-5p	-0.14	-0.27	0.81	2005, 2007, 2009, 2011
ADAMTSL2	ENST00000354484.4	ADAMTS-like 2	5	1	0	1	0	0	0	0	0	0	hsa-miR-106b-5p	-0.14	-0.14	0.74	2009, 2011
MCM3	ENST00000229854.7	minichromosome maintenance complex component 3	3350	1	0	1	0	0	0	0	0	0	hsa-miR-106b-5p	-0.14	-0.14	0.47	2011
IL1RAP	ENST00000072516.3	interleukin 1 receptor accessory protein	313	1	0	1	0	0	0	0	0	0	hsa-miR-106b-5p	-0.14	-0.14	0.37	2009
INO80	ENST00000361937.3	INO80 complex subunit	279	1	0	1	0	1	0	1	0	1	hsa-miR-106b-5p	-0.14	-0.16	0.74	2007, 2009, 2011
ATP2B2	ENST00000352432.4	ATPase, Ca++ transporting, plasma membrane 2	170	1	0	1	0	0	0	0	0	3	hsa-miR-106b-5p	-0.14	-0.14	0.74	2005, 2007, 2009, 2011
GPR157	ENST00000377411.4	G protein-coupled receptor 157	48	1	0	1	0	2	0	2	0	1	hsa-miR-106b-5p	-0.14	-0.15	0.11
FOXA1	ENST00000250448.2	forkhead box A1	249	1	0	1	0	0	0	0	0	1	hsa-miR-106b-5p	-0.14	-0.14	0.72	2005, 2007, 2011
BID	ENST00000317361.7	BH3 interacting domain death agonist	187	1	0	1	0	3	0	2	1	1	hsa-miR-106a-5p	-0.14	-0.39	0.74
RYBP	ENST00000477973.2	RING1 and YY1 binding protein	342	2	0	1	1	0	0	0	0	2	hsa-miR-106b-5p	-0.14	-0.15	0.8	2007, 2009, 2011
PIP4K2C	ENST00000354947.5	phosphatidylinositol-5-phosphate 4-kinase, type II, gamma	457	1	0	1	0	0	0	0	0	1	hsa-miR-106b-5p	-0.14	-0.14	0.6	2011
TMEM231	ENST00000258173.6	transmembrane protein 231	243	1	0	1	0	1	0	1	0	2	hsa-miR-20a-5p	-0.14	-0.18	< 0.1
ZNF236	ENST00000253159.8	zinc finger protein 236	60	1	0	1	0	2	0	1	1	1	hsa-miR-106b-5p	-0.14	-0.29	0.74	2005, 2007, 2009, 2011
PDLIM5	ENST00000437932.1	PDZ and LIM domain 5	1002	1	1	0	0	2	0	2	0	0	hsa-miR-17-5p	-0.14	-0.17	0.9	2009, 2011
DSTYK	ENST00000367160.4	dual serine/threonine and tyrosine protein kinase	256	1	0	0	1	2	0	2	0	2	hsa-miR-106a-5p	-0.14	-0.14	0.24	2007, 2009, 2011
RAPGEF2	ENST00000264431.4	Rap guanine nucleotide exchange factor (GEF) 2	484	1	0	1	0	0	0	0	0	0	hsa-miR-106b-5p	-0.14	-0.14	0.74	2009, 2011
SAMD8	ENST00000372687.4	sterile alpha motif domain containing 8	100	1	0	1	0	4	1	2	1	1	hsa-miR-20b-5p	-0.13	-0.27	0.74	2011
CRTC3	ENST00000420329.2	CREB regulated transcription coactivator 3	612	1	1	0	0	0	0	0	0	1	hsa-miR-519d-3p	-0.13	-0.13	0.86	2009, 2011
KIF1B	ENST00000377086.1	kinesin family member 1B	234	1	0	1	0	1	0	0	1	2	hsa-miR-106b-5p	-0.13	-0.13	0.75
GAN	ENST00000568107.2	gigaxonin	185	2	0	2	0	5	0	2	3	1	hsa-miR-20a-5p	-0.13	-0.23	0.89
GPR37	ENST00000303921.2	G protein-coupled receptor 37 (endothelin receptor type B-like)	395	1	0	0	1	1	0	0	1	1	hsa-miR-519d-3p	-0.13	-0.14	0.29
SEPT2	ENST00000391971.2	septin 2	1445	1	1	0	0	0	0	0	0	1	hsa-miR-106a-5p	-0.13	-0.3	0.71	2011
RASA2	ENST00000286364.3	RAS p21 protein activator 2	170	1	1	0	0	1	0	0	1	2	hsa-miR-17-5p	-0.13	-0.13	0.96
MCF2L	ENST00000397030.1	MCF.2 cell line derived transforming sequence-like	79	1	1	0	0	0	0	0	0	1	hsa-miR-519d-3p	-0.13	-0.13	0.94	2009, 2011
SHANK2	ENST00000449833.2	SH3 and multiple ankyrin repeat domains 2	26	1	0	1	0	1	0	1	0	3	hsa-miR-106a-5p	-0.13	-0.26	0.74	2009, 2011
PGM2L1	ENST00000298198.4	phosphoglucomutase 2-like 1	183	1	1	0	0	2	0	2	0	3	hsa-miR-17-5p	-0.13	-0.26	0.8	2009, 2011
KIF26B	ENST00000366518.4	kinesin family member 26B	25	1	0	1	0	1	0	1	0	2	hsa-miR-106b-5p	-0.13	-0.13	0.74	2007, 2009, 2011
USP53	ENST00000450251.1	ubiquitin specific peptidase 53	300	1	0	1	0	0	0	0	0	0	hsa-miR-519d-3p	-0.13	-0.13	0.72	2009, 2011
PDE1B	ENST00000243052.3	phosphodiesterase 1B, calmodulin-dependent	6	1	1	0	0	0	0	0	0	0	hsa-miR-17-5p	-0.13	-0.13	< 0.1
FNDC3A	ENST00000492622.2	fibronectin type III domain containing 3A	122	1	0	1	0	1	1	0	0	0	hsa-miR-106b-5p	-0.13	-0.19	0.74	2005, 2007, 2009, 2011
TCTEX1D1	ENST00000282670.2	Tctex1 domain containing 1	20	1	1	0	0	0	0	0	0	1	hsa-miR-17-5p	-0.13	-0.36	0.7	2007, 2009, 2011
MAST3	ENST00000262811.6	microtubule associated serine/threonine kinase 3	46	1	0	1	0	0	0	0	0	0	hsa-miR-519d-3p	-0.13	-0.13	0.74	2009, 2011
C16orf72	ENST00000327827.7	chromosome 16 open reading frame 72	379	1	0	1	0	0	0	0	0	1	hsa-miR-106b-5p	-0.13	-0.27	0.73	2007, 2009, 2011
RASGRF2	ENST00000265080.4	Ras protein-specific guanine nucleotide-releasing factor 2	140	1	1	0	0	2	0	1	1	3	hsa-miR-106a-5p	-0.13	-0.16	0.96
SFXN5	ENST00000272433.2	sideroflexin 5	56	1	1	0	0	1	0	0	1	0	hsa-miR-17-5p	-0.13	-0.28	0.9	2009, 2011
GIGYF1	ENST00000275732.5	GRB10 interacting GYF protein 1	5	1	1	0	0	0	0	0	0	0	hsa-miR-93-5p	-0.13	-0.13	0.91	2005, 2007, 2009, 2011
EFNB2	ENST00000245323.4	ephrin-B2	25	1	0	1	0	0	0	0	0	2	hsa-miR-106b-5p	-0.13	-0.13	0.7	2009, 2011
SLC48A1	ENST00000442218.2	solute carrier family 48 (heme transporter), member 1	470	1	0	0	1	1	0	1	0	0	hsa-miR-106a-5p	-0.13	-0.24	0.26	2011
ATOH8	ENST00000306279.3	atonal homolog 8 (Drosophila)	21	1	0	1	0	1	0	1	0	2	hsa-miR-106b-5p	-0.13	-0.15	0.74	2011
RPS6KA2	ENST00000265678.4	ribosomal protein S6 kinase, 90kDa, polypeptide 2	1043	2	0	2	0	0	0	0	0	1	hsa-miR-106b-5p	-0.13	-0.18	0.8	2009, 2011
SRGAP1	ENST00000355086.3	SLIT-ROBO Rho GTPase activating protein 1	64	1	0	1	0	1	0	0	1	1	hsa-miR-106b-5p	-0.13	-0.21	0.75	2011
IPO9	ENST00000361565.4	importin 9	3549	1	0	1	0	4	1	2	1	2	hsa-miR-106b-5p	-0.13	-0.2	< 0.1
SLC24A4	ENST00000393265.2	solute carrier family 24 (sodium/potassium/calcium exchanger), member 4	5	1	0	1	0	2	0	0	2	3	hsa-miR-106b-5p	-0.13	-0.13	0.78	2005, 2007, 2009, 2011
IPCEF1	ENST00000265198.4	interaction protein for cytohesin exchange factors 1	16	1	0	1	0	1	0	0	1	3	hsa-miR-106b-5p	-0.13	-0.13	0.74
MARCH1	ENST00000274056.7	membrane-associated ring finger (C3HC4) 1, E3 ubiquitin protein ligase	5	1	0	1	0	0	0	0	0	1	hsa-miR-106b-5p	-0.13	-0.13	0.7	2011
RPP14	ENST00000445193.3	ribonuclease P/MRP 14kDa subunit	1612	1	0	1	0	4	0	4	0	4	hsa-miR-106b-5p	-0.13	-0.45	0.74
RNF150	ENST00000515673.2	ring finger protein 150	518	1	1	0	0	0	0	0	0	1	hsa-miR-17-5p	-0.13	-0.19	0.96
TNRC6C	ENST00000335749.4	trinucleotide repeat containing 6C	248	1	0	1	0	1	0	1	0	2	hsa-miR-519d-3p	-0.13	-0.15	0.74	2011
ANKIB1	ENST00000265742.3	ankyrin repeat and IBR domain containing 1	127	3	0	1	2	1	0	0	1	0	hsa-miR-519d-3p	-0.12	-0.29	0.85	2009, 2011
EEA1	ENST00000322349.8	early endosome antigen 1	78	1	0	1	0	0	0	0	0	3	hsa-miR-519d-3p	-0.12	-0.17	0.74	2007, 2009, 2011
RAB21	ENST00000261263.3	RAB21, member RAS oncogene family	1823	1	0	1	0	1	0	0	1	3	hsa-miR-106b-5p	-0.12	-0.22	0.68
YPEL1	ENST00000339468.3	yippee-like 1 (Drosophila)	81	1	0	1	0	1	0	1	0	3	hsa-miR-20a-5p	-0.12	-0.23	0.74	2009, 2011
THBS2	ENST00000366787.3	thrombospondin 2	372	1	0	1	0	0	0	0	0	1	hsa-miR-106b-5p	-0.12	-0.13	0.73
UBR5	ENST00000520539.1	ubiquitin protein ligase E3 component n-recognin 5	733	1	0	1	0	2	0	1	1	2	hsa-miR-106b-5p	-0.12	-0.15	0.71	2007, 2011
FAT4	ENST00000394329.3	FAT atypical cadherin 4	75	1	1	0	0	0	0	0	0	1	hsa-miR-17-5p	-0.12	-0.12	0.85	2009, 2011
GATAD2B	ENST00000368655.4	GATA zinc finger domain containing 2B	48	1	0	1	0	0	0	0	0	1	hsa-miR-519d-3p	-0.12	-0.24	0.73	2011
KMT2C	ENST00000262189.6	lysine (K)-specific methyltransferase 2C	417	1	0	1	0	0	0	0	0	0	hsa-miR-106b-5p	-0.12	-0.12	0.69	2005, 2007, 2009, 2011
CAPN7	ENST00000253693.2	calpain 7	76	1	0	1	0	1	0	0	1	3	hsa-miR-106b-5p	-0.12	-0.14	0.1
ZC3H7B	ENST00000352645.4	zinc finger CCCH-type containing 7B	888	2	0	1	1	0	0	0	0	1	hsa-miR-519d-3p	-0.12	-0.36	0.81	2009, 2011
SLC30A1	ENST00000367001.4	solute carrier family 30 (zinc transporter), member 1	831	1	0	1	0	0	0	0	0	1	hsa-miR-106b-5p	-0.12	-0.17	0.74
FBXL3	ENST00000355619.5	F-box and leucine-rich repeat protein 3	842	1	0	0	1	1	0	0	1	4	hsa-miR-106a-5p	-0.12	-0.16	0.32	2005, 2007, 2011
KIAA1462	ENST00000375377.1	KIAA1462	360	1	0	1	0	0	0	0	0	2	hsa-miR-106b-5p	-0.12	-0.12	0.7	2009, 2011
CCDC144A	ENST00000443444.2	coiled-coil domain containing 144A	5	1	1	0	0	0	0	0	0	1	hsa-miR-20b-5p	-0.12	-0.12	0.68
GRIN2B	ENST00000609686.1	glutamate receptor, ionotropic, N-methyl D-aspartate 2B	5	1	0	0	1	7	1	2	4	4	hsa-miR-106a-5p	-0.12	-0.12	0.56
RPS6KA4	ENST00000528057.1	ribosomal protein S6 kinase, 90kDa, polypeptide 4	1763	1	0	0	1	1	0	0	1	0	hsa-miR-106a-5p	-0.12	-0.12	0.34	2005, 2007, 2009, 2011
TBC1D2	ENST00000375064.1	TBC1 domain family, member 2	873	1	0	1	0	0	0	0	0	0	hsa-miR-106b-5p	-0.12	-0.12	< 0.1
COL4A1	ENST00000375820.4	collagen, type IV, alpha 1	6549	1	0	1	0	0	0	0	0	0	hsa-miR-106b-5p	-0.12	-0.12	0.13	2011
MYO9A	ENST00000564571.1	myosin IXA	137	3	0	2	1	0	0	0	0	1	hsa-miR-106a-5p	-0.12	-0.2	0.8
ISM2	ENST00000493585.1	isthmin 2	7	1	1	0	0	0	0	0	0	0	hsa-miR-17-5p	-0.12	-0.61	0.96	2009, 2011
ALX4	ENST00000329255.3	ALX homeobox 4	52	1	0	1	0	0	0	0	0	0	hsa-miR-106b-5p	-0.12	-0.12	0.74	2005, 2007, 2009, 2011
UBFD1	ENST00000395878.3	ubiquitin family domain containing 1	6826	1	0	1	0	0	0	0	0	0	hsa-miR-519d-3p	-0.12	-0.12	0.59	2007, 2009, 2011
BTG1	ENST00000256015.3	B-cell translocation gene 1, anti-proliferative	1677	1	0	0	1	0	0	0	0	2	hsa-miR-519d-3p	-0.12	-0.13	0.21	2005, 2007
FAM160B1	ENST00000369248.4	family with sequence similarity 160, member B1	91	1	0	1	0	1	0	0	1	1	hsa-miR-519d-3p	-0.12	-0.17	0.71	2009, 2011
POFUT1	ENST00000375749.3	protein O-fucosyltransferase 1	647	1	0	1	0	3	0	2	1	1	hsa-miR-106b-5p	-0.12	-0.18	< 0.1
DUSP8	ENST00000397374.3	dual specificity phosphatase 8	26	1	0	1	0	0	0	0	0	0	hsa-miR-106b-5p	-0.12	-0.13	0.74	2005, 2007, 2009, 2011
TSKU	ENST00000333090.4	tsukushi, small leucine rich proteoglycan	293	1	0	1	0	3	0	1	2	2	hsa-miR-106b-5p	-0.12	-0.16	0.15
TBL1X	ENST00000407597.2	transducin (beta)-like 1X-linked	125	2	0	2	0	0	0	0	0	1	hsa-miR-519d-3p	-0.12	-0.13	0.93	2005, 2007, 2009, 2011
SULF1	ENST00000458141.2	sulfatase 1	11	1	0	1	0	0	0	0	0	0	hsa-miR-106b-5p	-0.12	-0.12	0.72	2009, 2011
SLC36A1	ENST00000243389.3	solute carrier family 36 (proton/amino acid symporter), member 1	236	1	0	0	1	0	0	0	0	0	hsa-miR-106a-5p	-0.12	-0.12	0.26	2005, 2007, 2011
RAB8B	ENST00000321437.4	RAB8B, member RAS oncogene family	45	1	1	0	0	2	0	0	2	3	hsa-miR-106a-5p	-0.12	-0.18	0.56	2007, 2009, 2011
LRP12	ENST00000424843.2	low density lipoprotein receptor-related protein 12	378	1	0	0	1	1	0	0	1	0	hsa-miR-20b-5p	-0.12	-0.12	0.34
FMNL3	ENST00000335154.5	formin-like 3	132	1	0	1	0	2	1	0	1	6	hsa-miR-106b-5p	-0.11	-0.14	0.75	2009, 2011
ZBTB14	ENST00000357006.4	zinc finger and BTB domain containing 14	459	1	0	1	0	0	0	0	0	2	hsa-miR-106b-5p	-0.11	-0.27	0.74	2009, 2011
MYLIP	ENST00000349606.4	myosin regulatory light chain interacting protein	452	1	0	0	1	0	0	0	0	0	hsa-miR-106a-5p	-0.11	-0.12	0.26	2005, 2007, 2009, 2011
KCNS2	ENST00000287042.4	potassium voltage-gated channel, delayed-rectifier, subfamily S, member 2	5	1	0	1	0	0	0	0	0	1	hsa-miR-106b-5p	-0.11	-0.11	0.51
BCL6	ENST00000406870.2	B-cell CLL/lymphoma 6	20	1	0	0	1	0	0	0	0	0	hsa-miR-106a-5p	-0.11	-0.11	0.2	2005, 2007
DPP3	ENST00000360510.2	dipeptidyl-peptidase 3	189	1	0	1	0	0	0	0	0	0	hsa-miR-106b-5p	-0.11	-0.11	< 0.1	2011
KCNRG	ENST00000360473.4	potassium channel regulator	5	1	0	0	1	0	0	0	0	0	hsa-miR-106a-5p	-0.11	-0.11	ORF
ANKRD28	ENST00000399451.2	ankyrin repeat domain 28	798	1	0	1	0	0	0	0	0	1	hsa-miR-519d-3p	-0.11	-0.11	< 0.1	2007
NACC2	ENST00000371753.1	NACC family member 2, BEN and BTB (POZ) domain containing	172	1	1	0	0	0	0	0	0	1	hsa-miR-519d-3p	-0.11	-0.16	0.92	2011
CREB1	ENST00000432329.2	cAMP responsive element binding protein 1	295	2	0	2	0	2*	0	1	0	2	hsa-miR-106b-5p	-0.11	-0.31	0.93	2011
LHX4	ENST00000263726.2	LIM homeobox 4	13	1	1	0	0	0	0	0	0	2	hsa-miR-519d-3p	-0.11	-0.24	0.96
PKD1	ENST00000262304.4	polycystic kidney disease 1 (autosomal dominant)	14	1	1	0	0	0	0	0	0	0	hsa-miR-17-5p	-0.11	-0.11	0.94	2005, 2007, 2009, 2011
SLC9A2	ENST00000233969.2	solute carrier family 9, subfamily A (NHE2, cation proton antiporter 2), member 2	27	1	0	1	0	0	0	0	0	2	hsa-miR-106b-5p	-0.11	-0.11	0.73	2009, 2011
KDM6B	ENST00000254846.5	lysine (K)-specific demethylase 6B	8	1	0	1	0	0	0	0	0	0	hsa-miR-93-5p	-0.11	-0.11	0.72	2007, 2009, 2011
JOSD1	ENST00000216039.5	Josephin domain containing 1	24	1	0	1	0	0	0	0	0	2	hsa-miR-106b-5p	-0.11	-0.24	0.72	2007, 2011
RAB11FIP5	ENST00000258098.6	RAB11 family interacting protein 5 (class I)	81	1	1	0	0	1	0	1	0	0	hsa-miR-17-5p	-0.11	-0.42	0.96	2009, 2011
PDK3	ENST00000441463.2	pyruvate dehydrogenase kinase, isozyme 3	659	1	1	0	0	1	0	0	1	2	hsa-miR-20b-5p	-0.11	-0.19	0.94	2011
TBC1D9	ENST00000442267.2	TBC1 domain family, member 9 (with GRAM domain)	200	2	0	1	1	1	0	0	1	0	hsa-miR-106a-5p	-0.11	-0.27	0.85	2007, 2009, 2011
OTUD4	ENST00000454497.2	OTU domain containing 4	18	2	0	1	1	1	0	0	1	4	hsa-miR-20a-5p	-0.11	-0.11	0.84	2007, 2009
SESN2	ENST00000253063.3	sestrin 2	854	1	0	1	0	0	0	0	0	0	hsa-miR-20a-5p	-0.11	-0.11	0.7	2009, 2011
SLC30A3	ENST00000233535.4	solute carrier family 30 (zinc transporter), member 3	5	1	0	1	0	0	0	0	0	0	hsa-miR-519d-3p	-0.11	-0.11	0.45	2005, 2007, 2011
CAMTA2	ENST00000358183.4	calmodulin binding transcription activator 2	424	1	0	1	0	0	0	0	0	0	hsa-miR-93-5p	-0.11	-0.11	0.44	2005, 2007, 2009, 2011
CYB561D1	ENST00000496961.1	cytochrome b561 family, member D1	105	1	0	0	1	0	0	0	0	0	hsa-miR-20b-5p	-0.11	-0.11	0.26	2005, 2007, 2009, 2011
ERMP1	ENST00000381506.3	endoplasmic reticulum metallopeptidase 1	53	1	0	1	0	0	0	0	0	1	hsa-miR-106b-5p	-0.11	-0.11	ORF
SMAD1	ENST00000302085.4	SMAD family member 1	240	1	1	0	0	0	0	0	0	0	hsa-miR-17-5p	-0.11	-0.11	< 0.1
FAM83F	ENST00000333407.6	family with sequence similarity 83, member F	5	1	0	1	0	2	0	2	0	3	hsa-miR-106b-5p	-0.11	-0.11	0.7
SCD5	ENST00000319540.4	stearoyl-CoA desaturase 5	1181	1	0	1	0	0	0	0	0	0	hsa-miR-20a-5p	-0.11	-0.11	0.38	2009, 2011
LYST	ENST00000389794.3	lysosomal trafficking regulator	9	1	1	0	0	0	0	0	0	0	hsa-miR-93-5p	-0.11	-0.11	< 0.1	2009, 2011
ASXL3	ENST00000269197.5	additional sex combs like 3 (Drosophila)	65	1	0	1	0	0	0	0	0	0	hsa-miR-20a-5p	-0.11	-0.11	0.73
ST8SIA3	ENST00000324000.3	ST8 alpha-N-acetyl-neuraminide alpha-2,8-sialyltransferase 3	5	1	0	1	0	3	0	0	3	6	hsa-miR-106b-5p	-0.11	-0.11	0.65	2007, 2009, 2011
UHMK1	ENST00000538489.1	U2AF homology motif (UHM) kinase 1	48	1	0	1	0	0	0	0	0	2	hsa-miR-106b-5p	-0.11	-0.22	0.73	2011
ACVR1B	ENST00000257963.4	activin A receptor, type IB	3319	1	0	0	1	0	0	0	0	0	hsa-miR-106a-5p	-0.11	-0.11	0.31	2005, 2007, 2009, 2011
ARHGAP26	ENST00000378004.3	Rho GTPase activating protein 26	131	1	1	0	0	4	0	2	2	1	hsa-miR-519d-3p	-0.1	-0.26	0.83	2007, 2009, 2011
TET2	ENST00000545826.1	tet methylcytosine dioxygenase 2	558	1	0	1	0	1	0	0	1	1	hsa-miR-20a-5p	-0.1	-0.1	0.73	2011
PRDM10	ENST00000358825.5	PR domain containing 10	68	1	1	0	0	0	0	0	0	0	hsa-miR-519d-3p	-0.1	-0.1	0.62	2009, 2011
PREX1	ENST00000396220.1	phosphatidylinositol-3,4,5-trisphosphate-dependent Rac exchange factor 1	14	1	0	1	0	0	0	0	0	0	hsa-miR-106b-5p	-0.1	-0.1	0.74	2005, 2007, 2009, 2011
AKAP9	ENST00000356239.3	A kinase (PRKA) anchor protein 9	514	1	0	1	0	0	0	0	0	0	hsa-miR-106b-5p	-0.1	-0.12	< 0.1
MBD5	ENST00000407073.1	methyl-CpG binding domain protein 5	7	1	0	0	1	0	0	0	0	5	hsa-miR-20b-5p	-0.1	-0.12	0.32	2005, 2007, 2009, 2011
PCYT1B	ENST00000379145.1	phosphate cytidylyltransferase 1, choline, beta	5	1	0	1	0	3	0	2	1	1	hsa-miR-106b-5p	-0.1	-0.1	0.52	2007, 2009, 2011
CRIPT	ENST00000238892.3	cysteine-rich PDZ-binding protein	1213	1	0	1	0	1	0	0	1	0	hsa-miR-106a-5p	-0.1	-0.5	0.75	2009, 2011
DIEXF	ENST00000491415.2	digestive organ expansion factor homolog (zebrafish)	493	1	0	1	0	0	0	0	0	3	hsa-miR-106b-5p	-0.1	-0.15	0.74	2009, 2011
CERS6	ENST00000305747.6	ceramide synthase 6	1932	1	1	0	0	0	0	0	0	1	hsa-miR-106a-5p	-0.1	-0.13	0.57	2005, 2007, 2009, 2011
PPARGC1B	ENST00000309241.5	peroxisome proliferator-activated receptor gamma, coactivator 1 beta	12	2	0	2	0	0	0	0	0	1	hsa-miR-106b-5p	-0.1	-0.13	0.89	2011
NBEAL1	ENST00000449802.1	neurobeachin-like 1	42	1	0	0	1	3	1	1	1	0	hsa-miR-20b-5p	-0.1	-0.11	0.37	2009, 2011
HCN4	ENST00000261917.3	hyperpolarization activated cyclic nucleotide-gated potassium channel 4	19	1	1	0	0	1	0	1	0	1	hsa-miR-17-5p	-0.1	-0.11	0.74	2011
GPD2	ENST00000310454.6	glycerol-3-phosphate dehydrogenase 2 (mitochondrial)	196	1	0	1	0	1	0	0	1	3	hsa-miR-106b-5p	-0.1	-0.12	0.64	2009, 2011
MBNL3	ENST00000370839.3	muscleblind-like splicing regulator 3	593	1	0	1	0	0	0	0	0	3	hsa-miR-106b-5p	-0.1	-0.12	0.74	2011
SCN2B	ENST00000278947.5	sodium channel, voltage-gated, type II, beta subunit	5	1	0	1	0	1	0	1	0	0	hsa-miR-20a-5p	-0.1	-0.1	< 0.1
RASSF3	ENST00000542104.1	Ras association (RalGDS/AF-6) domain family member 3	461	1	0	0	1	0	0	0	0	1	hsa-miR-106a-5p	-0.1	-0.1	0.2	2011
TADA2B	ENST00000310074.7	transcriptional adaptor 2B	38	1	1	0	0	1	0	1	0	1	hsa-miR-93-5p	-0.1	-0.11	0.95	2009, 2011
ANKRD33B	ENST00000296657.5	ankyrin repeat domain 33B	9	2	1	1	0	0	0	0	0	2	hsa-miR-519d-3p	-0.1	-0.24	0.98	2011
RNF217	ENST00000521654.2	ring finger protein 217	92	1	1	0	0	0	0	0	0	7	hsa-miR-519d-3p	-0.1	-0.35	0.88
RORB	ENST00000376896.3	RAR-related orphan receptor B	5	1	0	1	0	0	0	0	0	2	hsa-miR-106b-5p	-0.1	-0.1	0.51
ITGB6	ENST00000283249.2	integrin, beta 6	5	1	0	1	0	0	0	0	0	0	hsa-miR-106b-5p	-0.1	-0.1	< 0.1
ZBTB21	ENST00000398505.3	zinc finger and BTB domain containing 21	802	1	1	0	0	0	0	0	0	0	hsa-miR-519d-3p	-0.1	-0.15	0.59	2009, 2011
DYRK1A	ENST00000339659.4	dual-specificity tyrosine-(Y)-phosphorylation regulated kinase 1A	448	1	0	1	0	0	0	0	0	3	hsa-miR-106b-5p	-0.1	-0.1	0.74	2005, 2007, 2009, 2011
FGF5	ENST00000456523.3	fibroblast growth factor 5	1478	1	0	1	0	0	0	0	0	0	hsa-miR-106b-5p	-0.09	-0.37	0.7	2011
TTC9	ENST00000256367.2	tetratricopeptide repeat domain 9	39	1	0	1	0	0	0	0	0	3	hsa-miR-20a-5p	-0.09	-0.21	0.74	2009, 2011
JAZF1	ENST00000283928.5	JAZF zinc finger 1	869	1	0	1	0	0	0	0	0	2	hsa-miR-519d-3p	-0.09	-0.25	0.74	2005, 2007, 2009, 2011
ANKRD29	ENST00000592179.1	ankyrin repeat domain 29	60	1	1	0	0	1	0	1	0	1	hsa-miR-106b-5p	-0.09	-0.43	0.82	2009, 2011
UPF3A	ENST00000375299.3	UPF3 regulator of nonsense transcripts homolog A (yeast)	44	1	0	1	0	0	0	0	0	1	hsa-miR-106b-5p	-0.09	-0.09	0.71	2009, 2011
DPF3	ENST00000541685.1	D4, zinc and double PHD fingers, family 3	5	1	0	1	0	0	0	0	0	1	hsa-miR-106b-5p	-0.09	-0.09	0.14	2011
FRK	ENST00000606080.1	fyn-related kinase	37	1	0	1	0	0	0	0	0	4	hsa-miR-20a-5p	-0.09	-0.21	0.74
UBASH3B	ENST00000284273.5	ubiquitin associated and SH3 domain containing B	281	1	0	1	0	2	0	1	1	0	hsa-miR-106b-5p	-0.09	-0.1	0.14	2009, 2011
EPGN	ENST00000413830.1	epithelial mitogen	26	1	0	1	0	1	0	1	0	0	hsa-miR-20a-5p	-0.09	-0.22	0.74
SLC25A44	ENST00000359511.4	solute carrier family 25, member 44	760	1	0	1	0	0	0	0	0	0	hsa-miR-106b-5p	-0.09	-0.09	< 0.1
RAB11FIP4	ENST00000325874.8	RAB11 family interacting protein 4 (class II)	169	1	0	1	0	1	0	1	0	1	hsa-miR-106b-5p	-0.09	-0.11	0.74	2009, 2011
SLC40A1	ENST00000261024.2	solute carrier family 40 (iron-regulated transporter), member 1	25	2	0	2	0	0	0	0	0	0	hsa-miR-20a-5p	-0.09	-0.52	0.93	2005, 2007, 2009, 2011
WNK3	ENST00000375169.3	WNK lysine deficient protein kinase 3	55	2	1	1	0	0	0	0	0	3	hsa-miR-519d-3p	-0.09	-0.09	0.98	2005, 2007, 2009, 2011
CIC	ENST00000575354.2	capicua transcriptional repressor	260	1	0	1	0	1	0	0	1	0	hsa-miR-106b-5p	-0.09	-0.09	0.73	2009, 2011
C6orf62	ENST00000378119.4	chromosome 6 open reading frame 62	300	1	0	0	1	0	0	0	0	1	hsa-miR-106a-5p	-0.09	-0.09	0.24
DOK6	ENST00000382713.5	docking protein 6	8	1	1	0	0	1	0	0	1	4	hsa-miR-17-5p	-0.09	-0.09	< 0.1	2011
SPRED1	ENST00000299084.4	sprouty-related, EVH1 domain containing 1	547	2	0	2	0	0	0	0	0	1	hsa-miR-519d-3p	-0.09	-0.38	0.88	2011
TGOLN2	ENST00000377386.3	trans-golgi network protein 2	1914	1	0	1	0	0	0	0	0	0	hsa-miR-106b-5p	-0.09	-0.09	0.74	2005, 2007, 2009, 2011
FAIM2	ENST00000320634.3	Fas apoptotic inhibitory molecule 2	5	1	0	1	0	0	0	0	0	1	hsa-miR-106b-5p	-0.09	-0.09	0.45	2009, 2011
TSPAN9	ENST00000537971.1	tetraspanin 9	1410	1	0	1	0	0	0	0	0	3	hsa-miR-106b-5p	-0.09	-0.17	0.74	2007, 2009, 2011
DNAJC28	ENST00000381947.3	DnaJ (Hsp40) homolog, subfamily C, member 28	24	1	1	0	0	1	0	0	1	1	hsa-miR-106a-5p	-0.09	-0.38	0.54
TCF21	ENST00000367882.4	transcription factor 21	552	1	0	0	1	0	0	0	0	0	hsa-miR-93-5p	-0.09	-0.09	0.23
ACTR1A	ENST00000487599.1	ARP1 actin-related protein 1 homolog A, centractin alpha (yeast)	190	1	0	0	1	1	0	1	0	1	hsa-miR-519d-3p	-0.09	-0.11	0.29	2005, 2007, 2009, 2011
ROCK2	ENST00000315872.6	Rho-associated, coiled-coil containing protein kinase 2	142	2	0	1	1	1	0	1	0	0	hsa-miR-106a-5p	-0.09	-0.22	0.78
ACBD5	ENST00000396271.3	acyl-CoA binding domain containing 5	77	1	0	1	0	0	0	0	0	2	hsa-miR-106b-5p	-0.09	-0.17	0.74	2009, 2011
IGSF10	ENST00000282466.3	immunoglobulin superfamily, member 10	191	1	0	1	0	0	0	0	0	1	hsa-miR-106b-5p	-0.09	-0.28	0.74	2011
PRDM12	ENST00000253008.2	PR domain containing 12	15	1	0	0	1	0	0	0	0	1	hsa-miR-519d-3p	-0.09	-0.09	0.38	2005, 2007, 2009, 2011
HIAT1	ENST00000370152.3	hippocampus abundant transcript 1	1473	1	0	0	1	0	0	0	0	1	hsa-miR-106a-5p	-0.09	-0.09	0.22	2005, 2007
SLK	ENST00000335753.4	STE20-like kinase	260	1	0	1	0	0	0	0	0	3	hsa-miR-106a-5p	-0.09	-0.09	< 0.1
SLC6A9	ENST00000372310.3	solute carrier family 6 (neurotransmitter transporter, glycine), member 9	74	1	0	1	0	0	0	0	0	0	hsa-miR-519d-3p	-0.09	-0.09	0.74	2007, 2009, 2011
DSG4	ENST00000359747.4	desmoglein 4	5	1	1	0	0	0	0	0	0	0	hsa-miR-20b-5p	-0.09	-0.09	< 0.1	2009, 2011
RAPGEF5	ENST00000401957.2	Rap guanine nucleotide exchange factor (GEF) 5	32	1	0	1	0	0	0	0	0	2	hsa-miR-106b-5p	-0.09	-0.09	< 0.1	2009, 2011
SYNM	ENST00000560674.1	synemin, intermediate filament protein	36	1	0	1	0	0	0	0	0	1	hsa-miR-106b-5p	-0.09	-0.14	0.71	2011
NAV2	ENST00000360655.4	neuron navigator 2	337	1	0	1	0	0	0	0	0	0	hsa-miR-20a-5p	-0.09	-0.09	0.7	2009, 2011
TAL1	ENST00000371884.2	T-cell acute lymphocytic leukemia 1	5	1	0	1	0	0	0	0	0	0	hsa-miR-106b-5p	-0.09	-0.09	0.74	2005, 2007, 2009, 2011
UBE2B	ENST00000265339.2	ubiquitin-conjugating enzyme E2B	3421	1	1	0	0	3	0	3	0	1	hsa-miR-20b-5p	-0.09	-0.86	0.46
WDFY2	ENST00000298125.5	WD repeat and FYVE domain containing 2	85	2	2	0	0	0	0	0	0	5	hsa-miR-17-5p	-0.08	-0.41	0.92	2009, 2011
MOSPD2	ENST00000380492.3	motile sperm domain containing 2	76	1	1	0	0	0	0	0	0	0	hsa-miR-17-5p	-0.08	-0.36	0.87
DNM2	ENST00000314646.5	dynamin 2	1182	1	0	1	0	0	0	0	0	0	hsa-miR-106b-5p	-0.08	-0.08	0.74	2005, 2007, 2009, 2011
FAM84B	ENST00000304916.3	family with sequence similarity 84, member B	45	1	0	0	1	2	0	1	1	2	hsa-miR-106a-5p	-0.08	-0.08	0.26	2007, 2009
SLC30A7	ENST00000370112.4	solute carrier family 30 (zinc transporter), member 7	204	1	1	0	0	2	0	1	1	2	hsa-miR-17-5p	-0.08	-0.31	0.88	2011
AFF4	ENST00000265343.5	AF4/FMR2 family, member 4	2755	2	0	1	1	1	0	0	1	1	hsa-miR-106b-5p	-0.08	-0.09	0.59	2007, 2009, 2011
C16orf70	ENST00000219139.3	chromosome 16 open reading frame 70	485	1	0	0	1	0	0	0	0	0	hsa-miR-20b-5p	-0.08	-0.08	0.29	2007, 2009, 2011
VASP	ENST00000245932.6	vasodilator-stimulated phosphoprotein	1627	1	0	0	1	0	0	0	0	0	hsa-miR-20b-5p	-0.08	-0.08	0.25	2005, 2007, 2009, 2011
SLC5A3	ENST00000608209.1	sodium/myo-inositol cotransporter	24	1	1	0	0	1	0	0	1	2	hsa-miR-519d-3p	-0.08	-0.11	0.59	2011
SLC5A3	ENST00000381151.3	solute carrier family 5 (sodium/myo-inositol cotransporter), member 3	24	1	1	0	0	1	0	0	1	2	hsa-miR-519d-3p	-0.08	-0.11	0.59	2009
ARHGAP31	ENST00000264245.4	Rho GTPase activating protein 31	32	2	0	2	0	0	0	0	0	2	hsa-miR-106b-5p	-0.08	-0.26	0.74
SIN3B	ENST00000379803.1	SIN3 transcription regulator family member B	1084	1	0	1	0	0	0	0	0	2	hsa-miR-106b-5p	-0.08	-0.08	0.64
USP31	ENST00000219689.7	ubiquitin specific peptidase 31	214	2	0	2	0	1	0	0	1	1	hsa-miR-106a-5p	-0.08	-0.34	0.93	2007, 2009, 2011
IL17RD	ENST00000296318.7	interleukin 17 receptor D	108	3	0	2	1	0	0	0	0	1	hsa-miR-519d-3p	-0.08	-0.08	0.39	2005, 2007, 2009, 2011
BTG2	ENST00000290551.4	BTG family, member 2	758	1	0	0	1	0	0	0	0	1	hsa-miR-20b-5p	-0.08	-0.08	0.2	2005, 2007
ZSCAN25	ENST00000394152.2	zinc finger and SCAN domain containing 25	230	1	1	0	0	0	0	0	0	1	hsa-miR-519d-3p	-0.08	-0.13	0.12	2011
LACE1	ENST00000368977.4	lactation elevated 1	42	1	0	1	0	1	0	0	1	1	hsa-miR-106b-5p	-0.08	-0.25	0.74	2005, 2007, 2009, 2011
USP32	ENST00000300896.4	ubiquitin specific peptidase 32	85	1	1	0	0	0	0	0	0	0	hsa-miR-17-5p	-0.08	-0.21	0.38	2005, 2007, 2009, 2011
RUNDC1	ENST00000361677.1	RUN domain containing 1	927	1	0	1	0	3	0	2	1	2	hsa-miR-106b-5p	-0.08	-0.34	0.75	2009, 2011
FEM1B	ENST00000306917.4	fem-1 homolog b (C. elegans)	656	1	0	1	0	0	0	0	0	3	hsa-miR-20a-5p	-0.08	-0.19	0.33
SUV420H1	ENST00000304363.4	suppressor of variegation 4-20 homolog 1 (Drosophila)	62	2	0	1	1	1	0	1	0	1	hsa-miR-20b-5p	-0.08	-0.27	0.8	2005, 2007
SLC25A36	ENST00000446041.2	solute carrier family 25 (pyrimidine nucleotide carrier ), member 36	264	1	0	1	0	2	0	1	1	3	hsa-miR-106b-5p	-0.08	-0.21	0.74	2009, 2011
TMEM245	ENST00000374586.3	transmembrane protein 245	1320	1	1	0	0	1	0	1	0	4	hsa-miR-17-5p	-0.08	-0.09	0.7	2009, 2011
SLC4A7	ENST00000295736.5	solute carrier family 4, sodium bicarbonate cotransporter, member 7	146	1	0	1	0	0	0	0	0	2	hsa-miR-106b-5p	-0.08	-0.12	0.7	2005, 2007, 2009, 2011
AP3D1	ENST00000355272.6	adaptor-related protein complex 3, delta 1 subunit	464	1	0	0	1	0	0	0	0	0	hsa-miR-106a-5p	-0.08	-0.1	0.4	2005, 2007, 2009, 2011
MLLT1	ENST00000252674.7	myeloid/lymphoid or mixed-lineage leukemia (trithorax homolog, Drosophila); translocated to, 1	33	1	0	1	0	1	0	1	0	0	hsa-miR-106b-5p	-0.08	-0.1	0.74	2009
SV2B	ENST00000394232.1	synaptic vesicle glycoprotein 2B	7	1	0	1	0	0	0	0	0	0	hsa-miR-106b-5p	-0.08	-0.08	0.65	2009, 2011
GALNT10	ENST00000297107.6	UDP-N-acetyl-alpha-D-galactosamine:polypeptide N-acetylgalactosaminyltransferase 10 (GalNAc-T10)	3445	1	1	0	0	0	0	0	0	1	hsa-miR-519d-3p	-0.08	-0.08	0.43	2011
GIT2	ENST00000355312.3	G protein-coupled receptor kinase interacting ArfGAP 2	924	1	1	0	0	0	0	0	0	1	hsa-miR-17-5p	-0.08	-0.08	0.31	2009, 2011
TSR1	ENST00000301364.5	TSR1, 20S rRNA accumulation, homolog (S. cerevisiae)	559	1	1	0	0	1	0	1	0	1	hsa-miR-17-5p	-0.08	-0.31	< 0.1
ZBTB44	ENST00000525842.1	zinc finger and BTB domain containing 44	236	1	0	1	0	0	0	0	0	0	hsa-miR-106b-5p	-0.08	-0.08	ORF	2007, 2009, 2011
KIAA1147	ENST00000536163.1	KIAA1147	73	1	1	0	0	2	0	0	2	1	hsa-miR-17-5p	-0.08	-0.11	0.92	2007, 2009, 2011
MARCH6	ENST00000274140.5	membrane-associated ring finger (C3HC4) 6, E3 ubiquitin protein ligase	14086	1	0	0	1	1	1	0	0	0	hsa-miR-519d-3p	-0.07	-0.09	0.41	2007, 2009, 2011
RHO	ENST00000296271.3	rhodopsin	5	1	0	1	0	0	0	0	0	1	hsa-miR-106b-5p	-0.07	-0.07	< 0.1	2011
COL4A3	ENST00000396578.3	collagen, type IV, alpha 3 (Goodpasture antigen)	286	1	1	0	0	0	0	0	0	1	hsa-miR-519d-3p	-0.07	-0.07	0.49	2011
PTBP1	ENST00000350092.4	polypyrimidine tract binding protein 1	7007	1	0	0	1	0	0	0	0	0	hsa-miR-519d-3p	-0.07	-0.07	0.35	2007, 2009, 2011
UBE2QL1	ENST00000399816.3	ubiquitin-conjugating enzyme E2Q family-like 1	10	1	0	0	1	0	0	0	0	1	hsa-miR-106a-5p	-0.07	-0.07	0.26	2011
FNBP4	ENST00000263773.5	formin binding protein 4	91	1	0	0	1	0	0	0	0	1	hsa-miR-519d-3p	-0.07	-0.07	0.2	2005, 2007
KIAA0226	ENST00000273582.5	KIAA0226	89	1	0	1	0	1	0	1	0	0	hsa-miR-106b-5p	-0.07	-0.1	0.74	2009, 2011
FBXO41	ENST00000295133.5	F-box protein 41	175	1	0	1	0	1	0	1	0	1	hsa-miR-106b-5p	-0.07	-0.09	0.74	2007, 2009, 2011
AKAP11	ENST00000025301.2	A kinase (PRKA) anchor protein 11	71	1	0	0	1	2	0	1	1	2	hsa-miR-106a-5p	-0.07	-0.07	0.32	2009, 2011
TRIOBP	ENST00000406386.3	TRIO and F-actin binding protein	1545	1	0	0	1	2	0	2	0	1	hsa-miR-106a-5p	-0.07	-0.11	0.24	2011
PLXDC2	ENST00000377252.4	plexin domain containing 2	506	2	1	1	0	2	0	1	1	2	hsa-miR-519d-3p	-0.07	-0.18	0.92
AFF1	ENST00000395146.4	AF4/FMR2 family, member 1	28	1	0	1	0	1	0	0	1	1	hsa-miR-519d-3p	-0.07	-0.19	0.77	2009, 2011
FIGN	ENST00000333129.3	fidgetin	10	1	0	1	0	1	0	0	1	1	hsa-miR-106b-5p	-0.07	-0.14	0.73
RAB10	ENST00000264710.4	RAB10, member RAS oncogene family	998	1	0	1	0	2	0	2	0	2	hsa-miR-519d-3p	-0.07	-0.34	0.74	2005, 2007, 2011
PPARD	ENST00000448077.2	peroxisome proliferator-activated receptor delta	239	1	0	0	1	0	0	0	0	0	hsa-miR-106a-5p	-0.07	-0.07	0.26	2009, 2011
TMEM132B	ENST00000299308.3	transmembrane protein 132B	5	1	1	0	0	3	0	1	2	2	hsa-miR-106a-5p	-0.07	-0.07	0.26
SRSF12	ENST00000452027.2	serine/arginine-rich splicing factor 12	53	1	0	1	0	2	0	2	0	1	hsa-miR-106b-5p	-0.07	-0.36	0.6	2009, 2011
ST3GAL1	ENST00000319914.5	ST3 beta-galactoside alpha-2,3-sialyltransferase 1	59	1	0	1	0	0	0	0	0	3	hsa-miR-519d-3p	-0.07	-0.19	0.74	2011
E2F3	ENST00000346618.3	E2F transcription factor 3	91	1	1	0	0	0	0	0	0	0	hsa-miR-17-5p	-0.07	-0.07	0.78	2007, 2009, 2011
EPAS1	ENST00000263734.3	endothelial PAS domain protein 1	3689	2	0	1	1	1	0	0	1	0	hsa-miR-106a-5p	-0.07	-0.07	0.36	2005, 2007
HOXD11	ENST00000249504.5	homeobox D11	124	1	1	0	0	1	0	1	0	2	hsa-miR-519d-3p	-0.07	-0.21	0.71
ARHGEF7	ENST00000426073.2	Rho guanine nucleotide exchange factor (GEF) 7	361	1	0	1	0	0	0	0	0	2	hsa-miR-106b-5p	-0.07	-0.07	< 0.1	2011
SIPA1L3	ENST00000222345.6	signal-induced proliferation-associated 1 like 3	1578	1	0	1	0	0	0	0	0	0	hsa-miR-106b-5p	-0.07	-0.07	0.74	2007, 2009, 2011
SCML2	ENST00000251900.4	sex comb on midleg-like 2 (Drosophila)	7	1	0	1	0	0	0	0	0	1	hsa-miR-106b-5p	-0.07	-0.07	0.4	2005, 2007, 2011
SKIDA1	ENST00000449193.2	SKI/DACH domain containing 1	18	1	0	0	1	0	0	0	0	0	hsa-miR-106a-5p	-0.07	-0.07	0.23	2005, 2007
LRP1B	ENST00000389484.3	low density lipoprotein receptor-related protein 1B	26	1	0	1	0	0	0	0	0	0	hsa-miR-106b-5p	-0.07	-0.08	0.23	2011
PAFAH1B1	ENST00000397195.5	platelet-activating factor acetylhydrolase 1b, regulatory subunit 1 (45kDa)	1570	1	1	0	0	0	0	0	0	1	hsa-miR-93-5p	-0.07	-0.16	0.9	2005, 2007, 2009, 2011
NBEAL2	ENST00000450053.3	neurobeachin-like 2	70	1	0	1	0	0	0	0	0	0	hsa-miR-106b-5p	-0.07	-0.07	< 0.1
TOLLIP	ENST00000317204.6	toll interacting protein	1536	1	1	0	0	0	0	0	0	0	hsa-miR-17-5p	-0.07	-0.28	0.51	2011
FAM168A	ENST00000064778.4	family with sequence similarity 168, member A	68	1	0	0	1	1	0	0	1	2	hsa-miR-519d-3p	-0.07	-0.07	0.39	2007, 2009, 2011
NKX2-2	ENST00000377142.4	NK2 homeobox 2	10	1	0	0	1	0	0	0	0	0	hsa-miR-519d-3p	-0.07	-0.07	0.21	2005, 2007, 2009, 2011
ZBTB6	ENST00000373659.3	zinc finger and BTB domain containing 6	55	1	0	1	0	1	0	0	1	0	hsa-miR-106b-5p	-0.07	-0.16	0.76	2007, 2009, 2011
MPDZ	ENST00000319217.7	multiple PDZ domain protein	341	1	0	0	1	0	0	0	0	0	hsa-miR-519d-3p	-0.07	-0.07	0.24	2009, 2011
ATL3	ENST00000398868.3	atlastin GTPase 3	734	1	1	0	0	3	0	0	3	2	hsa-miR-106a-5p	-0.07	-0.21	0.96	2005, 2007, 2009, 2011
FAM46C	ENST00000369448.3	family with sequence similarity 46, member C	74	1	1	0	0	2	0	1	1	1	hsa-miR-519d-3p	-0.06	-0.23	0.86	2005, 2007, 2009, 2011
GXYLT1	ENST00000398675.3	glucoside xylosyltransferase 1	126	2	0	0	2	1	0	1	0	1	hsa-miR-20b-5p	-0.06	-0.08	0.52	2009, 2011
ACIN1	ENST00000557515.1	apoptotic chromatin condensation inducer 1	141	1	0	0	1	0	0	0	0	0	hsa-miR-106a-5p	-0.06	-0.06	0.22	2005, 2007
ZNF74	ENST00000357502.5	zinc finger protein 74	142	1	0	1	0	1	0	1	0	1	hsa-miR-106b-5p	-0.06	-0.2	< 0.1
ARHGAP35	ENST00000404338.3	Rho GTPase activating protein 35	278	1	1	0	0	1	0	1	0	0	hsa-miR-17-5p	-0.06	-0.06	0.96	2005, 2007, 2009, 2011
ARSJ	ENST00000315366.7	arylsulfatase family, member J	386	1	0	0	1	0	0	0	0	0	hsa-miR-20b-5p	-0.06	-0.06	0.25	2009, 2011
ABI1	ENST00000376170.4	abl-interactor 1	317	1	0	1	0	0	0	0	0	0	hsa-miR-106b-5p	-0.06	-0.1	0.3
TACC1	ENST00000330691.6	transforming, acidic coiled-coil containing protein 1	186	1	0	1	0	0	0	0	0	1	hsa-miR-519d-3p	-0.06	-0.23	0.74	2009, 2011
STXBP5	ENST00000367481.3	syntaxin binding protein 5 (tomosyn)	555	1	0	1	0	3	0	2	1	4	hsa-miR-519d-3p	-0.06	-0.41	0.69	2011
CELSR2	ENST00000271332.3	cadherin, EGF LAG seven-pass G-type receptor 2	2475	1	0	1	0	0	0	0	0	0	hsa-miR-106b-5p	-0.06	-0.06	0.72	2005, 2007, 2009, 2011
URGCP	ENST00000223341.7	upregulator of cell proliferation	180	1	0	1	0	0	0	0	0	0	hsa-miR-106b-5p	-0.06	-0.06	< 0.1
TNRC6B	ENST00000335727.9	trinucleotide repeat containing 6B	69	2	1	0	1	3*	0	2	0	4	hsa-miR-106a-5p	-0.06	-0.08	0.82	2007, 2009, 2011
MKLN1	ENST00000352689.6	muskelin 1, intracellular mediator containing kelch motifs	477	1	1	0	0	4	0	1	3	3	hsa-miR-519d-3p	-0.06	-0.09	< 0.1	2009, 2011
ERC1	ENST00000355446.5	ELKS/RAB6-interacting/CAST family member 1	159	1	1	0	0	1	1	0	0	1	hsa-miR-106a-5p	-0.06	-0.06	0.96	2011
SP8	ENST00000418710.2	Sp8 transcription factor	95	1	0	1	0	0	0	0	0	2	hsa-miR-106b-5p	-0.06	-0.07	0.74	2007, 2009, 2011
BZW1	ENST00000409600.1	basic leucine zipper and W2 domains 1	470	1	0	0	1	0	0	0	0	1	hsa-miR-93-5p	-0.06	-0.06	0.24
PHC3	ENST00000495893.2	polyhomeotic homolog 3 (Drosophila)	366	1	0	1	0	3	0	2	1	1	hsa-miR-519d-3p	-0.06	-0.21	0.73	2009, 2011
MED6	ENST00000440435.2	mediator complex subunit 6	776	1	0	1	0	1	0	1	0	0	hsa-miR-106a-5p	-0.06	-0.15	< 0.1
TIAM1	ENST00000286827.3	T-cell lymphoma invasion and metastasis 1	20	1	0	1	0	0	0	0	0	1	hsa-miR-20a-5p	-0.06	-0.23	0.71	2007, 2009, 2011
C3orf70	ENST00000335012.2	chromosome 3 open reading frame 70	19	1	0	0	1	2	0	0	2	2	hsa-miR-106a-5p	-0.06	-0.07	0.33	2007, 2009, 2011
TTC7A	ENST00000319190.5	tetratricopeptide repeat domain 7A	400	1	0	1	0	0	0	0	0	0	hsa-miR-106a-5p	-0.06	-0.06	< 0.1
PPP4R1L	ENST00000334187.8	protein phosphatase 4, regulatory subunit 1-like	27	1	1	0	0	2	0	2	0	0	hsa-miR-20a-5p	-0.06	-0.09	< 0.1
ARMC8	ENST00000469044.1	armadillo repeat containing 8	398	1	1	0	0	0	0	0	0	2	hsa-miR-17-5p	-0.05	-0.38	0.89
CDCA7	ENST00000306721.3	cell division cycle associated 7	182	1	0	1	0	0	0	0	0	1	hsa-miR-20a-5p	-0.05	-0.23	< 0.1	2009, 2011
RARB	ENST00000437042.2	retinoic acid receptor, beta	48	1	0	0	1	0	0	0	0	1	hsa-miR-106a-5p	-0.05	-0.05	0.24	2007, 2009, 2011
ITFG1	ENST00000544001.2	integrin alpha FG-GAP repeat containing 1	1443	1	0	1	0	0	0	0	0	0	hsa-miR-106b-5p	-0.05	-0.29	0.3	2009, 2011
UGDH	ENST00000316423.6	UDP-glucose 6-dehydrogenase	735	1	0	0	1	0	0	0	0	0	hsa-miR-519d-3p	-0.05	-0.08	0.21	2009
WHSC1	ENST00000382895.3	Wolf-Hirschhorn syndrome candidate 1	1148	1	0	1	0	2	0	1	1	2	hsa-miR-106a-5p	-0.05	-0.05	0.32	2011
PPP1R3G	ENST00000405617.2	protein phosphatase 1, regulatory subunit 3G	29	1	1	0	0	0	0	0	0	0	hsa-miR-17-5p	-0.05	-0.07	< 0.1
XIAP	ENST00000371199.3	X-linked inhibitor of apoptosis	153	2	0	0	2	2	0	2	0	2	hsa-miR-106a-5p	-0.05	-0.08	0.45	2011
SEPT7	ENST00000435235.1	septin 7	97	1	0	0	1	0	0	0	0	1	hsa-miR-519d-3p	-0.05	-0.06	0.23
HS3ST3A1	ENST00000284110.1	heparan sulfate (glucosamine) 3-O-sulfotransferase 3A1	148	1	0	0	1	0	0	0	0	3	hsa-miR-106a-5p	-0.05	-0.06	0.22
WNK1	ENST00000315939.6	WNK lysine deficient protein kinase 1	950	1	0	0	1	0	0	0	0	1	hsa-miR-106a-5p	-0.05	-0.05	0.23	2009, 2011
NFAT5	ENST00000354436.2	nuclear factor of activated T-cells 5, tonicity-responsive	128	1	1	0	0	5	0	0	5	1	hsa-miR-20b-5p	-0.05	-0.11	0.96	2005, 2007, 2009, 2011
GPR37L1	ENST00000367282.5	G protein-coupled receptor 37 like 1	5	1	0	0	1	1	0	1	0	2	hsa-miR-93-5p	-0.05	-0.05	0.4
CHD2	ENST00000394196.4	chromodomain helicase DNA binding protein 2	1237	1	0	1	0	0	0	0	0	2	hsa-miR-106b-5p	-0.05	-0.05	< 0.1
PALLD	ENST00000261509.6	palladin, cytoskeletal associated protein	4423	1	0	1	0	0	0	0	0	0	hsa-miR-20a-5p	-0.05	-0.05	ORF	2009
ZRANB1	ENST00000359653.4	zinc finger, RAN-binding domain containing 1	724	1	0	1	0	0	0	0	0	1	hsa-miR-106b-5p	-0.05	-0.14	0.74	2009, 2011
HP1BP3	ENST00000312239.5	heterochromatin protein 1, binding protein 3	1886	1	0	1	0	1	0	0	1	1	hsa-miR-106b-5p	-0.05	-0.23	0.74	2011
FNDC3B	ENST00000336824.4	fibronectin type III domain containing 3B	509	1	1	0	0	1	0	0	1	0	hsa-miR-519d-3p	-0.05	-0.09	0.27	2005, 2007, 2009, 2011
UBE2Q2	ENST00000267938.4	ubiquitin-conjugating enzyme E2Q family member 2	106	1	0	1	0	0	0	0	0	0	hsa-miR-106b-5p	-0.05	-0.3	0.67	2007, 2011
FAM160B2	ENST00000289921.7	family with sequence similarity 160, member B2	803	1	0	1	0	0	0	0	0	0	hsa-miR-106b-5p	-0.04	-0.04	< 0.1
TRIM36	ENST00000282369.3	tripartite motif containing 36	85	1	1	0	0	1	0	0	1	1	hsa-miR-519d-3p	-0.04	-0.42	0.95	2005, 2007, 2009, 2011
RNF4	ENST00000511859.1	ring finger protein 4	33	1	0	0	1	0	0	0	0	0	hsa-miR-106a-5p	-0.04	-0.06	0.23	2005, 2007, 2009, 2011
KLHL8	ENST00000273963.5	kelch-like family member 8	266	1	0	0	1	2	0	1	1	1	hsa-miR-106a-5p	-0.04	-0.05	0.29
SPTY2D1	ENST00000336349.5	SPT2, Suppressor of Ty, domain containing 1 (S. cerevisiae)	241	1	0	1	0	1	0	1	0	0	hsa-miR-106b-5p	-0.04	-0.21	0.64	2007, 2009, 2011
HIVEP3	ENST00000372583.1	human immunodeficiency virus type I enhancer binding protein 3	84	1	0	0	1	0	0	0	0	2	hsa-miR-106a-5p	-0.04	-0.04	0.36
RIMKLA	ENST00000431473.3	ribosomal modification protein rimK-like family member A	100	1	0	1	0	2	0	0	2	5	hsa-miR-106b-5p	-0.04	-0.17	0.78	2009, 2011
TMTC1	ENST00000256062.5	transmembrane and tetratricopeptide repeat containing 1	379	1	1	0	0	1	0	1	0	2	hsa-miR-106a-5p	-0.04	-0.05	< 0.1	2011
ICMT	ENST00000343813.5	isoprenylcysteine carboxyl methyltransferase	558	1	0	1	0	0	0	0	0	0	hsa-miR-106b-5p	-0.04	-0.24	0.74	2009, 2011
MBTPS1	ENST00000343411.3	membrane-bound transcription factor peptidase, site 1	1502	1	0	0	1	0	0	0	0	0	hsa-miR-519d-3p	-0.04	-0.04	0.29	2009, 2011
ABCA1	ENST00000374736.3	ATP-binding cassette, sub-family A (ABC1), member 1	184	1	1	0	0	0	0	0	0	4	hsa-miR-17-5p	-0.04	-0.04	0.96	2005, 2007, 2009, 2011
TIMM8B	ENST00000504148.2	translocase of inner mitochondrial membrane 8 homolog B (yeast)	12	1	1	0	0	0	0	0	0	0	hsa-miR-519d-3p	-0.04	-0.39	< 0.1
CDK6	ENST00000265734.4	cyclin-dependent kinase 6	1116	1	0	1	0	0	0	0	0	3	hsa-miR-106b-5p	-0.04	-0.05	< 0.1	2011
ZNF652	ENST00000362063.2	zinc finger protein 652	33	3	0	3	0	0	0	0	0	5	hsa-miR-106b-5p	-0.04	-0.51	0.97	2005, 2007, 2011
FSTL4	ENST00000265342.7	follistatin-like 4	60	1	0	0	1	1	1	0	0	0	hsa-miR-519d-3p	-0.04	-0.05	0.2	2009, 2011
AP2B1	ENST00000262325.7	adaptor-related protein complex 2, beta 1 subunit	353	1	1	0	0	1	0	1	0	0	hsa-miR-106a-5p	-0.04	-0.34	0.96	2009, 2011
AHRR	ENST00000316418.5	aryl-hydrocarbon receptor repressor	1049	1	0	1	0	1	1	0	0	2	hsa-miR-106a-5p	-0.04	-0.05	< 0.1	2009, 2011
TWIST1	ENST00000242261.5	twist basic helix-loop-helix transcription factor 1	190	1	0	1	0	0	0	0	0	1	hsa-miR-106b-5p	-0.04	-0.04	< 0.1
PPP6R1	ENST00000412770.2	protein phosphatase 6, regulatory subunit 1	292	1	0	1	0	0	0	0	0	0	hsa-miR-106b-5p	-0.04	-0.05	< 0.1	2009
SRI	ENST00000265729.2	sorcin	278	1	0	0	1	1	0	0	1	1	hsa-miR-106a-5p	-0.04	-0.14	0.45
GPLD1	ENST00000230036.1	glycosylphosphatidylinositol specific phospholipase D1	51	1	0	1	0	0	0	0	0	0	hsa-miR-106b-5p	-0.04	-0.2	0.36
EGFR	ENST00000275493.2	epidermal growth factor receptor	632	1	0	1	0	0	0	0	0	3	hsa-miR-106b-5p	-0.04	-0.05	< 0.1
GNA11	ENST00000078429.4	guanine nucleotide binding protein (G protein), alpha 11 (Gq class)	1513	1	0	1	0	0	0	0	0	0	hsa-miR-106b-5p	-0.04	-0.04	0.54
FAT3	ENST00000298047.6	FAT atypical cadherin 3	30	1	1	0	0	1	0	0	1	1	hsa-miR-106a-5p	-0.04	-0.04	0.51	2009, 2011
AK4	ENST00000545314.1	adenylate kinase 4	116	1	1	0	0	1	0	0	1	1	hsa-miR-106a-5p	-0.04	-0.04	< 0.1	2011
SLC1A2	ENST00000278379.3	solute carrier family 1 (glial high affinity glutamate transporter), member 2	5	1	0	1	0	1	0	1	0	1	hsa-miR-106a-5p	-0.04	-0.04	< 0.1	2005, 2007, 2009, 2011
SENP5	ENST00000323460.5	SUMO1/sentrin specific peptidase 5	125	1	1	0	0	1	0	1	0	2	hsa-miR-106a-5p	-0.04	-0.05	0.66	2009, 2011
PER1	ENST00000317276.4	period circadian clock 1	1210	1	0	1	0	0	0	0	0	1	hsa-miR-20a-5p	-0.04	-0.15	0.6
IL6ST	ENST00000381287.4	interleukin 6 signal transducer (gp130, oncostatin M receptor)	213	1	0	0	1	3	0	0	3	6	hsa-miR-106a-5p	-0.04	-0.04	0.39	2011
DAB1	ENST00000371236.2	Dab, reelin signal transducer, homolog 1 (Drosophila)	490	1	0	0	1	0	0	0	0	1	hsa-miR-20b-5p	-0.04	-0.06	0.22
SLC30A5	ENST00000396591.3	solute carrier family 30 (zinc transporter), member 5	677	1	0	0	1	2	0	2	0	0	hsa-miR-106a-5p	-0.04	-0.11	0.25
G3BP1	ENST00000394123.3	GTPase activating protein (SH3 domain) binding protein 1	688	2	2	0	0	1	0	1	0	7	hsa-miR-519d-3p	-0.04	-0.16	0.95
REV3L	ENST00000368802.3	REV3-like, polymerase (DNA directed), zeta, catalytic subunit	9	1	0	0	1	0	0	0	0	1	hsa-miR-20b-5p	-0.04	-0.04	0.2	2005, 2007
ALG3	ENST00000418734.2	ALG3, alpha-1,3- mannosyltransferase	63	1	1	0	0	0	0	0	0	0	hsa-miR-519d-3p	-0.04	-0.59	0.94
ATG14	ENST00000247178.5	autophagy related 14	25	1	1	0	0	2	1	0	1	1	hsa-miR-20b-5p	-0.04	-0.21	0.96	2009, 2011
CHST7	ENST00000276055.3	carbohydrate (N-acetylglucosamine 6-O) sulfotransferase 7	406	1	0	1	0	0	0	0	0	1	hsa-miR-106a-5p	-0.04	-0.06	0.55
BRWD1	ENST00000342449.3	bromodomain and WD repeat domain containing 1	96	1	1	0	0	3	1	1	1	4	hsa-miR-519d-3p	-0.04	-0.15	0.52
SHISA6	ENST00000441885.3	shisa family member 6	5	1	0	0	1	0	0	0	0	2	hsa-miR-519d-3p	-0.04	-0.04	0.21
TRPC4	ENST00000379705.3	transient receptor potential cation channel, subfamily C, member 4	21	1	0	0	1	0	0	0	0	2	hsa-miR-106a-5p	-0.04	-0.04	0.21
HDAC4	ENST00000345617.3	histone deacetylase 4	48	1	1	0	0	1	0	0	1	3	hsa-miR-519d-3p	-0.04	-0.06	0.76	2005, 2007, 2009, 2011
TRIM71	ENST00000383763.5	tripartite motif containing 71, E3 ubiquitin protein ligase	67	2	0	2	0	1	0	0	1	3	hsa-miR-106a-5p	-0.04	-0.05	0.84
C14orf28	ENST00000325192.3	chromosome 14 open reading frame 28	98	1	1	0	0	1	1	0	0	0	hsa-miR-17-5p	-0.04	-0.69	0.72	2007, 2009, 2011
M6PR	ENST00000000412.3	mannose-6-phosphate receptor (cation dependent)	46	1	0	1	0	1	0	0	1	0	hsa-miR-519d-3p	-0.04	-0.38	0.69	2005, 2007, 2009, 2011
USP37	ENST00000258399.3	ubiquitin specific peptidase 37	14	1	0	1	0	0	0	0	0	1	hsa-miR-106b-5p	-0.04	-0.09	0.74	2009, 2011
SMAD6	ENST00000288840.5	SMAD family member 6	660	1	0	1	0	0	0	0	0	0	hsa-miR-519d-3p	-0.04	-0.31	0.74	2005, 2007, 2009, 2011
SEMA4G	ENST00000210633.3	sema domain, immunoglobulin domain (Ig), transmembrane domain (TM) and short cytoplasmic domain, (semaphorin) 4G	1015	1	0	1	0	0	0	0	0	0	hsa-miR-106b-5p	-0.04	-0.04	0.69	2005, 2007, 2009, 2011
CREB5	ENST00000357727.2	cAMP responsive element binding protein 5	54	1	1	0	0	2	0	1	1	2	hsa-miR-519d-3p	-0.04	-0.19	0.69	2005, 2007, 2009, 2011
RAPH1	ENST00000319170.5	Ras association (RalGDS/AF-6) and pleckstrin homology domains 1	126	1	1	0	0	1	0	0	1	2	hsa-miR-519d-3p	-0.04	-0.05	0.71	2009, 2011
GID4	ENST00000268719.4	GID complex subunit 4	79	1	0	1	0	0	0	0	0	0	hsa-miR-106b-5p	-0.04	-0.26	0.74	2007, 2009, 2011
ATXN7L1	ENST00000419735.3	ataxin 7-like 1	67	1	1	0	0	0	0	0	0	0	hsa-miR-17-5p	-0.04	-0.04	0.9	2009, 2011
APPL1	ENST00000288266.3	adaptor protein, phosphotyrosine interaction, PH domain and leucine zipper containing 1	908	1	0	0	1	2	0	0	2	1	hsa-miR-106a-5p	-0.04	-0.05	0.25	2009, 2011
TMEM50B	ENST00000542230.2	transmembrane protein 50B	528	1	0	1	0	1	0	1	0	0	hsa-miR-106b-5p	-0.03	-0.25	0.57	2007, 2009, 2011
EFNB1	ENST00000204961.4	ephrin-B1	386	1	0	1	0	0	0	0	0	0	hsa-miR-106b-5p	-0.03	-0.03	< 0.1	2005, 2007, 2009, 2011
RUNX1	ENST00000344691.4	runt-related transcription factor 1	182	1	0	1	0	0	0	0	0	4	hsa-miR-106b-5p	-0.03	-0.1	0.74	2011
TMEM167A	ENST00000502346.1	transmembrane protein 167A	1029	1	1	0	0	0	0	0	0	1	hsa-miR-519d-3p	-0.03	-0.52	0.85	2009, 2011
WHSC1L1	ENST00000317025.8	Wolf-Hirschhorn syndrome candidate 1-like 1	481	1	0	0	1	1	0	1	0	1	hsa-miR-93-5p	-0.03	-0.04	0.21
MYO5B	ENST00000285039.7	myosin VB	12	1	1	0	0	0	0	0	0	4	hsa-miR-17-5p	-0.03	-0.03	0.68	2009, 2011
WIPF2	ENST00000323571.4	WAS/WASL interacting protein family, member 2	214	2	0	2	0	1	0	1	0	1	hsa-miR-20a-5p	-0.03	-0.21	0.58	2009, 2011
PPP2CA	ENST00000481195.1	protein phosphatase 2, catalytic subunit, alpha isozyme	11344	1	0	0	1	2	0	2	0	0	hsa-miR-106a-5p	-0.03	-0.09	0.39	2005, 2007, 2009, 2011
MECP2	ENST00000303391.6	methyl CpG binding protein 2 (Rett syndrome)	1474	1	0	1	0	1	0	0	1	2	hsa-miR-106b-5p	-0.03	-0.17	0.71	2005, 2007, 2009, 2011
AJAP1	ENST00000378191.4	adherens junctions associated protein 1	5	1	0	1	0	1	0	0	1	5	hsa-miR-106a-5p	-0.03	-0.03	< 0.1
SRGAP3	ENST00000383836.3	SLIT-ROBO Rho GTPase activating protein 3	38	2	0	2	0	0	0	0	0	0	hsa-miR-106b-5p	-0.03	-0.16	0.93	2005, 2007, 2009, 2011
TANC2	ENST00000424789.2	tetratricopeptide repeat, ankyrin repeat and coiled-coil containing 2	155	1	1	0	0	0	0	0	0	1	hsa-miR-106a-5p	-0.03	-0.03	0.96	2009, 2011
NTN1	ENST00000173229.2	netrin 1	12	1	1	0	0	0	0	0	0	1	hsa-miR-106a-5p	-0.03	-0.03	0.87	2009, 2011
BCR	ENST00000305877.8	breakpoint cluster region	5	1	1	0	0	0	0	0	0	3	hsa-miR-106a-5p	-0.03	-0.03	0.81	2009, 2011
KIAA2018	ENST00000316407.4	KIAA2018	23	1	1	0	0	0	0	0	0	4	hsa-miR-106a-5p	-0.03	-0.03	0.74	2009, 2011
ADAR	ENST00000292205.5	adenosine deaminase, RNA-specific	633	1	1	0	0	0	0	0	0	2	hsa-miR-106a-5p	-0.03	-0.03	0.63	2009, 2011
ITPKB	ENST00000272117.3	inositol-trisphosphate 3-kinase B	5	1	1	0	0	0	0	0	0	1	hsa-miR-106a-5p	-0.03	-0.03	0.57	2009, 2011
ONECUT3	ENST00000382349.4	one cut homeobox 3	5	1	0	0	1	1	0	1	0	1	hsa-miR-106a-5p	-0.03	-0.03	0.25
TGFBRAP1	ENST00000393359.2	transforming growth factor, beta receptor associated protein 1	435	1	1	0	0	0	0	0	0	0	hsa-miR-106a-5p	-0.03	-0.03	0.11
PPM1A	ENST00000395076.4	protein phosphatase, Mg2+/Mn2+ dependent, 1A	412	1	0	1	0	1	0	0	1	3	hsa-miR-519d-3p	-0.03	-0.17	0.74	2011
SEMA7A	ENST00000261918.4	semaphorin 7A, GPI membrane anchor (John Milton Hagen blood group)	65	1	1	0	0	0	0	0	0	0	hsa-miR-17-5p	-0.03	-0.44	0.95	2011
LUZP1	ENST00000418342.1	leucine zipper protein 1	434	1	1	0	0	0	0	0	0	2	hsa-miR-106a-5p	-0.03	-0.03	0.95	2005, 2007, 2009, 2011
KPNA4	ENST00000334256.4	karyopherin alpha 4 (importin alpha 3)	111	1	0	0	1	1	1	0	0	3	hsa-miR-106a-5p	-0.03	-0.04	0.42	2005, 2007, 2009, 2011
ATP11A	ENST00000487903.1	ATPase, class VI, type 11A	731	1	0	0	1	1	0	1	0	1	hsa-miR-106a-5p	-0.03	-0.03	0.23	2009, 2011
MCL1	ENST00000369026.2	myeloid cell leukemia sequence 1 (BCL2-related)	374	1	1	0	0	0	0	0	0	0	hsa-miR-519d-3p	-0.03	-0.34	0.93	2007, 2009, 2011
CCDC50	ENST00000392455.3	coiled-coil domain containing 50	961	1	1	0	0	1	0	1	0	5	hsa-miR-519d-3p	-0.03	-0.08	0.67	2011
TRPS1	ENST00000395715.3	trichorhinophalangeal syndrome I	94	1	0	1	0	0	0	0	0	2	hsa-miR-106a-5p	-0.03	-0.06	0.12	2009, 2011
UBN2	ENST00000473989.3	ubinuclein 2	238	1	0	1	0	0	0	0	0	7	hsa-miR-519d-3p	-0.03	-0.03	0.65
KCNMB3	ENST00000497599.1	potassium large conductance calcium-activated channel, subfamily M beta member 3	8	1	0	0	1	1	0	0	1	0	hsa-miR-519d-3p	-0.03	-0.07	0.25
RIMS2	ENST00000507740.1	regulating synaptic membrane exocytosis 2	8	1	0	0	1	2	0	0	2	1	hsa-miR-519d-3p	-0.03	-0.03	0.24	2011
WWC2	ENST00000403733.3	WW and C2 domain containing 2	717	1	0	1	0	1	0	0	1	1	hsa-miR-106a-5p	-0.03	-0.14	0.78	2009, 2011
KLF11	ENST00000305883.1	Kruppel-like factor 11	42	1	1	0	0	0	0	0	0	0	hsa-miR-17-5p	-0.03	-0.16	0.96	2005, 2007, 2009, 2011
MICAL3	ENST00000441493.2	microtubule associated monooxygenase, calponin and LIM domain containing 3	58	1	0	1	0	0	0	0	0	0	hsa-miR-20a-5p	-0.03	-0.03	< 0.1	2009, 2011
PSMB5	ENST00000493471.2	proteasome (prosome, macropain) subunit, beta type, 5	156	1	0	1	0	1	0	1	0	1	hsa-miR-106b-5p	-0.03	-0.26	0.74
FRZB	ENST00000295113.4	frizzled-related protein	43	1	1	0	0	0	0	0	0	0	hsa-miR-17-5p	-0.03	-0.24	0.67	2011
AKAP13	ENST00000394518.2	A kinase (PRKA) anchor protein 13	53	1	1	0	0	0	0	0	0	1	hsa-miR-106a-5p	-0.03	-0.03	0.95	2005, 2007, 2009, 2011
OTUD3	ENST00000375120.3	OTU domain containing 3	438	1	0	0	1	0	0	0	0	2	hsa-miR-519d-3p	-0.03	-0.03	0.28	2009, 2011
STRBP	ENST00000447404.2	spermatid perinuclear RNA binding protein	575	2	1	0	1	0	0	0	0	2	hsa-miR-93-5p	-0.03	-0.08	0.21
TCEB3	ENST00000418390.2	transcription elongation factor B (SIII), polypeptide 3 (110kDa, elongin A)	3007	1	1	0	0	1	0	0	1	1	hsa-miR-106a-5p	-0.03	-0.27	0.89	2011
ACAP2	ENST00000326793.6	ArfGAP with coiled-coil, ankyrin repeat and PH domains 2	253	1	1	0	0	0	0	0	0	2	hsa-miR-106a-5p	-0.03	-0.03	0.53	2009, 2011
SATB1	ENST00000338745.6	SATB homeobox 1	312	1	0	1	0	0	0	0	0	2	hsa-miR-106b-5p	-0.02	-0.12	0.6
CLUH	ENST00000570628.2	clustered mitochondria (cluA/CLU1) homolog	125	1	1	0	0	0	0	0	0	0	hsa-miR-106a-5p	-0.02	-0.03	0.24	2009, 2011
SLC2A8	ENST00000373360.3	solute carrier family 2 (facilitated glucose transporter), member 8	324	1	1	0	0	1	0	1	0	0	hsa-miR-106a-5p	-0.02	-0.59	< 0.1
EIF2S1	ENST00000256383.4	eukaryotic translation initiation factor 2, subunit 1 alpha, 35kDa	3360	1	0	1	0	0	0	0	0	2	hsa-miR-106b-5p	-0.02	-0.25	0.69	2009
PIK3R1	ENST00000521381.1	phosphoinositide-3-kinase, regulatory subunit 1 (alpha)	217	1	0	1	0	0	0	0	0	2	hsa-miR-20a-5p	-0.02	-0.03	0.65	2005, 2007, 2009, 2011
FZD4	ENST00000531380.1	frizzled family receptor 4	5	1	0	0	1	0	0	0	0	3	hsa-miR-519d-3p	-0.02	-0.02	0.26	2005, 2007, 2009, 2011
ACVRL1	ENST00000550683.1	activin A receptor type II-like 1	68	2	0	2	0	0	0	0	0	0	hsa-miR-106a-5p	-0.02	-0.04	0.15
USP47	ENST00000339865.5	ubiquitin specific peptidase 47	665	1	1	0	0	0	0	0	0	1	hsa-miR-519d-3p	-0.02	-0.14	0.34
MAGOHB	ENST00000539554.1	mago-nashi homolog B (Drosophila)	63	1	0	0	1	0	0	0	0	0	hsa-miR-20b-5p	-0.02	-0.07	0.2
IPMK	ENST00000373935.3	inositol polyphosphate multikinase	196	1	0	0	1	1	0	1	0	2	hsa-miR-106a-5p	-0.02	-0.06	0.3	2011
PSEN1	ENST00000324501.5	presenilin 1	1340	1	0	1	0	0	0	0	0	1	hsa-miR-106b-5p	-0.02	-0.04	< 0.1	2011
EIF5B	ENST00000289371.6	eukaryotic translation initiation factor 5B	188	2	0	2	0	0	0	0	0	0	hsa-miR-20a-5p	-0.02	-0.44	0.93
CBX8	ENST00000269385.4	chromobox homolog 8	474	1	1	0	0	0	0	0	0	0	hsa-miR-17-5p	-0.02	-0.18	0.95
MLLT6	ENST00000325718.7	myeloid/lymphoid or mixed-lineage leukemia (trithorax homolog, Drosophila); translocated to, 6	24	1	0	0	1	1	0	0	1	4	hsa-miR-519d-3p	-0.02	-0.04	0.24	2011
BNIP3L	ENST00000380629.2	BCL2/adenovirus E1B 19kDa interacting protein 3-like	191	1	0	1	0	1	0	0	1	1	hsa-miR-106a-5p	-0.02	-0.29	0.7	2009, 2011
PLAGL2	ENST00000246229.4	pleiomorphic adenoma gene-like 2	254	1	0	1	0	1	0	0	1	1	hsa-miR-519d-3p	-0.02	-0.2	0.75	2005, 2007, 2009, 2011
BRD4	ENST00000263377.2	bromodomain containing 4	849	1	0	0	1	1	0	1	0	0	hsa-miR-106a-5p	-0.02	-0.03	0.22
COX20	ENST00000411948.2	COX20 cytochrome C oxidase assembly factor	693	1	0	1	0	5	0	3	2	1	hsa-miR-519d-3p	-0.02	-0.31	0.78
DNAL1	ENST00000553645.2	dynein, axonemal, light chain 1	81	1	1	0	0	2	0	2	0	0	hsa-miR-17-5p	-0.02	-0.36	0.96	2009, 2011
FAM177A1	ENST00000280987.4	family with sequence similarity 177, member A1	765	1	0	1	0	1	0	1	0	0	hsa-miR-106b-5p	-0.02	-0.2	< 0.1
CASP9	ENST00000546424.1	caspase 9, apoptosis-related cysteine peptidase	390	1	0	0	1	1	0	1	0	0	hsa-miR-106a-5p	-0.02	-0.04	0.2
TNRC6A	ENST00000395799.3	trinucleotide repeat containing 6A	267	1	0	1	0	0	0	0	0	2	hsa-miR-106a-5p	-0.02	-0.02	0.74	2005, 2007, 2009, 2011
INO80D	ENST00000403263.1	INO80 complex subunit D	5	1	0	1	0	0	0	0	0	2	hsa-miR-106a-5p	-0.02	-0.02	0.68	2009, 2011
LLPH	ENST00000266604.2	LLP homolog, long-term synaptic facilitation (Aplysia)	88	1	0	0	1	2	1	1	0	3	hsa-miR-106a-5p	-0.02	-0.13	0.21
FAM129B	ENST00000373314.3	family with sequence similarity 129, member B	516	1	0	0	1	0	0	0	0	1	hsa-miR-106a-5p	-0.02	-0.02	0.2	2007, 2011
VAV2	ENST00000406606.3	vav 2 guanine nucleotide exchange factor	477	1	0	1	0	0	0	0	0	0	hsa-miR-106a-5p	-0.02	-0.02	< 0.1	2009, 2011
SYNE2	ENST00000358025.3	spectrin repeat containing, nuclear envelope 2	27	1	0	1	0	0	0	0	0	0	hsa-miR-106a-5p	-0.02	-0.02	< 0.1
DGKQ	ENST00000273814.3	diacylglycerol kinase, theta 110kDa	184	1	0	1	0	0	0	0	0	1	hsa-miR-106a-5p	-0.02	-0.02	< 0.1
IRF2BP2	ENST00000366610.3	interferon regulatory factor 2 binding protein 2	8690	1	0	1	0	0	0	0	0	0	hsa-miR-20a-5p	-0.02	-0.14	0.74	2009, 2011
MARK4	ENST00000300843.4	MAP/microtubule affinity-regulating kinase 4	192	1	0	1	0	0	0	0	0	0	hsa-miR-106a-5p	-0.02	-0.02	0.74	2005, 2007, 2009, 2011
ASXL2	ENST00000435504.4	additional sex combs like 2 (Drosophila)	139	1	0	1	0	0	0	0	0	4	hsa-miR-106b-5p	-0.02	-0.07	0.74
CDH19	ENST00000262150.2	cadherin 19, type 2	5	1	0	0	1	0	0	0	0	1	hsa-miR-519d-3p	-0.02	-0.02	0.2
THRB	ENST00000396671.2	thyroid hormone receptor, beta	55	1	0	0	1	0	0	0	0	1	hsa-miR-519d-3p	-0.02	-0.03	0.25	2009, 2011
REPS2	ENST00000357277.3	RALBP1 associated Eps domain containing 2	36	1	1	0	0	1	1	0	0	2	hsa-miR-20b-5p	-0.02	-0.12	0.69	2007, 2009, 2011
TSC22D2	ENST00000361875.3	TSC22 domain family, member 2	1062	1	0	0	1	1	0	1	0	3	hsa-miR-106a-5p	-0.02	-0.04	0.34	2005, 2007, 2009, 2011
XRRA1	ENST00000527087.1	X-ray radiation resistance associated 1	136	2	0	2	0	1	0	1	0	2	hsa-miR-519d-3p	-0.02	-0.25	0.88	2009, 2011
TMBIM6	ENST00000423828.1	transmembrane BAX inhibitor motif containing 6	4043	1	1	0	0	0	0	0	0	2	hsa-miR-106a-5p	-0.02	-0.35	0.8	2009, 2011
CERCAM	ENST00000372842.1	cerebral endothelial cell adhesion molecule	184	1	1	0	0	1	0	0	1	0	hsa-miR-519d-3p	-0.02	-0.44	0.41
PLXNA1	ENST00000393409.2	plexin A1	189	1	1	0	0	0	0	0	0	1	hsa-miR-106a-5p	-0.02	-0.03	0.94	2007, 2009, 2011
ASF1A	ENST00000229595.5	anti-silencing function 1A histone chaperone	790	1	0	1	0	0	0	0	0	0	hsa-miR-20a-5p	-0.02	-0.26	< 0.1	2005, 2007, 2011
SESN3	ENST00000536441.1	sestrin 3	260	2	0	1	1	0	0	0	0	1	hsa-miR-106b-5p	-0.01	-0.25	0.81
CCSER2	ENST00000224756.8	coiled-coil serine-rich protein 2	123	1	1	0	0	1	0	1	0	2	hsa-miR-17-5p	-0.01	-0.16	0.96	2005, 2007, 2009, 2011
SLC38A1	ENST00000398637.5	solute carrier family 38, member 1	1967	1	0	1	0	0	0	0	0	2	hsa-miR-106a-5p	-0.01	-0.02	< 0.1
RPS6KA3	ENST00000379565.3	ribosomal protein S6 kinase, 90kDa, polypeptide 3	769	1	0	1	0	1	0	0	1	3	hsa-miR-20a-5p	-0.01	-0.08	0.74	2005, 2007, 2009, 2011
FYN	ENST00000368682.3	FYN oncogene related to SRC, FGR, YES	2659	1	0	1	0	0	0	0	0	0	hsa-miR-106b-5p	-0.01	-0.1	< 0.1
NUFIP2	ENST00000225388.4	nuclear fragile X mental retardation protein interacting protein 2	440	1	0	1	0	1	0	0	1	4	hsa-miR-106b-5p	-0.01	-0.13	0.76	2009, 2011
SHF	ENST00000560540.1	Src homology 2 domain containing F	112	1	0	1	0	0	0	0	0	0	hsa-miR-106b-5p	-0.01	-0.26	0.53
MAPK1IP1L	ENST00000395468.4	mitogen-activated protein kinase 1 interacting protein 1-like	4002	1	0	1	0	1	0	0	1	4	hsa-miR-20a-5p	-0.01	-0.04	< 0.1	2011
SYNCRIP	ENST00000355238.6	synaptotagmin binding, cytoplasmic RNA interacting protein	4864	1	1	0	0	0	0	0	0	3	hsa-miR-106a-5p	-0.01	-0.03	< 0.1	2011
NCOR1	ENST00000268712.3	nuclear receptor corepressor 1	268	1	1	0	0	0	0	0	0	2	hsa-miR-519d-3p	-0.01	-0.13	0.59	2011
RNF13	ENST00000392894.3	ring finger protein 13	5	1	0	0	1	0	0	0	0	1	hsa-miR-106a-5p	-0.01	-0.01	0.2	2005, 2007, 2011
MFN1	ENST00000471841.1	mitofusin 1	502	1	1	0	0	1	1	0	0	2	hsa-miR-519d-3p	-0.01	-0.26	0.84
PTCHD1	ENST00000379361.4	patched domain containing 1	59	2	0	0	2	2	0	1	1	2	hsa-miR-106a-5p	-0.01	-0.05	0.53
MIER3	ENST00000381226.3	mesoderm induction early response 1, family member 3	112	1	0	0	1	0	0	0	0	2	hsa-miR-519d-3p	-0.01	-0.01	0.22	2007, 2011
EIF4E	ENST00000450253.2	eukaryotic translation initiation factor 4E	876	1	0	0	1	3	0	3	0	6	hsa-miR-106a-5p	-0.01	-0.08	0.21
TROAP	ENST00000257909.3	trophinin associated protein	270	1	0	0	1	0	0	0	0	2	hsa-miR-106a-5p	-0.01	-0.02	0.21
PIGH	ENST00000216452.4	phosphatidylinositol glycan anchor biosynthesis, class H	107	1	1	0	0	0	0	0	0	1	hsa-miR-519d-3p	-0.01	-0.29	0.27
SNX16	ENST00000353788.4	sorting nexin 16	156	1	1	0	0	0	0	0	0	3	hsa-miR-519d-3p	-0.01	-0.36	0.86	2005, 2007, 2009, 2011
TRIM32	ENST00000373983.2	tripartite motif containing 32	285	1	0	0	1	1	0	0	1	1	hsa-miR-106a-5p	-0.01	-0.02	0.27
ADAMTS5	ENST00000284987.5	ADAM metallopeptidase with thrombospondin type 1 motif, 5	68	1	0	0	1	0	0	0	0	5	hsa-miR-106a-5p	-0.01	-0.01	0.35	2005, 2007, 2009, 2011
RAPGEF1	ENST00000372189.3	Rap guanine nucleotide exchange factor (GEF) 1	335	1	0	0	1	0	0	0	0	2	hsa-miR-106a-5p	-0.01	-0.01	0.32	2009, 2011
SYT7	ENST00000263846.4	synaptotagmin VII	192	1	0	0	1	0	0	0	0	0	hsa-miR-106a-5p	-0.01	-0.01	0.25	2005, 2007, 2009, 2011
MTSS1L	ENST00000338779.6	metastasis suppressor 1-like	2982	1	0	0	1	0	0	0	0	0	hsa-miR-106a-5p	-0.01	-0.01	0.24	2009, 2011
NHS	ENST00000380060.3	Nance-Horan syndrome (congenital cataracts and dental anomalies)	72	1	0	0	1	0	0	0	0	1	hsa-miR-106a-5p	-0.01	-0.01	0.22	2005, 2007, 2009, 2011
CMTM4	ENST00000394106.2	CKLF-like MARVEL transmembrane domain containing 4	22	1	0	1	0	1	0	0	1	0	hsa-miR-106b-5p	-0.01	-0.03	< 0.1	2011
ARL1	ENST00000261636.8	ADP-ribosylation factor-like 1	600	1	1	0	0	0	0	0	0	1	hsa-miR-106a-5p	-0.01	-0.44	0.88	2009, 2011
ZFYVE16	ENST00000338008.5	zinc finger, FYVE domain containing 16	388	1	1	0	0	1	0	0	1	0	hsa-miR-106a-5p	-0.01	-0.05	< 0.1	2009, 2011
KIAA0232	ENST00000425103.1	KIAA0232	119	1	0	0	1	0	0	0	0	0	hsa-miR-106a-5p	-0.01	-0.01	0.25	2009, 2011
CELF2	ENST00000315874.4	CUGBP, Elav-like family member 2	56	1	0	0	1	0	0	0	0	8	hsa-miR-20a-5p	-0.01	-0.01	0.22	2005, 2007, 2009, 2011
SOCS7	ENST00000577233.1	suppressor of cytokine signaling 7	15	1	0	1	0	1	0	1	0	1	hsa-miR-519d-3p	-0.01	-0.08	0.74	2011
TUSC2	ENST00000232496.4	tumor suppressor candidate 2	611	1	1	0	0	0	0	0	0	0	hsa-miR-20b-5p	-0.01	-0.37	0.86	2005, 2007, 2009, 2011
DIP2C	ENST00000280886.6	DIP2 disco-interacting protein 2 homolog C (Drosophila)	359	1	0	0	1	0	0	0	0	0	hsa-miR-106a-5p	-0.01	-0.01	0.25	2011
CUL3	ENST00000264414.4	cullin 3	1476	1	0	1	0	0	0	0	0	1	hsa-miR-106b-5p	-0.01	-0.04	0.74	2009, 2011
SLC39A9	ENST00000031146.4	solute carrier family 39, member 9	824	1	0	0	1	0	0	0	0	0	hsa-miR-106a-5p	-0.01	-0.01	0.23	2011
ARL5A	ENST00000295087.8	ADP-ribosylation factor-like 5A	112	1	1	0	0	1	0	1	0	2	hsa-miR-17-5p	-0.01	-0.34	0.7
GAREM	ENST00000399218.4	GRB2 associated, regulator of MAPK1	536	1	0	0	1	0	0	0	0	3	hsa-miR-106a-5p	-0.01	-0.01	0.21	2011
RCOR1	ENST00000262241.6	REST corepressor 1	403	1	0	0	1	0	0	0	0	1	hsa-miR-106a-5p	-0.01	-0.01	0.28	2007, 2009, 2011
UBE2J1	ENST00000435041.2	ubiquitin-conjugating enzyme E2, J1	1318	1	1	0	0	0	0	0	0	2	hsa-miR-17-5p	-0.01	-0.3	0.92	2005, 2007, 2009, 2011
RBM15B	ENST00000323686.4	RNA binding motif protein 15B	1925	1	0	0	1	1	0	0	1	1	hsa-miR-519d-3p	0	-0.12	0.4	2011
MTERFD2	ENST00000391980.2	MTERF domain containing 2	704	1	1	0	0	0	0	0	0	0	hsa-miR-106a-5p	0	-0.51	0.76	2009
DYRK2	ENST00000344096.3	dual-specificity tyrosine-(Y)-phosphorylation regulated kinase 2	1091	1	0	0	1	3	0	0	3	3	hsa-miR-20b-5p	0	-0.06	0.46
ATG7	ENST00000354449.3	autophagy related 7	1467	2	1	1	0	0	0	0	0	1	hsa-miR-106a-5p	0	-0.41	> 0.99	2011
RPS6KA6	ENST00000262752.2	ribosomal protein S6 kinase, 90kDa, polypeptide 6	156	1	0	1	0	1	0	1	0	0	hsa-miR-106b-5p	0	-0.23	0.74	2011
PDPR	ENST00000568530.1	pyruvate dehydrogenase phosphatase regulatory subunit	69	1	1	0	0	1	0	1	0	1	hsa-miR-106a-5p	0	-0.05	< 0.1	2011
ELOVL6	ENST00000394607.3	ELOVL fatty acid elongase 6	901	1	0	1	0	1	0	1	0	1	hsa-miR-106b-5p	0	-0.19	0.63
IP6K1	ENST00000321599.4	inositol hexakisphosphate kinase 1	406	1	0	1	0	1	0	0	1	0	hsa-miR-106b-5p	0	-0.13	0.53	2005, 2007, 2009, 2011
SIK2	ENST00000304987.3	salt-inducible kinase 2	378	1	0	1	0	1	0	1	0	3	hsa-miR-20a-5p	0	-0.07	0.74
TPPP	ENST00000360578.5	tubulin polymerization promoting protein	7	1	0	0	1	0	0	0	0	1	hsa-miR-106a-5p	0	-0.01	0.34	2009, 2011
FGF12	ENST00000445105.2	fibroblast growth factor 12	150	1	0	0	1	2	0	1	1	2	hsa-miR-106a-5p	0	-0.17	0.25	2011
SMURF1	ENST00000361368.2	SMAD specific E3 ubiquitin protein ligase 1	58	1	0	0	1	0	0	0	0	0	hsa-miR-106a-5p	0	-0.01	0.35	2009, 2011
ANKH	ENST00000284268.6	ANKH inorganic pyrophosphate transport regulator	770	1	1	0	0	2	1	1	0	2	hsa-miR-519d-3p	0	-0.14	< 0.1	2009, 2011
VPS13A	ENST00000360280.3	vacuolar protein sorting 13 homolog A (S. cerevisiae)	110	1	1	0	0	0	0	0	0	1	hsa-miR-106a-5p	0	-0.03	< 0.1
GGCX	ENST00000233838.4	gamma-glutamyl carboxylase	254	1	0	1	0	1	1	0	0	0	hsa-miR-106b-5p	0	-0.09	0.74	2011
FOXK2	ENST00000335255.5	forkhead box K2	450	1	1	0	0	1	0	0	1	0	hsa-miR-106a-5p	0	-0.08	< 0.1	2009, 2011
MBD2	ENST00000256429.3	methyl-CpG binding domain protein 2	823	1	1	0	0	2*	0	1	0	2	hsa-miR-106a-5p	0	-0.33	0.9	2011
MORF4L1	ENST00000331268.5	mortality factor 4 like 1	1137	1	0	1	0	0	0	0	0	0	hsa-miR-106a-5p	0	-0.29	0.57	2005, 2007, 2009, 2011
LRP8	ENST00000306052.6	low density lipoprotein receptor-related protein 8, apolipoprotein e receptor	16	2	1	1	0	0	0	0	0	2	hsa-miR-20a-5p	0	-0.17	0.87	2011
EXT1	ENST00000378204.2	exostosin glycosyltransferase 1	694	1	1	0	0	1	0	0	1	1	hsa-miR-519d-3p	0	-0.17	0.55
PPP6R2	ENST00000359139.3	protein phosphatase 6, regulatory subunit 2	1255	1	0	1	0	0	0	0	0	0	hsa-miR-106b-5p	0	-0.2	0.74	2007, 2009, 2011
SMTNL2	ENST00000338859.4	smoothelin-like 2	23	1	0	1	0	2	0	2	0	2	hsa-miR-519d-3p	0	-0.15	0.73
ANKRD17	ENST00000358602.4	ankyrin repeat domain 17	1334	1	1	0	0	1	0	1	0	1	hsa-miR-519d-3p	0	-0.2	0.9
C15orf61	ENST00000342683.4	chromosome 15 open reading frame 61	4011	1	0	0	1	1	0	1	0	0	hsa-miR-519d-3p	0	-0.19	0.21
BAG2	ENST00000370693.5	BCL2-associated athanogene 2	2237	1	0	1	0	1	1	0	0	0	hsa-miR-106a-5p	0	-0.41	< 0.1
PRR12	ENST00000418929.2	proline rich 12	95	1	0	0	1	0	0	0	0	1	hsa-miR-106a-5p	0	-0.01	0.33
DNAJC15	ENST00000379221.2	DnaJ (Hsp40) homolog, subfamily C, member 15	3290	1	1	0	0	2	1	0	1	3	hsa-miR-106a-5p	0	-0.32	0.1
DIRC2	ENST00000261038.5	disrupted in renal carcinoma 2	1041	1	0	1	0	0	0	0	0	0	hsa-miR-106b-5p	0	-0.15	0.55	2011
PTGDR	ENST00000553372.1	prostaglandin D2 receptor (DP)	5	1	1	0	0	0	0	0	0	0	hsa-miR-106a-5p	0	-0.32	0.86	2009, 2011
KCNK9	ENST00000520439.1	potassium channel, subfamily K, member 9	5	1	0	1	0	0	0	0	0	0	hsa-miR-519d-3p	0	-0.26	0.61
ZBTB20	ENST00000462705.1	zinc finger and BTB domain containing 20	5	3	1	2	0	3	0	0	3	9	hsa-miR-106a-5p	0	-0.22	> 0.99
ATOH1	ENST00000306011.3	atonal homolog 1 (Drosophila)	5	1	1	0	0	0	0	0	0	0	hsa-miR-106a-5p	0	-0.23	0.94
IQSEC2	ENST00000375365.2	IQ motif and Sec7 domain 2	5	1	1	0	0	0	0	0	0	1	hsa-miR-106a-5p	0	-0.21	0.78	2009, 2011
RBMS2	ENST00000262031.5	RNA binding motif, single stranded interacting protein 2	451	1	0	1	0	0	0	0	0	2	hsa-miR-106a-5p	0	-0.23	0.74	2011
KLHL36	ENST00000564996.1	kelch-like family member 36	483	1	1	0	0	0	0	0	0	0	hsa-miR-106a-5p	0	-0.06	0.11
ADRA1B	ENST00000306675.3	adrenoceptor alpha 1B	5	1	0	1	0	0	0	0	0	0	hsa-miR-106a-5p	0	-0.17	0.73	2009, 2011
CD226	ENST00000581982.1	CD226 molecule	8	1	0	1	0	0	0	0	0	4	hsa-miR-106a-5p	0	-0.23	0.73
MALSU1	ENST00000466681.1	mitochondrial assembly of ribosomal large subunit 1	3111	1	0	1	0	2	0	1	1	1	hsa-miR-106a-5p	0	-0.19	< 0.1
IL1RAPL1	ENST00000378993.1	interleukin 1 receptor accessory protein-like 1	5	1	0	1	0	0	0	0	0	2	hsa-miR-106a-5p	0	-0.11	0.74
NEUROD2	ENST00000302584.4	neuronal differentiation 2	5	1	0	1	0	0	0	0	0	0	hsa-miR-106a-5p	0	-0.11	0.74	2007, 2009, 2011
CNNM2	ENST00000369878.4	cyclin M2	517	1	0	0	1	0	0	0	0	4	hsa-miR-106a-5p	0	-0.01	0.24
TVP23C	ENST00000518321.1	trans-golgi network vesicle protein 23 homolog C (S. cerevisiae)	5	1	0	1	0	0	0	0	0	0	hsa-miR-519d-3p	0	-0.04	0.15	2011
ACSF2	ENST00000427954.2	acyl-CoA synthetase family member 2	1502	1	0	1	0	0	0	0	0	0	hsa-miR-106a-5p	0	-0.02	< 0.1
COL19A1	ENST00000322773.4	collagen, type XIX, alpha 1	5	1	0	1	0	0	0	0	0	2	hsa-miR-106a-5p	0	-0.07	< 0.1	2009, 2011
ZNF703	ENST00000331569.4	zinc finger protein 703	1557	1	0	0	1	0	0	0	0	0	hsa-miR-106a-5p	0	-0.01	0.29
LRRC40	ENST00000370952.3	leucine rich repeat containing 40	88	1	0	0	1	2	0	2	0	6	hsa-miR-106a-5p	0	-0.05	0.27
TLR4	ENST00000355622.6	toll-like receptor 4	47	2	0	2	0	0	0	0	0	6	hsa-miR-106a-5p	0	-0.06	< 0.1

## Sheet: miRtarbase
miRTarBase ID	miRNA	Species (miRNA)	Target Gene	Target Gene (Entrez Gene ID)	Species (Target Gene)	Experiments	Support Type	References (PMID)
MIRT000002	hsa-miR-20a-5p	Homo sapiens	HIF1A	3091	Homo sapiens	Luciferase reporter assay//Western blot//Northern blot//qRT-PCR	Functional MTI	18632605
MIRT000178	hsa-miR-20a-5p	Homo sapiens	TCEAL1	9338	Homo sapiens	Luciferase reporter assay//Microarray//Northern blot//qRT-PCR//Western blot	Functional MTI	23059786
MIRT000179	hsa-miR-20a-5p	Homo sapiens	CCND1	595	Homo sapiens	Luciferase reporter assay//qRT-PCR//Western blot	Functional MTI	18695042
MIRT000180	hsa-miR-20a-5p	Homo sapiens	E2F1	1869	Homo sapiens	Western blot	Functional MTI	19110058
MIRT000181	hsa-miR-20a-5p	Homo sapiens	BMPR2	659	Homo sapiens	Luciferase reporter assay//qRT-PCR//Western blot	Functional MTI	19390056
MIRT000597	hsa-miR-20a-5p	Homo sapiens	CDKN1A	1026	Homo sapiens	qRT-PCR//Luciferase reporter assay//Western blot	Functional MTI	20190813
MIRT001785	hsa-miR-20a-5p	Homo sapiens	TGFBR2	7048	Homo sapiens	Immunoblot//Luciferase reporter assay//Microarray//qRT-PCR//Western blot	Functional MTI	20940405
MIRT003010	hsa-miR-20a-5p	Homo sapiens	MAP3K12	7786	Homo sapiens	Luciferase reporter assay	Functional MTI	19666108
MIRT003011	hsa-miR-20a-5p	Homo sapiens	BCL2	596	Homo sapiens	Luciferase reporter assay	Functional MTI	19666108
MIRT003012	hsa-miR-20a-5p	Homo sapiens	MEF2D	4209	Homo sapiens	Luciferase reporter assay	Functional MTI	19666108
MIRT003369	hsa-miR-20a-5p	Homo sapiens	PTEN	5728	Homo sapiens	Luciferase reporter assay//qRT-PCR//Western blot	Non-Functional MTI	20008935
MIRT003382	hsa-miR-20a-5p	Homo sapiens	APP	351	Homo sapiens	Luciferase reporter assay//Western blot	Functional MTI	19110058
MIRT003742	hsa-miR-20a-5p	Homo sapiens	RUNX1	861	Homo sapiens	Luciferase reporter assay//qRT-PCR//Western blot	Functional MTI	17589498
MIRT003903	hsa-miR-20a-5p	Homo sapiens	NRAS	4893	Homo sapiens	Western blot	Non-Functional MTI	19110058
MIRT004450	hsa-miR-20a-5p	Homo sapiens	VEGFA	7422	Homo sapiens	ELISA//Luciferase reporter assay	Functional MTI	18320040
MIRT004570	hsa-miR-20a-5p	Homo sapiens	BCL2L11	10018	Homo sapiens	PAR-CLIP	Functional MTI (Weak)	23592263
MIRT004711	hsa-miR-20a-5p	Homo sapiens	MUC17	140453	Homo sapiens	Immunohistochemistry//Microarray//qRT-PCR	Functional MTI (Weak)	20926598
MIRT005289	hsa-miR-20a-5p	Homo sapiens	MYC	4609	Homo sapiens	Western blot	Functional MTI	18695042
MIRT005481	hsa-miR-20a-5p	Homo sapiens	BNIP2	663	Homo sapiens	qRT-PCR//Western blot	Functional MTI	21242194
MIRT005627	hsa-miR-20a-5p	Homo sapiens	THBS1	7057	Homo sapiens	Microarray//qRT-PCR	Non-Functional MTI (Weak)	20940405
MIRT005631	hsa-miR-20a-5p	Homo sapiens	SMAD4	4089	Homo sapiens	Microarray	Non-Functional MTI (Weak)	20940405
MIRT005854	hsa-miR-20a-5p	Homo sapiens	CCND2	894	Homo sapiens	Luciferase reporter assay	Functional MTI	21283765
MIRT005855	hsa-miR-20a-5p	Homo sapiens	E2F3	1871	Homo sapiens	Luciferase reporter assay	Non-Functional MTI	21283765
MIRT005856	hsa-miR-20a-5p	Homo sapiens	MAPK9	5601	Homo sapiens	Luciferase reporter assay	Non-Functional MTI	21283765
MIRT005857	hsa-miR-20a-5p	Homo sapiens	RB1	5925	Homo sapiens	Luciferase reporter assay	Functional MTI	21283765
MIRT005858	hsa-miR-20a-5p	Homo sapiens	RBL1	5933	Homo sapiens	Luciferase reporter assay	Functional MTI	21283765
MIRT005859	hsa-miR-20a-5p	Homo sapiens	RBL2	5934	Homo sapiens	Luciferase reporter assay	Functional MTI	21283765
MIRT005860	hsa-miR-20a-5p	Homo sapiens	WEE1	7465	Homo sapiens	Luciferase reporter assay	Functional MTI	21283765
MIRT006178	hsa-miR-20a-5p	Homo sapiens	IRF2	3660	Homo sapiens	Luciferase reporter assay//Microarray//Northern blot//qRT-PCR//Western blot	Functional MTI	21880628
MIRT006180	hsa-miR-20a-5p	Homo sapiens	KIT	3815	Homo sapiens	Luciferase reporter assay//Microarray//Northern blot//qRT-PCR//Western blot	Functional MTI	21880628
MIRT006289	hsa-miR-20a-5p	Homo sapiens	EGLN3	112399	Homo sapiens	Luciferase reporter assay//Western blot	Functional MTI	22182733
MIRT006754	hsa-miR-20a-5p	Homo sapiens	PPARG	5468	Homo sapiens	Luciferase reporter assay	Functional MTI	21743293
MIRT006755	hsa-miR-20a-5p	Homo sapiens	BAMBI	25805	Homo sapiens	Luciferase reporter assay	Functional MTI	21743293
MIRT006756	hsa-miR-20a-5p	Homo sapiens	CRIM1	51232	Homo sapiens	Luciferase reporter assay	Functional MTI	21743293
MIRT006772	hsa-miR-20a-5p	Homo sapiens	MAP2K3	5606	Homo sapiens	Luciferase reporter assay	Functional MTI	22696064
MIRT007002	hsa-miR-20a-5p	Homo sapiens	PURA	5813	Homo sapiens	Luciferase reporter assay	Functional MTI	22835829
MIRT031081	hsa-miR-20a-5p	Homo sapiens	JAK1	3716	Homo sapiens	HITS-CLIP	Functional MTI (Weak)	22473208
MIRT031082	hsa-miR-20a-5p	Homo sapiens	ARHGAP12	94134	Homo sapiens	Reporter assay	Functional MTI	21751348
MIRT031083	hsa-miR-20a-5p	Homo sapiens	TSG101	7251	Homo sapiens	Reporter assay	Functional MTI	21751348
MIRT035531	hsa-miR-20a-5p	Homo sapiens	SIRPA	140885	Homo sapiens	Luciferase reporter assay	Functional MTI	23562609
MIRT050476	hsa-miR-20a-5p	Homo sapiens	PHF8	23133	Homo sapiens	CLASH	Functional MTI (Weak)	23622248
MIRT050477	hsa-miR-20a-5p	Homo sapiens	GPATCH11	253635	Homo sapiens	CLASH	Functional MTI (Weak)	23622248
MIRT050478	hsa-miR-20a-5p	Homo sapiens	RPRD1A	55197	Homo sapiens	CLASH	Functional MTI (Weak)	23622248
MIRT050479	hsa-miR-20a-5p	Homo sapiens	ATP8B2	57198	Homo sapiens	CLASH	Functional MTI (Weak)	23622248
MIRT050480	hsa-miR-20a-5p	Homo sapiens	PSMD2	5708	Homo sapiens	CLASH	Functional MTI (Weak)	23622248
MIRT050481	hsa-miR-20a-5p	Homo sapiens	INSIG1	3638	Homo sapiens	CLASH	Functional MTI (Weak)	23622248
MIRT050482	hsa-miR-20a-5p	Homo sapiens	RTN2	6253	Homo sapiens	CLASH	Functional MTI (Weak)	23622248
MIRT050483	hsa-miR-20a-5p	Homo sapiens	TCEA1	6917	Homo sapiens	CLASH	Functional MTI (Weak)	23622248
MIRT050484	hsa-miR-20a-5p	Homo sapiens	PLEKHM3	389072	Homo sapiens	CLASH	Functional MTI (Weak)	23622248
MIRT050485	hsa-miR-20a-5p	Homo sapiens	RPS10	6204	Homo sapiens	CLASH	Functional MTI (Weak)	23622248
MIRT050486	hsa-miR-20a-5p	Homo sapiens	ALDH18A1	5832	Homo sapiens	CLASH	Functional MTI (Weak)	23622248
MIRT050487	hsa-miR-20a-5p	Homo sapiens	UEVLD	55293	Homo sapiens	CLASH	Functional MTI (Weak)	23622248
MIRT050488	hsa-miR-20a-5p	Homo sapiens	FGF7	2252	Homo sapiens	CLASH	Functional MTI (Weak)	23622248
MIRT050489	hsa-miR-20a-5p	Homo sapiens	SSRP1	6749	Homo sapiens	CLASH	Functional MTI (Weak)	23622248
MIRT050490	hsa-miR-20a-5p	Homo sapiens	COX5A	9377	Homo sapiens	CLASH	Functional MTI (Weak)	23622248
MIRT050491	hsa-miR-20a-5p	Homo sapiens	AGO1	26523	Homo sapiens	CLASH	Functional MTI (Weak)	23622248
MIRT050492	hsa-miR-20a-5p	Homo sapiens	KIAA0100	9703	Homo sapiens	CLASH	Functional MTI (Weak)	23622248
MIRT050493	hsa-miR-20a-5p	Homo sapiens	FHL3	2275	Homo sapiens	CLASH	Functional MTI (Weak)	23622248
MIRT050494	hsa-miR-20a-5p	Homo sapiens	GDI2	2665	Homo sapiens	CLASH	Functional MTI (Weak)	23622248
MIRT050495	hsa-miR-20a-5p	Homo sapiens	INTS3	65123	Homo sapiens	CLASH	Functional MTI (Weak)	23622248
MIRT050496	hsa-miR-20a-5p	Homo sapiens	HMG20A	10363	Homo sapiens	CLASH	Functional MTI (Weak)	23622248
MIRT050497	hsa-miR-20a-5p	Homo sapiens	NAXE	128240	Homo sapiens	CLASH	Functional MTI (Weak)	23622248
MIRT050498	hsa-miR-20a-5p	Homo sapiens	PRKD3	23683	Homo sapiens	CLASH	Functional MTI (Weak)	23622248
MIRT050499	hsa-miR-20a-5p	Homo sapiens	AP3S2	10239	Homo sapiens	CLASH	Functional MTI (Weak)	23622248
MIRT050500	hsa-miR-20a-5p	Homo sapiens	PCNX4	64430	Homo sapiens	CLASH	Functional MTI (Weak)	23622248
MIRT050501	hsa-miR-20a-5p	Homo sapiens	IKZF5	64376	Homo sapiens	CLASH	Functional MTI (Weak)	23622248
MIRT050502	hsa-miR-20a-5p	Homo sapiens	TMEM97	27346	Homo sapiens	CLASH	Functional MTI (Weak)	23622248
MIRT050503	hsa-miR-20a-5p	Homo sapiens	ATP6	4508	Homo sapiens	CLASH	Functional MTI (Weak)	23622248
MIRT050504	hsa-miR-20a-5p	Homo sapiens	RPA2	6118	Homo sapiens	CLASH	Functional MTI (Weak)	23622248
MIRT050505	hsa-miR-20a-5p	Homo sapiens	PHYH	5264	Homo sapiens	CLASH	Functional MTI (Weak)	23622248
MIRT050506	hsa-miR-20a-5p	Homo sapiens	KIF2C	11004	Homo sapiens	CLASH	Functional MTI (Weak)	23622248
MIRT050507	hsa-miR-20a-5p	Homo sapiens	DDX5	1655	Homo sapiens	CLASH	Functional MTI (Weak)	23622248
MIRT050508	hsa-miR-20a-5p	Homo sapiens	DTX2	113878	Homo sapiens	CLASH	Functional MTI (Weak)	23622248
MIRT050509	hsa-miR-20a-5p	Homo sapiens	MPHOSPH8	54737	Homo sapiens	CLASH	Functional MTI (Weak)	23622248
MIRT050510	hsa-miR-20a-5p	Homo sapiens	HAUS2	55142	Homo sapiens	CLASH	Functional MTI (Weak)	23622248
MIRT050511	hsa-miR-20a-5p	Homo sapiens	ZNF331	55422	Homo sapiens	CLASH	Functional MTI (Weak)	23622248
MIRT050512	hsa-miR-20a-5p	Homo sapiens	PPP6R3	55291	Homo sapiens	CLASH	Functional MTI (Weak)	23622248
MIRT050513	hsa-miR-20a-5p	Homo sapiens	METTL22	79091	Homo sapiens	CLASH	Functional MTI (Weak)	23622248
MIRT050514	hsa-miR-20a-5p	Homo sapiens	PPAN	56342	Homo sapiens	CLASH	Functional MTI (Weak)	23622248
MIRT050515	hsa-miR-20a-5p	Homo sapiens	FBL	2091	Homo sapiens	CLASH	Functional MTI (Weak)	23622248
MIRT050516	hsa-miR-20a-5p	Homo sapiens	RPL31	6160	Homo sapiens	CLASH	Functional MTI (Weak)	23622248
MIRT050517	hsa-miR-20a-5p	Homo sapiens	SEPT2	4735	Homo sapiens	CLASH	Functional MTI (Weak)	23622248
MIRT050518	hsa-miR-20a-5p	Homo sapiens	TOMM20	9804	Homo sapiens	CLASH	Functional MTI (Weak)	23622248
MIRT050519	hsa-miR-20a-5p	Homo sapiens	NCOR2	9612	Homo sapiens	CLASH	Functional MTI (Weak)	23622248
MIRT050520	hsa-miR-20a-5p	Homo sapiens	PSD3	23362	Homo sapiens	CLASH	Functional MTI (Weak)	23622248
MIRT050521	hsa-miR-20a-5p	Homo sapiens	AP3D1	8943	Homo sapiens	CLASH	Functional MTI (Weak)	23622248
MIRT050522	hsa-miR-20a-5p	Homo sapiens	TBC1D15	64786	Homo sapiens	CLASH	Functional MTI (Weak)	23622248
MIRT050523	hsa-miR-20a-5p	Homo sapiens	DPY19L4	286148	Homo sapiens	CLASH	Functional MTI (Weak)	23622248
MIRT050524	hsa-miR-20a-5p	Homo sapiens	PTPN23	25930	Homo sapiens	CLASH	Functional MTI (Weak)	23622248
MIRT050525	hsa-miR-20a-5p	Homo sapiens	C11orf68	83638	Homo sapiens	CLASH	Functional MTI (Weak)	23622248
MIRT050526	hsa-miR-20a-5p	Homo sapiens	CTR9	9646	Homo sapiens	CLASH	Functional MTI (Weak)	23622248
MIRT050527	hsa-miR-20a-5p	Homo sapiens	PAIP1	10605	Homo sapiens	CLASH	Functional MTI (Weak)	23622248
MIRT050528	hsa-miR-20a-5p	Homo sapiens	L2HGDH	79944	Homo sapiens	CLASH	Functional MTI (Weak)	23622248
MIRT050529	hsa-miR-20a-5p	Homo sapiens	CDT1	81620	Homo sapiens	CLASH	Functional MTI (Weak)	23622248
MIRT050530	hsa-miR-20a-5p	Homo sapiens	RPL30	6156	Homo sapiens	CLASH	Functional MTI (Weak)	23622248
MIRT050531	hsa-miR-20a-5p	Homo sapiens	MRS2	57380	Homo sapiens	CLASH	Functional MTI (Weak)	23622248
MIRT050532	hsa-miR-20a-5p	Homo sapiens	TMX4	56255	Homo sapiens	CLASH	Functional MTI (Weak)	23622248
MIRT050533	hsa-miR-20a-5p	Homo sapiens	LAMTOR1	55004	Homo sapiens	CLASH	Functional MTI (Weak)	23622248
MIRT050534	hsa-miR-20a-5p	Homo sapiens	ADGRL3	23284	Homo sapiens	CLASH	Functional MTI (Weak)	23622248
MIRT050535	hsa-miR-20a-5p	Homo sapiens	RBM10	8241	Homo sapiens	CLASH	Functional MTI (Weak)	23622248
MIRT050536	hsa-miR-20a-5p	Homo sapiens	ADGRE2	30817	Homo sapiens	CLASH	Functional MTI (Weak)	23622248
MIRT050537	hsa-miR-20a-5p	Homo sapiens	FBXO3	26273	Homo sapiens	CLASH	Functional MTI (Weak)	23622248
MIRT050538	hsa-miR-20a-5p	Homo sapiens	MLXIP	22877	Homo sapiens	CLASH	Functional MTI (Weak)	23622248
MIRT050539	hsa-miR-20a-5p	Homo sapiens	RNGTT	8732	Homo sapiens	CLASH	Functional MTI (Weak)	23622248
MIRT050540	hsa-miR-20a-5p	Homo sapiens	MAD1L1	8379	Homo sapiens	CLASH	Functional MTI (Weak)	23622248
MIRT050541	hsa-miR-20a-5p	Homo sapiens	DLC1	10395	Homo sapiens	CLASH	Functional MTI (Weak)	23622248
MIRT050542	hsa-miR-20a-5p	Homo sapiens	NUP214	8021	Homo sapiens	CLASH	Functional MTI (Weak)	23622248
MIRT050543	hsa-miR-20a-5p	Homo sapiens	PAQR5	54852	Homo sapiens	CLASH	Functional MTI (Weak)	23622248
MIRT050544	hsa-miR-20a-5p	Homo sapiens	BTBD2	55643	Homo sapiens	CLASH	Functional MTI (Weak)	23622248
MIRT050545	hsa-miR-20a-5p	Homo sapiens	XYLT2	64132	Homo sapiens	CLASH	Functional MTI (Weak)	23622248
MIRT050546	hsa-miR-20a-5p	Homo sapiens	ZNF398	57541	Homo sapiens	CLASH	Functional MTI (Weak)	23622248
MIRT050547	hsa-miR-20a-5p	Homo sapiens	CEP120	153241	Homo sapiens	CLASH	Functional MTI (Weak)	23622248
MIRT050548	hsa-miR-20a-5p	Homo sapiens	IL17RC	84818	Homo sapiens	CLASH	Functional MTI (Weak)	23622248
MIRT050549	hsa-miR-20a-5p	Homo sapiens	UBE2C	11065	Homo sapiens	CLASH	Functional MTI (Weak)	23622248
MIRT050550	hsa-miR-20a-5p	Homo sapiens	PGK1	5230	Homo sapiens	CLASH	Functional MTI (Weak)	23622248
MIRT050551	hsa-miR-20a-5p	Homo sapiens	ORMDL3	94103	Homo sapiens	CLASH	Functional MTI (Weak)	23622248
MIRT050552	hsa-miR-20a-5p	Homo sapiens	TUBB	203068	Homo sapiens	CLASH	Functional MTI (Weak)	23622248
MIRT050553	hsa-miR-20a-5p	Homo sapiens	TDRD3	81550	Homo sapiens	CLASH	Functional MTI (Weak)	23622248
MIRT050554	hsa-miR-20a-5p	Homo sapiens	DLG5	9231	Homo sapiens	CLASH	Functional MTI (Weak)	23622248
MIRT050555	hsa-miR-20a-5p	Homo sapiens	VEZF1	7716	Homo sapiens	CLASH	Functional MTI (Weak)	23622248
MIRT050556	hsa-miR-20a-5p	Homo sapiens	CCDC88C	440193	Homo sapiens	CLASH	Functional MTI (Weak)	23622248
MIRT050557	hsa-miR-20a-5p	Homo sapiens	USP10	9100	Homo sapiens	CLASH	Functional MTI (Weak)	23622248
MIRT050558	hsa-miR-20a-5p	Homo sapiens	KIAA1191	57179	Homo sapiens	CLASH	Functional MTI (Weak)	23622248
MIRT050559	hsa-miR-20a-5p	Homo sapiens	STAT3	6774	Homo sapiens	CLASH	Functional MTI (Weak)	23622248
MIRT050560	hsa-miR-20a-5p	Homo sapiens	GATA6	2627	Homo sapiens	CLASH	Functional MTI (Weak)	23622248
MIRT050561	hsa-miR-20a-5p	Homo sapiens	RPL18A	6142	Homo sapiens	CLASH	Functional MTI (Weak)	23622248
MIRT050562	hsa-miR-20a-5p	Homo sapiens	SARAF	51669	Homo sapiens	CLASH	Functional MTI (Weak)	23622248
MIRT050563	hsa-miR-20a-5p	Homo sapiens	ARL9	132946	Homo sapiens	CLASH	Functional MTI (Weak)	23622248
MIRT050564	hsa-miR-20a-5p	Homo sapiens	CTSA	5476	Homo sapiens	CLASH	Functional MTI (Weak)	23622248
MIRT050565	hsa-miR-20a-5p	Homo sapiens	ABCA3	21	Homo sapiens	CLASH	Functional MTI (Weak)	23622248
MIRT050566	hsa-miR-20a-5p	Homo sapiens	MRPL13	28998	Homo sapiens	CLASH	Functional MTI (Weak)	23622248
MIRT050567	hsa-miR-20a-5p	Homo sapiens	MAN1C1	57134	Homo sapiens	CLASH	Functional MTI (Weak)	23622248
MIRT050568	hsa-miR-20a-5p	Homo sapiens	AGO4	192670	Homo sapiens	CLASH	Functional MTI (Weak)	23622248
MIRT050569	hsa-miR-20a-5p	Homo sapiens	BACH1	571	Homo sapiens	CLASH	Functional MTI (Weak)	23622248
MIRT050570	hsa-miR-20a-5p	Homo sapiens	RFC3	5983	Homo sapiens	CLASH	Functional MTI (Weak)	23622248
MIRT050571	hsa-miR-20a-5p	Homo sapiens	ARHGEF7	8874	Homo sapiens	CLASH	Functional MTI (Weak)	23622248
MIRT050572	hsa-miR-20a-5p	Homo sapiens	GPN2	54707	Homo sapiens	CLASH	Functional MTI (Weak)	23622248
MIRT050573	hsa-miR-20a-5p	Homo sapiens	LDHB	3945	Homo sapiens	CLASH	Functional MTI (Weak)	23622248
MIRT050574	hsa-miR-20a-5p	Homo sapiens	PTPRS	5802	Homo sapiens	CLASH	Functional MTI (Weak)	23622248
MIRT050575	hsa-miR-20a-5p	Homo sapiens	PPP2R1A	5518	Homo sapiens	CLASH	Functional MTI (Weak)	23622248
MIRT050576	hsa-miR-20a-5p	Homo sapiens	CDK16	5127	Homo sapiens	CLASH	Functional MTI (Weak)	23622248
MIRT050577	hsa-miR-20a-5p	Homo sapiens	WBP4	11193	Homo sapiens	CLASH	Functional MTI (Weak)	23622248
MIRT050578	hsa-miR-20a-5p	Homo sapiens	CCNB1	891	Homo sapiens	CLASH	Functional MTI (Weak)	23622248
MIRT050579	hsa-miR-20a-5p	Homo sapiens	POGZ	23126	Homo sapiens	CLASH	Functional MTI (Weak)	23622248
MIRT050580	hsa-miR-20a-5p	Homo sapiens	KLHL15	80311	Homo sapiens	CLASH	Functional MTI (Weak)	23622248
MIRT050581	hsa-miR-20a-5p	Homo sapiens	RTFDC1	51507	Homo sapiens	CLASH	Functional MTI (Weak)	23622248
MIRT050582	hsa-miR-20a-5p	Homo sapiens	FLNA	2316	Homo sapiens	CLASH	Functional MTI (Weak)	23622248
MIRT050583	hsa-miR-20a-5p	Homo sapiens	PLXNA1	5361	Homo sapiens	CLASH	Functional MTI (Weak)	23622248
MIRT050584	hsa-miR-20a-5p	Homo sapiens	ADSS	159	Homo sapiens	CLASH	Functional MTI (Weak)	23622248
MIRT050585	hsa-miR-20a-5p	Homo sapiens	MANEAL	149175	Homo sapiens	CLASH	Functional MTI (Weak)	23622248
MIRT050586	hsa-miR-20a-5p	Homo sapiens	NUP188	23511	Homo sapiens	CLASH	Functional MTI (Weak)	23622248
MIRT050587	hsa-miR-20a-5p	Homo sapiens	ECI1	1632	Homo sapiens	CLASH	Functional MTI (Weak)	23622248
MIRT050588	hsa-miR-20a-5p	Homo sapiens	NCOA3	8202	Homo sapiens	CLASH	Functional MTI (Weak)	23622248
MIRT050589	hsa-miR-20a-5p	Homo sapiens	MORF4L2	9643	Homo sapiens	CLASH	Functional MTI (Weak)	23622248
MIRT050590	hsa-miR-20a-5p	Homo sapiens	ATL3	25923	Homo sapiens	CLASH	Functional MTI (Weak)	23622248
MIRT050591	hsa-miR-20a-5p	Homo sapiens	FOXJ3	22887	Homo sapiens	CLASH	Functional MTI (Weak)	23622248
MIRT050592	hsa-miR-20a-5p	Homo sapiens	PRRC2C	23215	Homo sapiens	CLASH	Functional MTI (Weak)	23622248
MIRT050593	hsa-miR-20a-5p	Homo sapiens	RPL21	6144	Homo sapiens	CLASH	Functional MTI (Weak)	23622248
MIRT050594	hsa-miR-20a-5p	Homo sapiens	SELENBP1	8991	Homo sapiens	CLASH	Functional MTI (Weak)	23622248
MIRT050595	hsa-miR-20a-5p	Homo sapiens	YBX1	4904	Homo sapiens	CLASH	Functional MTI (Weak)	23622248
MIRT050596	hsa-miR-20a-5p	Homo sapiens	B4GALT2	8704	Homo sapiens	CLASH	Functional MTI (Weak)	23622248
MIRT050597	hsa-miR-20a-5p	Homo sapiens	PYGB	5834	Homo sapiens	CLASH	Functional MTI (Weak)	23622248
MIRT050598	hsa-miR-20a-5p	Homo sapiens	AKR7A2	8574	Homo sapiens	CLASH	Functional MTI (Weak)	23622248
MIRT050599	hsa-miR-20a-5p	Homo sapiens	C9orf78	51759	Homo sapiens	CLASH	Functional MTI (Weak)	23622248
MIRT050600	hsa-miR-20a-5p	Homo sapiens	STIL	6491	Homo sapiens	CLASH	Functional MTI (Weak)	23622248
MIRT050601	hsa-miR-20a-5p	Homo sapiens	CDK19	23097	Homo sapiens	CLASH	Functional MTI (Weak)	23622248
MIRT050602	hsa-miR-20a-5p	Homo sapiens	KDM4D	55693	Homo sapiens	CLASH	Functional MTI (Weak)	23622248
MIRT050603	hsa-miR-20a-5p	Homo sapiens	UQCRC1	7384	Homo sapiens	CLASH	Functional MTI (Weak)	23622248
MIRT050604	hsa-miR-20a-5p	Homo sapiens	RUFY2	55680	Homo sapiens	CLASH	Functional MTI (Weak)	23622248
MIRT050605	hsa-miR-20a-5p	Homo sapiens	RPS27	6232	Homo sapiens	CLASH	Functional MTI (Weak)	23622248
MIRT050606	hsa-miR-20a-5p	Homo sapiens	BTN3A1	11119	Homo sapiens	CLASH	Functional MTI (Weak)	23622248
MIRT050607	hsa-miR-20a-5p	Homo sapiens	PBXIP1	57326	Homo sapiens	CLASH	Functional MTI (Weak)	23622248
MIRT050608	hsa-miR-20a-5p	Homo sapiens	ARFGEF2	10564	Homo sapiens	CLASH	Functional MTI (Weak)	23622248
MIRT050609	hsa-miR-20a-5p	Homo sapiens	NUDT21	11051	Homo sapiens	CLASH	Functional MTI (Weak)	23622248
MIRT050610	hsa-miR-20a-5p	Homo sapiens	NETO2	81831	Homo sapiens	CLASH	Functional MTI (Weak)	23622248
MIRT050611	hsa-miR-20a-5p	Homo sapiens	SLC25A28	81894	Homo sapiens	CLASH	Functional MTI (Weak)	23622248
MIRT050612	hsa-miR-20a-5p	Homo sapiens	NAP1L1	4673	Homo sapiens	CLASH	Functional MTI (Weak)	23622248
MIRT050613	hsa-miR-20a-5p	Homo sapiens	PHC1	1911	Homo sapiens	CLASH	Functional MTI (Weak)	23622248
MIRT050614	hsa-miR-20a-5p	Homo sapiens	ZNF706	51123	Homo sapiens	CLASH	Functional MTI (Weak)	23622248
MIRT050615	hsa-miR-20a-5p	Homo sapiens	CCDC47	57003	Homo sapiens	CLASH	Functional MTI (Weak)	23622248
MIRT050616	hsa-miR-20a-5p	Homo sapiens	ARPC2	10109	Homo sapiens	CLASH	Functional MTI (Weak)	23622248
MIRT050617	hsa-miR-20a-5p	Homo sapiens	EIF4G2	1982	Homo sapiens	CLASH	Functional MTI (Weak)	23622248
MIRT050618	hsa-miR-20a-5p	Homo sapiens	MAGOHB	55110	Homo sapiens	CLASH	Functional MTI (Weak)	23622248
MIRT050619	hsa-miR-20a-5p	Homo sapiens	ZNF598	90850	Homo sapiens	CLASH	Functional MTI (Weak)	23622248
MIRT050620	hsa-miR-20a-5p	Homo sapiens	P3H4	10609	Homo sapiens	CLASH	Functional MTI (Weak)	23622248
MIRT050621	hsa-miR-20a-5p	Homo sapiens	CERS2	29956	Homo sapiens	CLASH	Functional MTI (Weak)	23622248
MIRT050622	hsa-miR-20a-5p	Homo sapiens	LYPD6	130574	Homo sapiens	CLASH	Functional MTI (Weak)	23622248
MIRT050623	hsa-miR-20a-5p	Homo sapiens	HEXIM1	10614	Homo sapiens	CLASH	Functional MTI (Weak)	23622248
MIRT050624	hsa-miR-20a-5p	Homo sapiens	WAC	51322	Homo sapiens	CLASH	Functional MTI (Weak)	23622248
MIRT050625	hsa-miR-20a-5p	Homo sapiens	ZNFX1	57169	Homo sapiens	CLASH	Functional MTI (Weak)	23622248
MIRT050626	hsa-miR-20a-5p	Homo sapiens	RBM12B	389677	Homo sapiens	CLASH	Functional MTI (Weak)	23622248
MIRT052914	hsa-miR-20a-5p	Homo sapiens	LIMK1	3984	Homo sapiens	Luciferase reporter assay//Microarray//qRT-PCR//Western blot	Functional MTI	24858712
MIRT052971	hsa-miR-20a-5p	Homo sapiens	PHLPP2	23035	Homo sapiens	Immunoblot//Luciferase reporter assay	Functional MTI	22116552
MIRT053007	hsa-miR-20a-5p	Homo sapiens	GJA1	2697	Homo sapiens	Luciferase reporter assay//qRT-PCR//Western blot	Functional MTI	22785209
MIRT053023	hsa-miR-20a-5p	Homo sapiens	DUSP2	1844	Homo sapiens	qRT-PCR//Western blot//Reporter assay	Functional MTI	22648654
MIRT053109	hsa-miR-20a-5p	Homo sapiens	ITGB8	3696	Homo sapiens	Luciferase reporter assay//qRT-PCR	Functional MTI	23602254
MIRT053159	hsa-miR-20a-5p	Homo sapiens	SMAD7	4092	Homo sapiens	Luciferase reporter assay//qRT-PCR//Western blot	Functional MTI	23665284
MIRT053208	hsa-miR-20a-5p	Homo sapiens	MAP3K5	4217	Homo sapiens	Luciferase reporter assay//qRT-PCR//Western blot	Functional MTI	23087182
MIRT053332	hsa-miR-20a-5p	Homo sapiens	MCL1	4170	Homo sapiens	Immunohistochemistry//Luciferase reporter assay//qRT-PCR//Western blot	Functional MTI	23594563
MIRT053505	hsa-miR-20a-5p	Homo sapiens	TP53INP1	94241	Homo sapiens	Luciferase reporter assay//qRT-PCR//Western blot	Functional MTI	23333058
MIRT053563	hsa-miR-20a-5p	Homo sapiens	EGR2	1959	Homo sapiens	Flow//Luciferase reporter assay//qRT-PCR//Western blot	Functional MTI	23924943
MIRT054860	hsa-miR-20a-5p	Homo sapiens	ABL2	27	Homo sapiens	Luciferase reporter assay//qRT-PCR//Western blot	Functional MTI	24464651
MIRT055020	hsa-miR-20a-5p	Homo sapiens	TPRG1L	127262	Homo sapiens	HITS-CLIP	Functional MTI (Weak)	22473208
MIRT055382	hsa-miR-20a-5p	Homo sapiens	SHOC2	8036	Homo sapiens	PAR-CLIP	Functional MTI (Weak)	23592263
MIRT055649	hsa-miR-20a-5p	Homo sapiens	WDR37	22884	Homo sapiens	HITS-CLIP	Functional MTI (Weak)	22473208
MIRT056476	hsa-miR-20a-5p	Homo sapiens	PFKP	5214	Homo sapiens	HITS-CLIP	Functional MTI (Weak)	22473208
MIRT056811	hsa-miR-20a-5p	Homo sapiens	REEP3	221035	Homo sapiens	HITS-CLIP	Functional MTI (Weak)	22473208
MIRT057384	hsa-miR-20a-5p	Homo sapiens	TNKS2	80351	Homo sapiens	HITS-CLIP	Functional MTI (Weak)	22473208
MIRT057822	hsa-miR-20a-5p	Homo sapiens	SLC30A7	148867	Homo sapiens	PAR-CLIP	Functional MTI (Weak)	23592263
MIRT058912	hsa-miR-20a-5p	Homo sapiens	FAM46C	54855	Homo sapiens	HITS-CLIP	Functional MTI (Weak)	22473208
MIRT059186	hsa-miR-20a-5p	Homo sapiens	CRY2	1408	Homo sapiens	HITS-CLIP	Functional MTI (Weak)	22473208
MIRT060075	hsa-miR-20a-5p	Homo sapiens	TMEM138	51524	Homo sapiens	HITS-CLIP	Functional MTI (Weak)	22473208
MIRT060678	hsa-miR-20a-5p	Homo sapiens	KLHL20	27252	Homo sapiens	HITS-CLIP	Functional MTI (Weak)	22473208
MIRT061181	hsa-miR-20a-5p	Homo sapiens	MED17	9440	Homo sapiens	HITS-CLIP	Functional MTI (Weak)	22473208
MIRT061789	hsa-miR-20a-5p	Homo sapiens	PPP1R15B	84919	Homo sapiens	PAR-CLIP	Functional MTI (Weak)	24398324
MIRT063054	hsa-miR-20a-5p	Homo sapiens	ULK1	8408	Homo sapiens	PAR-CLIP//HITS-CLIP	Functional MTI (Weak)	21572407
MIRT063434	hsa-miR-20a-5p	Homo sapiens	SKI	6497	Homo sapiens	HITS-CLIP	Functional MTI (Weak)	22473208
MIRT064435	hsa-miR-20a-5p	Homo sapiens	GPR137B	7107	Homo sapiens	PAR-CLIP	Functional MTI (Weak)	20371350
MIRT064797	hsa-miR-20a-5p	Homo sapiens	ZBTB18	10472	Homo sapiens	HITS-CLIP	Functional MTI (Weak)	22473208
MIRT065364	hsa-miR-20a-5p	Homo sapiens	TMBIM6	7009	Homo sapiens	HITS-CLIP	Functional MTI (Weak)	22473208
MIRT065670	hsa-miR-20a-5p	Homo sapiens	ACVR1B	91	Homo sapiens	PAR-CLIP	Functional MTI (Weak)	23446348
MIRT065858	hsa-miR-20a-5p	Homo sapiens	GDF11	10220	Homo sapiens	PAR-CLIP	Functional MTI (Weak)	21572407
MIRT065886	hsa-miR-20a-5p	Homo sapiens	RAB5B	5869	Homo sapiens	HITS-CLIP	Functional MTI (Weak)	22473208
MIRT067229	hsa-miR-20a-5p	Homo sapiens	FOXJ2	55810	Homo sapiens	PAR-CLIP	Functional MTI (Weak)	21572407
MIRT068492	hsa-miR-20a-5p	Homo sapiens	NHLRC3	387921	Homo sapiens	HITS-CLIP	Functional MTI (Weak)	22473208
MIRT070839	hsa-miR-20a-5p	Homo sapiens	EIF2S1	1965	Homo sapiens	PAR-CLIP	Functional MTI (Weak)	21572407
MIRT070995	hsa-miR-20a-5p	Homo sapiens	SMOC1	64093	Homo sapiens	PAR-CLIP	Functional MTI (Weak)	21572407
MIRT071324	hsa-miR-20a-5p	Homo sapiens	CMPK1	51727	Homo sapiens	HITS-CLIP	Functional MTI (Weak)	22473208
MIRT071903	hsa-miR-20a-5p	Homo sapiens	ZFYVE9	9372	Homo sapiens	PAR-CLIP	Functional MTI (Weak)	23592263
MIRT072247	hsa-miR-20a-5p	Homo sapiens	B2M	567	Homo sapiens	PAR-CLIP	Functional MTI (Weak)	23592263
MIRT072567	hsa-miR-20a-5p	Homo sapiens	USP3	9960	Homo sapiens	HITS-CLIP	Functional MTI (Weak)	22473208
MIRT073117	hsa-miR-20a-5p	Homo sapiens	UBE2Q2	92912	Homo sapiens	HITS-CLIP	Functional MTI (Weak)	22473208
MIRT073374	hsa-miR-20a-5p	Homo sapiens	ABHD2	11057	Homo sapiens	HITS-CLIP	Functional MTI (Weak)	22473208
MIRT073407	hsa-miR-20a-5p	Homo sapiens	SEMA4B	10509	Homo sapiens	HITS-CLIP	Functional MTI (Weak)	22473208
MIRT074789	hsa-miR-20a-5p	Homo sapiens	CYLD	1540	Homo sapiens	HITS-CLIP	Functional MTI (Weak)	22473208
MIRT074891	hsa-miR-20a-5p	Homo sapiens	CHD9	80205	Homo sapiens	HITS-CLIP	Functional MTI (Weak)	22473208
MIRT075775	hsa-miR-20a-5p	Homo sapiens	KIAA0513	9764	Homo sapiens	PAR-CLIP	Functional MTI (Weak)	23592263
MIRT076177	hsa-miR-20a-5p	Homo sapiens	GID4	79018	Homo sapiens	HITS-CLIP	Functional MTI (Weak)	22473208
MIRT077064	hsa-miR-20a-5p	Homo sapiens	KRT10	3858	Homo sapiens	PAR-CLIP	Functional MTI (Weak)	23592263
MIRT077831	hsa-miR-20a-5p	Homo sapiens	MINK1	50488	Homo sapiens	HITS-CLIP	Functional MTI (Weak)	22473208
MIRT078811	hsa-miR-20a-5p	Homo sapiens	UNK	85451	Homo sapiens	PAR-CLIP	Functional MTI (Weak)	22012620
MIRT079344	hsa-miR-20a-5p	Homo sapiens	CCDC137	339230	Homo sapiens	HITS-CLIP	Functional MTI (Weak)	22473208
MIRT079411	hsa-miR-20a-5p	Homo sapiens	FOXK2	3607	Homo sapiens	HITS-CLIP	Functional MTI (Weak)	22473208
MIRT079772	hsa-miR-20a-5p	Homo sapiens	CABLES1	91768	Homo sapiens	PAR-CLIP	Functional MTI (Weak)	23592263
MIRT080178	hsa-miR-20a-5p	Homo sapiens	PRKACB	5567	Homo sapiens	PAR-CLIP	Functional MTI (Weak)	21572407
MIRT080848	hsa-miR-20a-5p	Homo sapiens	RAB12	201475	Homo sapiens	HITS-CLIP	Functional MTI (Weak)	22473208
MIRT081117	hsa-miR-20a-5p	Homo sapiens	LDLR	3949	Homo sapiens	HITS-CLIP	Functional MTI (Weak)	22473208
MIRT081198	hsa-miR-20a-5p	Homo sapiens	MIDN	90007	Homo sapiens	HITS-CLIP	Functional MTI (Weak)	22473208
MIRT081981	hsa-miR-20a-5p	Homo sapiens	GRAMD1A	57655	Homo sapiens	HITS-CLIP	Functional MTI (Weak)	22473208
MIRT082290	hsa-miR-20a-5p	Homo sapiens	FNBP1L	54874	Homo sapiens	PAR-CLIP	Functional MTI (Weak)	23446348
MIRT083739	hsa-miR-20a-5p	Homo sapiens	PARD6B	84612	Homo sapiens	HITS-CLIP	Functional MTI (Weak)	22473208
MIRT083960	hsa-miR-20a-5p	Homo sapiens	RAB22A	57403	Homo sapiens	HITS-CLIP	Functional MTI (Weak)	22473208
MIRT084344	hsa-miR-20a-5p	Homo sapiens	RRM2	6241	Homo sapiens	HITS-CLIP	Functional MTI (Weak)	22473208
MIRT085173	hsa-miR-20a-5p	Homo sapiens	SLC5A3	6526	Homo sapiens	PAR-CLIP	Functional MTI (Weak)	21572407
MIRT085375	hsa-miR-20a-5p	Homo sapiens	SPOPL	339745	Homo sapiens	HITS-CLIP	Functional MTI (Weak)	22473208
MIRT085867	hsa-miR-20a-5p	Homo sapiens	TANC1	85461	Homo sapiens	HITS-CLIP	Functional MTI (Weak)	22473208
MIRT086425	hsa-miR-20a-5p	Homo sapiens	NABP1	64859	Homo sapiens	HITS-CLIP	Functional MTI (Weak)	22473208
MIRT087604	hsa-miR-20a-5p	Homo sapiens	ATG16L1	55054	Homo sapiens	HITS-CLIP	Functional MTI (Weak)	22473208
MIRT088033	hsa-miR-20a-5p	Homo sapiens	UBXN2A	165324	Homo sapiens	PAR-CLIP	Functional MTI (Weak)	21572407
MIRT088337	hsa-miR-20a-5p	Homo sapiens	MAPRE3	22924	Homo sapiens	PAR-CLIP	Functional MTI (Weak)	24398324
MIRT090633	hsa-miR-20a-5p	Homo sapiens	U2SURP	23350	Homo sapiens	HITS-CLIP	Functional MTI (Weak)	22473208
MIRT092685	hsa-miR-20a-5p	Homo sapiens	C3orf38	285237	Homo sapiens	PAR-CLIP	Functional MTI (Weak)	24398324
MIRT093800	hsa-miR-20a-5p	Homo sapiens	KLF3	51274	Homo sapiens	PAR-CLIP	Functional MTI (Weak)	22012620
MIRT093941	hsa-miR-20a-5p	Homo sapiens	SLAIN2	57606	Homo sapiens	HITS-CLIP	Functional MTI (Weak)	22473208
MIRT095200	hsa-miR-20a-5p	Homo sapiens	SMAD5	4090	Homo sapiens	HITS-CLIP	Functional MTI (Weak)	22473208
MIRT095719	hsa-miR-20a-5p	Homo sapiens	ANKH	56172	Homo sapiens	PAR-CLIP	Functional MTI (Weak)	23592263
MIRT095997	hsa-miR-20a-5p	Homo sapiens	ATP6V0E1	8992	Homo sapiens	HITS-CLIP	Functional MTI (Weak)	22473208
MIRT096308	hsa-miR-20a-5p	Homo sapiens	SQSTM1	8878	Homo sapiens	HITS-CLIP	Functional MTI (Weak)	22473208
MIRT097128	hsa-miR-20a-5p	Homo sapiens	FCHO2	115548	Homo sapiens	HITS-CLIP	Functional MTI (Weak)	22473208
MIRT097603	hsa-miR-20a-5p	Homo sapiens	POLR3G	10622	Homo sapiens	HITS-CLIP	Functional MTI (Weak)	22473208
MIRT097649	hsa-miR-20a-5p	Homo sapiens	LYSMD3	116068	Homo sapiens	HITS-CLIP	Functional MTI (Weak)	22473208
MIRT099308	hsa-miR-20a-5p	Homo sapiens	QKI	9444	Homo sapiens	PAR-CLIP	Functional MTI (Weak)	23446348
MIRT099355	hsa-miR-20a-5p	Homo sapiens	C6orf120	387263	Homo sapiens	HITS-CLIP	Functional MTI (Weak)	22473208
MIRT099824	hsa-miR-20a-5p	Homo sapiens	SOX4	6659	Homo sapiens	PAR-CLIP	Functional MTI (Weak)	23592263
MIRT100277	hsa-miR-20a-5p	Homo sapiens	MICB	4277	Homo sapiens	HITS-CLIP	Functional MTI (Weak)	22473208
MIRT100454	hsa-miR-20a-5p	Homo sapiens	ZBTB9	221504	Homo sapiens	HITS-CLIP	Functional MTI (Weak)	22473208
MIRT100945	hsa-miR-20a-5p	Homo sapiens	CENPQ	55166	Homo sapiens	PAR-CLIP	Functional MTI (Weak)	23446348
MIRT102221	hsa-miR-20a-5p	Homo sapiens	HBP1	26959	Homo sapiens	HITS-CLIP	Functional MTI (Weak)	22473208
MIRT102294	hsa-miR-20a-5p	Homo sapiens	DNAJB9	4189	Homo sapiens	PAR-CLIP	Functional MTI (Weak)	24398324
MIRT103189	hsa-miR-20a-5p	Homo sapiens	SP4	6671	Homo sapiens	PAR-CLIP	Functional MTI (Weak)	23446348
MIRT104161	hsa-miR-20a-5p	Homo sapiens	PHTF2	57157	Homo sapiens	PAR-CLIP	Functional MTI (Weak)	23446348
MIRT104394	hsa-miR-20a-5p	Homo sapiens	ANKIB1	54467	Homo sapiens	HITS-CLIP	Functional MTI (Weak)	22473208
MIRT108651	hsa-miR-20a-5p	Homo sapiens	ZBTB33	10009	Homo sapiens	HITS-CLIP	Functional MTI (Weak)	22473208
MIRT108719	hsa-miR-20a-5p	Homo sapiens	XIAP	331	Homo sapiens	PAR-CLIP	Functional MTI (Weak)	21572407
MIRT110266	hsa-miR-20a-5p	Homo sapiens	GBF1	8729	Homo sapiens	HITS-CLIP	Functional MTI (Weak)	22473208
MIRT112089	hsa-miR-20a-5p	Homo sapiens	TIMM17A	10440	Homo sapiens	PAR-CLIP	Functional MTI (Weak)	22012620
MIRT115779	hsa-miR-20a-5p	Homo sapiens	CAPN15	6650	Homo sapiens	PAR-CLIP	Functional MTI (Weak)	23592263
MIRT121800	hsa-miR-20a-5p	Homo sapiens	GRPEL2	134266	Homo sapiens	HITS-CLIP	Functional MTI (Weak)	22473208
MIRT122363	hsa-miR-20a-5p	Homo sapiens	RGMB	285704	Homo sapiens	PAR-CLIP	Functional MTI (Weak)	21572407
MIRT124125	hsa-miR-20a-5p	Homo sapiens	GINS4	84296	Homo sapiens	PAR-CLIP	Functional MTI (Weak)	23446348
MIRT125725	hsa-miR-20a-5p	Homo sapiens	TRIM8	81603	Homo sapiens	HITS-CLIP	Functional MTI (Weak)	22473208
MIRT126308	hsa-miR-20a-5p	Homo sapiens	ACADSB	36	Homo sapiens	HITS-CLIP	Functional MTI (Weak)	22473208
MIRT126344	hsa-miR-20a-5p	Homo sapiens	ZRANB1	54764	Homo sapiens	HITS-CLIP	Functional MTI (Weak)	22473208
MIRT126550	hsa-miR-20a-5p	Homo sapiens	MASTL	84930	Homo sapiens	HITS-CLIP	Functional MTI (Weak)	22473208
MIRT127161	hsa-miR-20a-5p	Homo sapiens	VPS26A	9559	Homo sapiens	HITS-CLIP	Functional MTI (Weak)	22473208
MIRT129131	hsa-miR-20a-5p	Homo sapiens	ARCN1	372	Homo sapiens	HITS-CLIP	Functional MTI (Weak)	22473208
MIRT130070	hsa-miR-20a-5p	Homo sapiens	TXNIP	10628	Homo sapiens	HITS-CLIP	Functional MTI (Weak)	22473208
MIRT132394	hsa-miR-20a-5p	Homo sapiens	PPP1R12B	4660	Homo sapiens	HITS-CLIP	Functional MTI (Weak)	22473208
MIRT133313	hsa-miR-20a-5p	Homo sapiens	ORAI1	84876	Homo sapiens	HITS-CLIP	Functional MTI (Weak)	22473208
MIRT134275	hsa-miR-20a-5p	Homo sapiens	DNM1L	10059	Homo sapiens	HITS-CLIP	Functional MTI (Weak)	22473208
MIRT135706	hsa-miR-20a-5p	Homo sapiens	PIP4K2C	79837	Homo sapiens	HITS-CLIP	Functional MTI (Weak)	22473208
MIRT135793	hsa-miR-20a-5p	Homo sapiens	GNS	2799	Homo sapiens	HITS-CLIP	Functional MTI (Weak)	22473208
MIRT136562	hsa-miR-20a-5p	Homo sapiens	TXLNA	200081	Homo sapiens	HITS-CLIP	Functional MTI (Weak)	22473208
MIRT138110	hsa-miR-20a-5p	Homo sapiens	BRMS1L	84312	Homo sapiens	HITS-CLIP	Functional MTI (Weak)	22473208
MIRT138348	hsa-miR-20a-5p	Homo sapiens	FRMD6	122786	Homo sapiens	HITS-CLIP	Functional MTI (Weak)	22473208
MIRT138792	hsa-miR-20a-5p	Homo sapiens	SUSD6	9766	Homo sapiens	HITS-CLIP	Functional MTI (Weak)	22473208
MIRT140626	hsa-miR-20a-5p	Homo sapiens	PLEKHO2	80301	Homo sapiens	HITS-CLIP	Functional MTI (Weak)	22473208
MIRT140794	hsa-miR-20a-5p	Homo sapiens	SMAD6	4091	Homo sapiens	HITS-CLIP	Functional MTI (Weak)	22473208
MIRT141126	hsa-miR-20a-5p	Homo sapiens	SCAMP5	192683	Homo sapiens	HITS-CLIP	Functional MTI (Weak)	22473208
MIRT141698	hsa-miR-20a-5p	Homo sapiens	RCCD1	91433	Homo sapiens	HITS-CLIP	Functional MTI (Weak)	22473208
MIRT142095	hsa-miR-20a-5p	Homo sapiens	CCP110	9738	Homo sapiens	HITS-CLIP	Functional MTI (Weak)	22473208
MIRT142381	hsa-miR-20a-5p	Homo sapiens	TNRC6A	27327	Homo sapiens	HITS-CLIP	Functional MTI (Weak)	22473208
MIRT144207	hsa-miR-20a-5p	Homo sapiens	SNTB2	6645	Homo sapiens	HITS-CLIP	Functional MTI (Weak)	22473208
MIRT144294	hsa-miR-20a-5p	Homo sapiens	NFAT5	10725	Homo sapiens	HITS-CLIP	Functional MTI (Weak)	22473208
MIRT144978	hsa-miR-20a-5p	Homo sapiens	PAFAH1B1	5048	Homo sapiens	HITS-CLIP	Functional MTI (Weak)	22473208
MIRT145019	hsa-miR-20a-5p	Homo sapiens	TNFAIP1	7126	Homo sapiens	HITS-CLIP	Functional MTI (Weak)	22473208
MIRT145597	hsa-miR-20a-5p	Homo sapiens	LASP1	3927	Homo sapiens	HITS-CLIP	Functional MTI (Weak)	22473208
MIRT146071	hsa-miR-20a-5p	Homo sapiens	RUNDC1	146923	Homo sapiens	HITS-CLIP	Functional MTI (Weak)	22473208
MIRT147118	hsa-miR-20a-5p	Homo sapiens	MAP3K3	4215	Homo sapiens	HITS-CLIP	Functional MTI (Weak)	22473208
MIRT147273	hsa-miR-20a-5p	Homo sapiens	KPNA2	3838	Homo sapiens	HITS-CLIP	Functional MTI (Weak)	22473208
MIRT147921	hsa-miR-20a-5p	Homo sapiens	CAMTA1	23261	Homo sapiens	HITS-CLIP	Functional MTI (Weak)	22473208
MIRT148868	hsa-miR-20a-5p	Homo sapiens	ANKRD12	23253	Homo sapiens	HITS-CLIP	Functional MTI (Weak)	22473208
MIRT151690	hsa-miR-20a-5p	Homo sapiens	CHAF1A	10036	Homo sapiens	HITS-CLIP	Functional MTI (Weak)	22473208
MIRT151799	hsa-miR-20a-5p	Homo sapiens	BLOC1S3	388552	Homo sapiens	HITS-CLIP	Functional MTI (Weak)	22473208
MIRT151853	hsa-miR-20a-5p	Homo sapiens	ARHGAP35	2909	Homo sapiens	HITS-CLIP	Functional MTI (Weak)	22473208
MIRT151932	hsa-miR-20a-5p	Homo sapiens	TBC1D17	79735	Homo sapiens	HITS-CLIP	Functional MTI (Weak)	22473208
MIRT152367	hsa-miR-20a-5p	Homo sapiens	ARHGEF18	23370	Homo sapiens	HITS-CLIP	Functional MTI (Weak)	22473208
MIRT152673	hsa-miR-20a-5p	Homo sapiens	POFUT1	23509	Homo sapiens	HITS-CLIP	Functional MTI (Weak)	22473208
MIRT153327	hsa-miR-20a-5p	Homo sapiens	MAVS	57506	Homo sapiens	PAR-CLIP	Functional MTI (Weak)	21572407
MIRT153454	hsa-miR-20a-5p	Homo sapiens	TTPAL	79183	Homo sapiens	HITS-CLIP	Functional MTI (Weak)	22473208
MIRT153969	hsa-miR-20a-5p	Homo sapiens	PRNP	5621	Homo sapiens	HITS-CLIP	Functional MTI (Weak)	22473208
MIRT155231	hsa-miR-20a-5p	Homo sapiens	IFNAR2	3455	Homo sapiens	HITS-CLIP	Functional MTI (Weak)	22473208
MIRT155333	hsa-miR-20a-5p	Homo sapiens	IFNAR1	3454	Homo sapiens	HITS-CLIP	Functional MTI (Weak)	22473208
MIRT155886	hsa-miR-20a-5p	Homo sapiens	SIK1	150094	Homo sapiens	PAR-CLIP	Functional MTI (Weak)	21572407
MIRT156404	hsa-miR-20a-5p	Homo sapiens	RAPGEF4	11069	Homo sapiens	HITS-CLIP	Functional MTI (Weak)	22473208
MIRT156640	hsa-miR-20a-5p	Homo sapiens	C2orf69	205327	Homo sapiens	HITS-CLIP	Functional MTI (Weak)	22473208
MIRT157145	hsa-miR-20a-5p	Homo sapiens	FAM117B	150864	Homo sapiens	HITS-CLIP	Functional MTI (Weak)	22473208
MIRT157585	hsa-miR-20a-5p	Homo sapiens	MTMR3	8897	Homo sapiens	HITS-CLIP	Functional MTI (Weak)	22473208
MIRT158288	hsa-miR-20a-5p	Homo sapiens	ASB1	51665	Homo sapiens	HITS-CLIP	Functional MTI (Weak)	22473208
MIRT158573	hsa-miR-20a-5p	Homo sapiens	TNRC6B	23112	Homo sapiens	PAR-CLIP	Functional MTI (Weak)	23446348
MIRT159105	hsa-miR-20a-5p	Homo sapiens	NRBP1	29959	Homo sapiens	HITS-CLIP	Functional MTI (Weak)	22473208
MIRT159399	hsa-miR-20a-5p	Homo sapiens	FEZ2	9637	Homo sapiens	HITS-CLIP	Functional MTI (Weak)	22473208
MIRT160004	hsa-miR-20a-5p	Homo sapiens	TET3	200424	Homo sapiens	HITS-CLIP	Functional MTI (Weak)	22473208
MIRT164198	hsa-miR-20a-5p	Homo sapiens	GAB1	2549	Homo sapiens	HITS-CLIP	Functional MTI (Weak)	22473208
MIRT164524	hsa-miR-20a-5p	Homo sapiens	MSMO1	6307	Homo sapiens	HITS-CLIP	Functional MTI (Weak)	22473208
MIRT164659	hsa-miR-20a-5p	Homo sapiens	NSD2	7468	Homo sapiens	HITS-CLIP	Functional MTI (Weak)	22473208
MIRT164720	hsa-miR-20a-5p	Homo sapiens	ADD1	118	Homo sapiens	HITS-CLIP	Functional MTI (Weak)	22473208
MIRT166062	hsa-miR-20a-5p	Homo sapiens	FAF2	23197	Homo sapiens	HITS-CLIP	Functional MTI (Weak)	22473208
MIRT167840	hsa-miR-20a-5p	Homo sapiens	HECA	51696	Homo sapiens	HITS-CLIP	Functional MTI (Weak)	22473208
MIRT168216	hsa-miR-20a-5p	Homo sapiens	BTN3A2	11118	Homo sapiens	HITS-CLIP	Functional MTI (Weak)	22473208
MIRT169663	hsa-miR-20a-5p	Homo sapiens	AGFG2	3268	Homo sapiens	HITS-CLIP	Functional MTI (Weak)	22473208
MIRT170564	hsa-miR-20a-5p	Homo sapiens	CASP2	835	Homo sapiens	HITS-CLIP	Functional MTI (Weak)	22473208
MIRT170849	hsa-miR-20a-5p	Homo sapiens	TAX1BP1	8887	Homo sapiens	HITS-CLIP	Functional MTI (Weak)	22473208
MIRT172197	hsa-miR-20a-5p	Homo sapiens	OXR1	55074	Homo sapiens	HITS-CLIP	Functional MTI (Weak)	22473208
MIRT173112	hsa-miR-20a-5p	Homo sapiens	E2F5	1875	Homo sapiens	HITS-CLIP	Functional MTI (Weak)	22473208
MIRT173688	hsa-miR-20a-5p	Homo sapiens	PRPF4	9128	Homo sapiens	HITS-CLIP	Functional MTI (Weak)	22473208
MIRT175379	hsa-miR-20a-5p	Homo sapiens	ACSL4	2182	Homo sapiens	PAR-CLIP//HITS-CLIP	Functional MTI (Weak)	21572407
MIRT175594	hsa-miR-20a-5p	Homo sapiens	OCRL	4952	Homo sapiens	HITS-CLIP	Functional MTI (Weak)	22473208
MIRT175644	hsa-miR-20a-5p	Homo sapiens	PHF6	84295	Homo sapiens	HITS-CLIP	Functional MTI (Weak)	22473208
MIRT176079	hsa-miR-20a-5p	Homo sapiens	CHIC1	53344	Homo sapiens	HITS-CLIP	Functional MTI (Weak)	22473208
MIRT178062	hsa-miR-20a-5p	Homo sapiens	SAMD8	142891	Homo sapiens	PAR-CLIP	Functional MTI (Weak)	21572407
MIRT182517	hsa-miR-20a-5p	Homo sapiens	ZBTB37	84614	Homo sapiens	PAR-CLIP	Functional MTI (Weak)	20371350
MIRT187472	hsa-miR-20a-5p	Homo sapiens	PCBP2	5094	Homo sapiens	PAR-CLIP	Functional MTI (Weak)	23446348
MIRT188183	hsa-miR-20a-5p	Homo sapiens	DYRK2	8445	Homo sapiens	PAR-CLIP	Functional MTI (Weak)	21572407
MIRT194849	hsa-miR-20a-5p	Homo sapiens	UBFD1	56061	Homo sapiens	HITS-CLIP	Functional MTI (Weak)	22473208
MIRT199106	hsa-miR-20a-5p	Homo sapiens	ZNF532	55205	Homo sapiens	PAR-CLIP	Functional MTI (Weak)	22012620
MIRT199283	hsa-miR-20a-5p	Homo sapiens	SH3GLB1	51100	Homo sapiens	PAR-CLIP	Functional MTI (Weak)	21572407
MIRT200924	hsa-miR-20a-5p	Homo sapiens	ZNF264	9422	Homo sapiens	PAR-CLIP	Functional MTI (Weak)	22012620
MIRT201019	hsa-miR-20a-5p	Homo sapiens	ZNF805	390980	Homo sapiens	PAR-CLIP	Functional MTI (Weak)	21572407
MIRT205046	hsa-miR-20a-5p	Homo sapiens	CREB1	1385	Homo sapiens	PAR-CLIP	Functional MTI (Weak)	23446348
MIRT205281	hsa-miR-20a-5p	Homo sapiens	STK11IP	114790	Homo sapiens	PAR-CLIP	Functional MTI (Weak)	21572407
MIRT206192	hsa-miR-20a-5p	Homo sapiens	RAB10	10890	Homo sapiens	PAR-CLIP	Functional MTI (Weak)	21572407
MIRT208975	hsa-miR-20a-5p	Homo sapiens	SKIL	6498	Homo sapiens	PAR-CLIP	Functional MTI (Weak)	24398324
MIRT213203	hsa-miR-20a-5p	Homo sapiens	REST	5978	Homo sapiens	PAR-CLIP	Functional MTI (Weak)	23446348
MIRT213321	hsa-miR-20a-5p	Homo sapiens	KIAA0232	9778	Homo sapiens	HITS-CLIP	Functional MTI (Weak)	23824327
MIRT216423	hsa-miR-20a-5p	Homo sapiens	SERF1A	8293	Homo sapiens	PAR-CLIP	Functional MTI (Weak)	22012620
MIRT216448	hsa-miR-20a-5p	Homo sapiens	SERF1B	728492	Homo sapiens	PAR-CLIP	Functional MTI (Weak)	22012620
MIRT216661	hsa-miR-20a-5p	Homo sapiens	F2R	2149	Homo sapiens	PAR-CLIP	Functional MTI (Weak)	20371350
MIRT220118	hsa-miR-20a-5p	Homo sapiens	CAV1	857	Homo sapiens	PAR-CLIP	Functional MTI (Weak)	20371350
MIRT222673	hsa-miR-20a-5p	Homo sapiens	EIF4H	7458	Homo sapiens	PAR-CLIP	Functional MTI (Weak)	22012620
MIRT222908	hsa-miR-20a-5p	Homo sapiens	CROT	54677	Homo sapiens	HITS-CLIP	Functional MTI (Weak)	22473208
MIRT224747	hsa-miR-20a-5p	Homo sapiens	DPYSL2	1808	Homo sapiens	PAR-CLIP	Functional MTI (Weak)	22012620
MIRT224885	hsa-miR-20a-5p	Homo sapiens	MAK16	84549	Homo sapiens	HITS-CLIP	Functional MTI (Weak)	22473208
MIRT227326	hsa-miR-20a-5p	Homo sapiens	TRIM32	22954	Homo sapiens	HITS-CLIP	Functional MTI (Weak)	22473208
MIRT230965	hsa-miR-20a-5p	Homo sapiens	PRRG4	79056	Homo sapiens	PAR-CLIP	Functional MTI (Weak)	20371350
MIRT238172	hsa-miR-20a-5p	Homo sapiens	ANKRD33B	651746	Homo sapiens	PAR-CLIP	Functional MTI (Weak)	23592263
MIRT241294	hsa-miR-20a-5p	Homo sapiens	ZC3H12C	85463	Homo sapiens	PAR-CLIP	Functional MTI (Weak)	23446348
MIRT242196	hsa-miR-20a-5p	Homo sapiens	TTC9	23508	Homo sapiens	PAR-CLIP	Functional MTI (Weak)	23446348
MIRT242657	hsa-miR-20a-5p	Homo sapiens	SALL3	27164	Homo sapiens	PAR-CLIP	Functional MTI (Weak)	22012620
MIRT243778	hsa-miR-20a-5p	Homo sapiens	AFF1	4299	Homo sapiens	HITS-CLIP	Functional MTI (Weak)	22473208
MIRT244588	hsa-miR-20a-5p	Homo sapiens	HOOK3	84376	Homo sapiens	HITS-CLIP	Functional MTI (Weak)	23313552
MIRT244945	hsa-miR-20a-5p	Homo sapiens	PRRG1	5638	Homo sapiens	In situ hybridization//Next Generation Sequencing (NGS)//qRT-PCR	Functional MTI (Weak)	26233958
MIRT246959	hsa-miR-20a-5p	Homo sapiens	TSKU	25987	Homo sapiens	PAR-CLIP	Functional MTI (Weak)	20371350
MIRT247079	hsa-miR-20a-5p	Homo sapiens	CEP57	9702	Homo sapiens	HITS-CLIP	Functional MTI (Weak)	22473208
MIRT248850	hsa-miR-20a-5p	Homo sapiens	SESN2	83667	Homo sapiens	HITS-CLIP	Functional MTI (Weak)	22473208
MIRT250444	hsa-miR-20a-5p	Homo sapiens	NFATC2IP	84901	Homo sapiens	HITS-CLIP	Functional MTI (Weak)	22473208
MIRT254248	hsa-miR-20a-5p	Homo sapiens	TRAPPC10	7109	Homo sapiens	HITS-CLIP	Functional MTI (Weak)	22473208
MIRT257279	hsa-miR-20a-5p	Homo sapiens	FOXC1	2296	Homo sapiens	PAR-CLIP	Functional MTI (Weak)	21572407
MIRT266048	hsa-miR-20a-5p	Homo sapiens	FJX1	24147	Homo sapiens	PAR-CLIP	Functional MTI (Weak)	21572407
MIRT266853	hsa-miR-20a-5p	Homo sapiens	SLC25A44	9673	Homo sapiens	PAR-CLIP	Functional MTI (Weak)	21572407
MIRT280207	hsa-miR-20a-5p	Homo sapiens	EIF2B2	8892	Homo sapiens	HITS-CLIP	Functional MTI (Weak)	23313552
MIRT280991	hsa-miR-20a-5p	Homo sapiens	SPRED1	161742	Homo sapiens	PAR-CLIP	Functional MTI (Weak)	23592263
MIRT283172	hsa-miR-20a-5p	Homo sapiens	C16orf52	730094	Homo sapiens	PAR-CLIP	Functional MTI (Weak)	21572407
MIRT286945	hsa-miR-20a-5p	Homo sapiens	SOCS7	30837	Homo sapiens	PAR-CLIP	Functional MTI (Weak)	21572407
MIRT289571	hsa-miR-20a-5p	Homo sapiens	KDM6B	23135	Homo sapiens	PAR-CLIP	Functional MTI (Weak)	20371350
MIRT291931	hsa-miR-20a-5p	Homo sapiens	TPM4	7171	Homo sapiens	PAR-CLIP	Functional MTI (Weak)	23592263
MIRT293645	hsa-miR-20a-5p	Homo sapiens	PVR	5817	Homo sapiens	PAR-CLIP	Functional MTI (Weak)	21572407
MIRT296868	hsa-miR-20a-5p	Homo sapiens	REV1	51455	Homo sapiens	HITS-CLIP	Functional MTI (Weak)	22473208
MIRT299337	hsa-miR-20a-5p	Homo sapiens	CYBRD1	79901	Homo sapiens	HITS-CLIP	Functional MTI (Weak)	22473208
MIRT302434	hsa-miR-20a-5p	Homo sapiens	CLIP4	79745	Homo sapiens	PAR-CLIP	Functional MTI (Weak)	20371350
MIRT303488	hsa-miR-20a-5p	Homo sapiens	NAGK	55577	Homo sapiens	PAR-CLIP	Functional MTI (Weak)	23446348
MIRT322520	hsa-miR-20a-5p	Homo sapiens	HMBOX1	79618	Homo sapiens	PAR-CLIP	Functional MTI (Weak)	22012620
MIRT325510	hsa-miR-20a-5p	Homo sapiens	PTPDC1	138639	Homo sapiens	PAR-CLIP	Functional MTI (Weak)	21572407
MIRT363922	hsa-miR-20a-5p	Homo sapiens	UBE2V2	7336	Homo sapiens	HITS-CLIP	Functional MTI (Weak)	23313552
MIRT368882	hsa-miR-20a-5p	Homo sapiens	BCL2L2	599	Homo sapiens	PAR-CLIP	Functional MTI (Weak)	23446348
MIRT397684	hsa-miR-20a-5p	Homo sapiens	ATXN7L3B	552889	Homo sapiens	PAR-CLIP	Functional MTI (Weak)	23592263
MIRT400046	hsa-miR-20a-5p	Homo sapiens	GRK3	157	Homo sapiens	HITS-CLIP	Functional MTI (Weak)	23824327
MIRT437765	hsa-miR-20a-5p	Homo sapiens	PRKG1	5592	Homo sapiens	Immunocytochemistry//Luciferase reporter assay//qRT-PCR//Western blot	Functional MTI	25447536
MIRT437944	hsa-miR-20a-5p	Homo sapiens	RGS5	8490	Homo sapiens	ChIP-seq//qRT-PCR//Luciferase reporter assay	Functional MTI	23308108
MIRT438054	hsa-miR-20a-5p	Homo sapiens	ETV1	2115	Homo sapiens	Luciferase reporter assay//qRT-PCR//microarray//Western blotting	Functional MTI	23969726
MIRT438160	hsa-miR-20a-5p	Homo sapiens	EPAS1	2034	Homo sapiens	Luciferase reporter assay	Functional MTI	24194900
MIRT438351	hsa-miR-20a-5p	Homo sapiens	FBXO31	79791	Homo sapiens	HITS-CLIP	Functional MTI (Weak)	22473208
MIRT438791	hsa-miR-20a-5p	Homo sapiens	TP53	7157	Homo sapiens	qRT-PCR	Functional MTI (Weak)	24955218
MIRT438806	hsa-miR-20a-5p	Homo sapiens	DNMT1	1786	Homo sapiens	Luciferase reporter assay	Functional MTI	23306545
MIRT438812	hsa-miR-20a-5p	Homo sapiens	PKD1	5310	Homo sapiens	Luciferase reporter assay	Functional MTI	23344677
MIRT439181	hsa-miR-20a-5p	Homo sapiens	ZNF800	168850	Homo sapiens	HITS-CLIP	Functional MTI (Weak)	22473208
MIRT439185	hsa-miR-20a-5p	Homo sapiens	ZNF770	54989	Homo sapiens	HITS-CLIP	Functional MTI (Weak)	22473208
MIRT439192	hsa-miR-20a-5p	Homo sapiens	ZNF597	146434	Homo sapiens	HITS-CLIP	Functional MTI (Weak)	22473208
MIRT439211	hsa-miR-20a-5p	Homo sapiens	ZNF280C	55609	Homo sapiens	HITS-CLIP	Functional MTI (Weak)	22473208
MIRT439214	hsa-miR-20a-5p	Homo sapiens	ZNF280B	140883	Homo sapiens	HITS-CLIP	Functional MTI (Weak)	22473208
MIRT439225	hsa-miR-20a-5p	Homo sapiens	ZNF12	7559	Homo sapiens	HITS-CLIP	Functional MTI (Weak)	22473208
MIRT439256	hsa-miR-20a-5p	Homo sapiens	ZBTB7A	51341	Homo sapiens	HITS-CLIP	Functional MTI (Weak)	22473208
MIRT439257	hsa-miR-20a-5p	Homo sapiens	ZBTB6	10773	Homo sapiens	HITS-CLIP	Functional MTI (Weak)	22473208
MIRT439259	hsa-miR-20a-5p	Homo sapiens	ZBTB4	57659	Homo sapiens	HITS-CLIP	Functional MTI (Weak)	22473208
MIRT439269	hsa-miR-20a-5p	Homo sapiens	YOD1	55432	Homo sapiens	HITS-CLIP	Functional MTI (Weak)	22473208
MIRT439286	hsa-miR-20a-5p	Homo sapiens	WDR89	112840	Homo sapiens	HITS-CLIP	Functional MTI (Weak)	22473208
MIRT439291	hsa-miR-20a-5p	Homo sapiens	WDR1	9948	Homo sapiens	HITS-CLIP	Functional MTI (Weak)	22473208
MIRT439295	hsa-miR-20a-5p	Homo sapiens	VTI1A	143187	Homo sapiens	HITS-CLIP	Functional MTI (Weak)	22473208
MIRT439300	hsa-miR-20a-5p	Homo sapiens	VPS13C	54832	Homo sapiens	HITS-CLIP	Functional MTI (Weak)	22473208
MIRT439306	hsa-miR-20a-5p	Homo sapiens	VDAC1	7416	Homo sapiens	HITS-CLIP	Functional MTI (Weak)	22473208
MIRT439319	hsa-miR-20a-5p	Homo sapiens	UXS1	80146	Homo sapiens	HITS-CLIP	Functional MTI (Weak)	22473208
MIRT439327	hsa-miR-20a-5p	Homo sapiens	USP32	84669	Homo sapiens	HITS-CLIP	Functional MTI (Weak)	22473208
MIRT439332	hsa-miR-20a-5p	Homo sapiens	USP28	57646	Homo sapiens	HITS-CLIP	Functional MTI (Weak)	22473208
MIRT439337	hsa-miR-20a-5p	Homo sapiens	USP16	10600	Homo sapiens	HITS-CLIP	Functional MTI (Weak)	22473208
MIRT439349	hsa-miR-20a-5p	Homo sapiens	UBR5	51366	Homo sapiens	HITS-CLIP	Functional MTI (Weak)	22473208
MIRT439366	hsa-miR-20a-5p	Homo sapiens	UBC	7316	Homo sapiens	HITS-CLIP	Functional MTI (Weak)	22473208
MIRT439372	hsa-miR-20a-5p	Homo sapiens	TWF1	5756	Homo sapiens	HITS-CLIP	Functional MTI (Weak)	22473208
MIRT439399	hsa-miR-20a-5p	Homo sapiens	TOPORS	10210	Homo sapiens	HITS-CLIP	Functional MTI (Weak)	22473208
MIRT439410	hsa-miR-20a-5p	Homo sapiens	TNFRSF21	27242	Homo sapiens	HITS-CLIP	Functional MTI (Weak)	22473208
MIRT439416	hsa-miR-20a-5p	Homo sapiens	TMX3	54495	Homo sapiens	HITS-CLIP	Functional MTI (Weak)	22473208
MIRT439423	hsa-miR-20a-5p	Homo sapiens	TMEM67	91147	Homo sapiens	HITS-CLIP	Functional MTI (Weak)	22473208
MIRT439427	hsa-miR-20a-5p	Homo sapiens	TMEM64	169200	Homo sapiens	HITS-CLIP	Functional MTI (Weak)	22473208
MIRT439435	hsa-miR-20a-5p	Homo sapiens	TMEM167A	153339	Homo sapiens	HITS-CLIP	Functional MTI (Weak)	22473208
MIRT439439	hsa-miR-20a-5p	Homo sapiens	TMEM127	55654	Homo sapiens	HITS-CLIP	Functional MTI (Weak)	22473208
MIRT439440	hsa-miR-20a-5p	Homo sapiens	TMEM123	114908	Homo sapiens	HITS-CLIP	Functional MTI (Weak)	22473208
MIRT439460	hsa-miR-20a-5p	Homo sapiens	TGOLN2	10618	Homo sapiens	HITS-CLIP	Functional MTI (Weak)	22473208
MIRT439478	hsa-miR-20a-5p	Homo sapiens	TCF4	6925	Homo sapiens	HITS-CLIP	Functional MTI (Weak)	22473208
MIRT439489	hsa-miR-20a-5p	Homo sapiens	TADA2B	93624	Homo sapiens	HITS-CLIP	Functional MTI (Weak)	22473208
MIRT439512	hsa-miR-20a-5p	Homo sapiens	STX6	10228	Homo sapiens	HITS-CLIP	Functional MTI (Weak)	22473208
MIRT439521	hsa-miR-20a-5p	Homo sapiens	STK17B	9262	Homo sapiens	HITS-CLIP	Functional MTI (Weak)	22473208
MIRT439535	hsa-miR-20a-5p	Homo sapiens	SSX2IP	117178	Homo sapiens	HITS-CLIP	Functional MTI (Weak)	22473208
MIRT439537	hsa-miR-20a-5p	Homo sapiens	SSH2	85464	Homo sapiens	HITS-CLIP	Functional MTI (Weak)	22473208
MIRT439566	hsa-miR-20a-5p	Homo sapiens	SOD2	6648	Homo sapiens	HITS-CLIP	Functional MTI (Weak)	22473208
MIRT439590	hsa-miR-20a-5p	Homo sapiens	SLK	9748	Homo sapiens	HITS-CLIP	Functional MTI (Weak)	22473208
MIRT439594	hsa-miR-20a-5p	Homo sapiens	SLC4A7	9497	Homo sapiens	HITS-CLIP	Functional MTI (Weak)	22473208
MIRT439606	hsa-miR-20a-5p	Homo sapiens	SLC35F5	80255	Homo sapiens	HITS-CLIP	Functional MTI (Weak)	22473208
MIRT439620	hsa-miR-20a-5p	Homo sapiens	SLC16A9	220963	Homo sapiens	HITS-CLIP	Functional MTI (Weak)	22473208
MIRT439633	hsa-miR-20a-5p	Homo sapiens	SIKE1	80143	Homo sapiens	HITS-CLIP	Functional MTI (Weak)	22473208
MIRT439644	hsa-miR-20a-5p	Homo sapiens	SGTB	54557	Homo sapiens	HITS-CLIP	Functional MTI (Weak)	22473208
MIRT439648	hsa-miR-20a-5p	Homo sapiens	PEAK1	79834	Homo sapiens	HITS-CLIP	Functional MTI (Weak)	22473208
MIRT439654	hsa-miR-20a-5p	Homo sapiens	SRSF2	6427	Homo sapiens	HITS-CLIP	Functional MTI (Weak)	22473208
MIRT439680	hsa-miR-20a-5p	Homo sapiens	SENP1	29843	Homo sapiens	HITS-CLIP	Functional MTI (Weak)	22473208
MIRT439688	hsa-miR-20a-5p	Homo sapiens	SEC23A	10484	Homo sapiens	HITS-CLIP	Functional MTI (Weak)	22473208
MIRT439692	hsa-miR-20a-5p	Homo sapiens	SEC16A	9919	Homo sapiens	HITS-CLIP	Functional MTI (Weak)	22473208
MIRT439703	hsa-miR-20a-5p	Homo sapiens	SCAMP2	10066	Homo sapiens	HITS-CLIP	Functional MTI (Weak)	22473208
MIRT439711	hsa-miR-20a-5p	Homo sapiens	SAMD9L	219285	Homo sapiens	HITS-CLIP	Functional MTI (Weak)	22473208
MIRT439715	hsa-miR-20a-5p	Homo sapiens	SACS	26278	Homo sapiens	HITS-CLIP	Functional MTI (Weak)	22473208
MIRT439742	hsa-miR-20a-5p	Homo sapiens	RPL17	6139	Homo sapiens	HITS-CLIP	Functional MTI (Weak)	22473208
MIRT439758	hsa-miR-20a-5p	Homo sapiens	RNF216	54476	Homo sapiens	HITS-CLIP	Functional MTI (Weak)	22473208
MIRT439776	hsa-miR-20a-5p	Homo sapiens	RFXANK	8625	Homo sapiens	HITS-CLIP	Functional MTI (Weak)	22473208
MIRT439786	hsa-miR-20a-5p	Homo sapiens	REEP5	7905	Homo sapiens	HITS-CLIP	Functional MTI (Weak)	22473208
MIRT439809	hsa-miR-20a-5p	Homo sapiens	RBBP7	5931	Homo sapiens	HITS-CLIP	Functional MTI (Weak)	22473208
MIRT439821	hsa-miR-20a-5p	Homo sapiens	RAN	5901	Homo sapiens	HITS-CLIP	Functional MTI (Weak)	22473208
MIRT439832	hsa-miR-20a-5p	Homo sapiens	RABEP1	9135	Homo sapiens	HITS-CLIP	Functional MTI (Weak)	22473208
MIRT439837	hsa-miR-20a-5p	Homo sapiens	RAB30	27314	Homo sapiens	HITS-CLIP	Functional MTI (Weak)	22473208
MIRT439848	hsa-miR-20a-5p	Homo sapiens	RAB11FIP1	80223	Homo sapiens	HITS-CLIP	Functional MTI (Weak)	22473208
MIRT439853	hsa-miR-20a-5p	Homo sapiens	PURB	5814	Homo sapiens	HITS-CLIP	Functional MTI (Weak)	22473208
MIRT439863	hsa-miR-20a-5p	Homo sapiens	PTPN4	5775	Homo sapiens	HITS-CLIP	Functional MTI (Weak)	22473208
MIRT439874	hsa-miR-20a-5p	Homo sapiens	PTGES3	10728	Homo sapiens	HITS-CLIP	Functional MTI (Weak)	22473208
MIRT439875	hsa-miR-20a-5p	Homo sapiens	PTGER4	5734	Homo sapiens	HITS-CLIP	Functional MTI (Weak)	22473208
MIRT439905	hsa-miR-20a-5p	Homo sapiens	PPP6C	5537	Homo sapiens	HITS-CLIP	Functional MTI (Weak)	22473208
MIRT439910	hsa-miR-20a-5p	Homo sapiens	PPP3R1	5534	Homo sapiens	HITS-CLIP	Functional MTI (Weak)	22473208
MIRT439915	hsa-miR-20a-5p	Homo sapiens	PPP1R3B	79660	Homo sapiens	HITS-CLIP	Functional MTI (Weak)	22473208
MIRT439933	hsa-miR-20a-5p	Homo sapiens	POLQ	10721	Homo sapiens	HITS-CLIP	Functional MTI (Weak)	22473208
MIRT439940	hsa-miR-20a-5p	Homo sapiens	PNPLA4	8228	Homo sapiens	HITS-CLIP	Functional MTI (Weak)	22473208
MIRT439954	hsa-miR-20a-5p	Homo sapiens	PLAGL2	5326	Homo sapiens	HITS-CLIP	Functional MTI (Weak)	22473208
MIRT439959	hsa-miR-20a-5p	Homo sapiens	PKMYT1	9088	Homo sapiens	HITS-CLIP	Functional MTI (Weak)	22473208
MIRT439971	hsa-miR-20a-5p	Homo sapiens	PIP4K2A	5305	Homo sapiens	HITS-CLIP	Functional MTI (Weak)	22473208
MIRT439977	hsa-miR-20a-5p	Homo sapiens	PIGO	84720	Homo sapiens	HITS-CLIP	Functional MTI (Weak)	22473208
MIRT439991	hsa-miR-20a-5p	Homo sapiens	PGM2L1	283209	Homo sapiens	HITS-CLIP	Functional MTI (Weak)	22473208
MIRT440006	hsa-miR-20a-5p	Homo sapiens	PDZD11	51248	Homo sapiens	HITS-CLIP	Functional MTI (Weak)	22473208
MIRT440025	hsa-miR-20a-5p	Homo sapiens	PCMTD1	115294	Homo sapiens	HITS-CLIP	Functional MTI (Weak)	22473208
MIRT440046	hsa-miR-20a-5p	Homo sapiens	PANK3	79646	Homo sapiens	HITS-CLIP	Functional MTI (Weak)	22473208
MIRT440068	hsa-miR-20a-5p	Homo sapiens	NUP98	4928	Homo sapiens	HITS-CLIP	Functional MTI (Weak)	22473208
MIRT440072	hsa-miR-20a-5p	Homo sapiens	NUP35	129401	Homo sapiens	HITS-CLIP	Functional MTI (Weak)	22473208
MIRT440093	hsa-miR-20a-5p	Homo sapiens	NR2C2	7182	Homo sapiens	HITS-CLIP	Functional MTI (Weak)	22473208
MIRT440099	hsa-miR-20a-5p	Homo sapiens	NPAT	4863	Homo sapiens	HITS-CLIP	Functional MTI (Weak)	22473208
MIRT440112	hsa-miR-20a-5p	Homo sapiens	NIPA1	123606	Homo sapiens	HITS-CLIP	Functional MTI (Weak)	22473208
MIRT440138	hsa-miR-20a-5p	Homo sapiens	NCAPD2	9918	Homo sapiens	HITS-CLIP	Functional MTI (Weak)	22473208
MIRT440145	hsa-miR-20a-5p	Homo sapiens	NAA50	80218	Homo sapiens	HITS-CLIP	Functional MTI (Weak)	22473208
MIRT440158	hsa-miR-20a-5p	Homo sapiens	N4BP1	9683	Homo sapiens	HITS-CLIP	Functional MTI (Weak)	22473208
MIRT440170	hsa-miR-20a-5p	Homo sapiens	MXI1	4601	Homo sapiens	HITS-CLIP	Functional MTI (Weak)	22473208
MIRT440208	hsa-miR-20a-5p	Homo sapiens	MTF1	4520	Homo sapiens	HITS-CLIP	Functional MTI (Weak)	22473208
MIRT440233	hsa-miR-20a-5p	Homo sapiens	MKRN1	23608	Homo sapiens	HITS-CLIP	Functional MTI (Weak)	22473208
MIRT440235	hsa-miR-20a-5p	Homo sapiens	MKNK2	2872	Homo sapiens	HITS-CLIP	Functional MTI (Weak)	22473208
MIRT440260	hsa-miR-20a-5p	Homo sapiens	MECP2	4204	Homo sapiens	HITS-CLIP	Functional MTI (Weak)	22473208
MIRT440278	hsa-miR-20a-5p	Homo sapiens	MAPK1	5594	Homo sapiens	HITS-CLIP	Functional MTI (Weak)	22473208
MIRT440284	hsa-miR-20a-5p	Homo sapiens	MAP3K2	10746	Homo sapiens	HITS-CLIP	Functional MTI (Weak)	22473208
MIRT440286	hsa-miR-20a-5p	Homo sapiens	MAP3K14	9020	Homo sapiens	HITS-CLIP	Functional MTI (Weak)	22473208
MIRT440296	hsa-miR-20a-5p	Homo sapiens	M6PR	4074	Homo sapiens	HITS-CLIP	Functional MTI (Weak)	22473208
MIRT440318	hsa-miR-20a-5p	Homo sapiens	LPGAT1	9926	Homo sapiens	HITS-CLIP	Functional MTI (Weak)	22473208
MIRT440325	hsa-miR-20a-5p	Homo sapiens	LIMA1	51474	Homo sapiens	HITS-CLIP	Functional MTI (Weak)	22473208
MIRT440340	hsa-miR-20a-5p	Homo sapiens	LAPTM4A	9741	Homo sapiens	HITS-CLIP	Functional MTI (Weak)	22473208
MIRT440346	hsa-miR-20a-5p	Homo sapiens	LAMC1	3915	Homo sapiens	HITS-CLIP	Functional MTI (Weak)	22473208
MIRT440357	hsa-miR-20a-5p	Homo sapiens	KLHL28	54813	Homo sapiens	HITS-CLIP	Functional MTI (Weak)	22473208
MIRT440369	hsa-miR-20a-5p	Homo sapiens	KIF23	9493	Homo sapiens	HITS-CLIP	Functional MTI (Weak)	22473208
MIRT440386	hsa-miR-20a-5p	Homo sapiens	CCSER2	54462	Homo sapiens	HITS-CLIP	Functional MTI (Weak)	22473208
MIRT440388	hsa-miR-20a-5p	Homo sapiens	ATG14	22863	Homo sapiens	HITS-CLIP	Functional MTI (Weak)	22473208
MIRT440391	hsa-miR-20a-5p	Homo sapiens	EFCAB14	9813	Homo sapiens	HITS-CLIP	Functional MTI (Weak)	22473208
MIRT440410	hsa-miR-20a-5p	Homo sapiens	KATNAL1	84056	Homo sapiens	HITS-CLIP	Functional MTI (Weak)	22473208
MIRT440417	hsa-miR-20a-5p	Homo sapiens	ITPKB	3707	Homo sapiens	HITS-CLIP	Functional MTI (Weak)	22473208
MIRT440427	hsa-miR-20a-5p	Homo sapiens	ITCH	83737	Homo sapiens	HITS-CLIP	Functional MTI (Weak)	22473208
MIRT440430	hsa-miR-20a-5p	Homo sapiens	IQSEC1	9922	Homo sapiens	HITS-CLIP	Functional MTI (Weak)	22473208
MIRT440451	hsa-miR-20a-5p	Homo sapiens	INPP5F	22876	Homo sapiens	HITS-CLIP	Functional MTI (Weak)	22473208
MIRT440469	hsa-miR-20a-5p	Homo sapiens	IER3	8870	Homo sapiens	HITS-CLIP	Functional MTI (Weak)	22473208
MIRT440506	hsa-miR-20a-5p	Homo sapiens	HIF1AN	55662	Homo sapiens	HITS-CLIP	Functional MTI (Weak)	22473208
MIRT440509	hsa-miR-20a-5p	Homo sapiens	HAUS8	93323	Homo sapiens	HITS-CLIP	Functional MTI (Weak)	22473208
MIRT440520	hsa-miR-20a-5p	Homo sapiens	HCP5	10866	Homo sapiens	HITS-CLIP	Functional MTI (Weak)	22473208
MIRT440537	hsa-miR-20a-5p	Homo sapiens	GPAM	57678	Homo sapiens	HITS-CLIP	Functional MTI (Weak)	22473208
MIRT440543	hsa-miR-20a-5p	Homo sapiens	GOLGA1	2800	Homo sapiens	HITS-CLIP	Functional MTI (Weak)	22473208
MIRT440557	hsa-miR-20a-5p	Homo sapiens	GNAS	2778	Homo sapiens	HITS-CLIP	Functional MTI (Weak)	22473208
MIRT440561	hsa-miR-20a-5p	Homo sapiens	GLO1	2739	Homo sapiens	HITS-CLIP	Functional MTI (Weak)	22473208
MIRT440573	hsa-miR-20a-5p	Homo sapiens	GIGYF1	64599	Homo sapiens	HITS-CLIP	Functional MTI (Weak)	22473208
MIRT440583	hsa-miR-20a-5p	Homo sapiens	GBP3	2635	Homo sapiens	HITS-CLIP	Functional MTI (Weak)	22473208
MIRT440590	hsa-miR-20a-5p	Homo sapiens	GAK	2580	Homo sapiens	HITS-CLIP	Functional MTI (Weak)	22473208
MIRT440593	hsa-miR-20a-5p	Homo sapiens	GABPB1	2553	Homo sapiens	HITS-CLIP	Functional MTI (Weak)	22473208
MIRT440595	hsa-miR-20a-5p	Homo sapiens	GABBR1	2550	Homo sapiens	HITS-CLIP	Functional MTI (Weak)	22473208
MIRT440601	hsa-miR-20a-5p	Homo sapiens	FYCO1	79443	Homo sapiens	HITS-CLIP	Functional MTI (Weak)	22473208
MIRT440609	hsa-miR-20a-5p	Homo sapiens	CMTR2	55783	Homo sapiens	HITS-CLIP	Functional MTI (Weak)	22473208
MIRT440633	hsa-miR-20a-5p	Homo sapiens	FMNL3	91010	Homo sapiens	HITS-CLIP	Functional MTI (Weak)	22473208
MIRT440646	hsa-miR-20a-5p	Homo sapiens	FEM1C	56929	Homo sapiens	HITS-CLIP	Functional MTI (Weak)	22473208
MIRT440653	hsa-miR-20a-5p	Homo sapiens	FBXO48	554251	Homo sapiens	HITS-CLIP	Functional MTI (Weak)	22473208
MIRT440657	hsa-miR-20a-5p	Homo sapiens	FBXO21	23014	Homo sapiens	HITS-CLIP	Functional MTI (Weak)	22473208
MIRT440660	hsa-miR-20a-5p	Homo sapiens	FBXO10	26267	Homo sapiens	HITS-CLIP	Functional MTI (Weak)	22473208
MIRT440662	hsa-miR-20a-5p	Homo sapiens	FBXL5	26234	Homo sapiens	HITS-CLIP	Functional MTI (Weak)	22473208
MIRT440674	hsa-miR-20a-5p	Homo sapiens	FAM83D	81610	Homo sapiens	HITS-CLIP	Functional MTI (Weak)	22473208
MIRT440677	hsa-miR-20a-5p	Homo sapiens	FAM57A	79850	Homo sapiens	HITS-CLIP	Functional MTI (Weak)	22473208
MIRT440685	hsa-miR-20a-5p	Homo sapiens	FAM129A	116496	Homo sapiens	HITS-CLIP	Functional MTI (Weak)	22473208
MIRT440686	hsa-miR-20a-5p	Homo sapiens	FAM126B	285172	Homo sapiens	HITS-CLIP	Functional MTI (Weak)	22473208
MIRT440693	hsa-miR-20a-5p	Homo sapiens	FAM102A	399665	Homo sapiens	HITS-CLIP	Functional MTI (Weak)	22473208
MIRT440699	hsa-miR-20a-5p	Homo sapiens	EZH1	2145	Homo sapiens	HITS-CLIP	Functional MTI (Weak)	22473208
MIRT440703	hsa-miR-20a-5p	Homo sapiens	ETF1	2107	Homo sapiens	HITS-CLIP	Functional MTI (Weak)	22473208
MIRT440712	hsa-miR-20a-5p	Homo sapiens	ERAP1	51752	Homo sapiens	HITS-CLIP	Functional MTI (Weak)	22473208
MIRT440720	hsa-miR-20a-5p	Homo sapiens	ENTPD7	57089	Homo sapiens	HITS-CLIP	Functional MTI (Weak)	22473208
MIRT440729	hsa-miR-20a-5p	Homo sapiens	EIF5A2	56648	Homo sapiens	HITS-CLIP	Functional MTI (Weak)	22473208
MIRT440752	hsa-miR-20a-5p	Homo sapiens	EEA1	8411	Homo sapiens	HITS-CLIP	Functional MTI (Weak)	22473208
MIRT440755	hsa-miR-20a-5p	Homo sapiens	E2F2	1870	Homo sapiens	HITS-CLIP	Functional MTI (Weak)	22473208
MIRT440759	hsa-miR-20a-5p	Homo sapiens	DYNC1LI2	1783	Homo sapiens	HITS-CLIP	Functional MTI (Weak)	22473208
MIRT440767	hsa-miR-20a-5p	Homo sapiens	DUSP18	150290	Homo sapiens	HITS-CLIP	Functional MTI (Weak)	22473208
MIRT440797	hsa-miR-20a-5p	Homo sapiens	DNAJC27	51277	Homo sapiens	HITS-CLIP	Functional MTI (Weak)	22473208
MIRT440826	hsa-miR-20a-5p	Homo sapiens	DENND5B	160518	Homo sapiens	HITS-CLIP	Functional MTI (Weak)	22473208
MIRT440840	hsa-miR-20a-5p	Homo sapiens	DDHD1	80821	Homo sapiens	HITS-CLIP	Functional MTI (Weak)	22473208
MIRT440857	hsa-miR-20a-5p	Homo sapiens	CTSS	1520	Homo sapiens	HITS-CLIP	Functional MTI (Weak)	22473208
MIRT440873	hsa-miR-20a-5p	Homo sapiens	CRTC3	64784	Homo sapiens	HITS-CLIP	Functional MTI (Weak)	22473208
MIRT440876	hsa-miR-20a-5p	Homo sapiens	CRK	1398	Homo sapiens	HITS-CLIP	Functional MTI (Weak)	22473208
MIRT440886	hsa-miR-20a-5p	Homo sapiens	CPOX	1371	Homo sapiens	HITS-CLIP	Functional MTI (Weak)	22473208
MIRT440918	hsa-miR-20a-5p	Homo sapiens	CNOT7	29883	Homo sapiens	HITS-CLIP	Functional MTI (Weak)	22473208
MIRT440933	hsa-miR-20a-5p	Homo sapiens	CLOCK	9575	Homo sapiens	HITS-CLIP	Functional MTI (Weak)	22473208
MIRT440941	hsa-miR-20a-5p	Homo sapiens	CIT	11113	Homo sapiens	HITS-CLIP	Functional MTI (Weak)	22473208
MIRT440943	hsa-miR-20a-5p	Homo sapiens	CHURC1	91612	Homo sapiens	HITS-CLIP	Functional MTI (Weak)	22473208
MIRT440953	hsa-miR-20a-5p	Homo sapiens	CFL2	1073	Homo sapiens	HITS-CLIP	Functional MTI (Weak)	22473208
MIRT440954	hsa-miR-20a-5p	Homo sapiens	CEP97	79598	Homo sapiens	HITS-CLIP	Functional MTI (Weak)	22473208
MIRT440976	hsa-miR-20a-5p	Homo sapiens	CD47	961	Homo sapiens	HITS-CLIP	Functional MTI (Weak)	22473208
MIRT440986	hsa-miR-20a-5p	Homo sapiens	CCL1	6346	Homo sapiens	HITS-CLIP	Functional MTI (Weak)	22473208
MIRT441010	hsa-miR-20a-5p	Homo sapiens	CAPRIN2	65981	Homo sapiens	HITS-CLIP	Functional MTI (Weak)	22473208
MIRT441022	hsa-miR-20a-5p	Homo sapiens	CAMK2N2	94032	Homo sapiens	HITS-CLIP	Functional MTI (Weak)	22473208
MIRT441030	hsa-miR-20a-5p	Homo sapiens	TMEM245	23731	Homo sapiens	HITS-CLIP	Functional MTI (Weak)	22473208
MIRT441031	hsa-miR-20a-5p	Homo sapiens	C9orf40	55071	Homo sapiens	HITS-CLIP	Functional MTI (Weak)	22473208
MIRT441033	hsa-miR-20a-5p	Homo sapiens	BMT2	154743	Homo sapiens	HITS-CLIP	Functional MTI (Weak)	22473208
MIRT441036	hsa-miR-20a-5p	Homo sapiens	C7orf43	55262	Homo sapiens	HITS-CLIP	Functional MTI (Weak)	22473208
MIRT441043	hsa-miR-20a-5p	Homo sapiens	TMEM267	64417	Homo sapiens	HITS-CLIP	Functional MTI (Weak)	22473208
MIRT441050	hsa-miR-20a-5p	Homo sapiens	PRR14L	253143	Homo sapiens	HITS-CLIP	Functional MTI (Weak)	22473208
MIRT441055	hsa-miR-20a-5p	Homo sapiens	SUCO	51430	Homo sapiens	HITS-CLIP	Functional MTI (Weak)	22473208
MIRT441057	hsa-miR-20a-5p	Homo sapiens	RSRP1	57035	Homo sapiens	HITS-CLIP	Functional MTI (Weak)	22473208
MIRT441073	hsa-miR-20a-5p	Homo sapiens	FAM210A	125228	Homo sapiens	HITS-CLIP	Functional MTI (Weak)	22473208
MIRT441080	hsa-miR-20a-5p	Homo sapiens	ELMSAN1	91748	Homo sapiens	HITS-CLIP	Functional MTI (Weak)	22473208
MIRT441082	hsa-miR-20a-5p	Homo sapiens	C14orf28	122525	Homo sapiens	HITS-CLIP	Functional MTI (Weak)	22473208
MIRT441084	hsa-miR-20a-5p	Homo sapiens	VCPKMT	79609	Homo sapiens	HITS-CLIP	Functional MTI (Weak)	22473208
MIRT441088	hsa-miR-20a-5p	Homo sapiens	EMSY	56946	Homo sapiens	HITS-CLIP	Functional MTI (Weak)	22473208
MIRT441094	hsa-miR-20a-5p	Homo sapiens	BTN3A3	10384	Homo sapiens	HITS-CLIP	Functional MTI (Weak)	22473208
MIRT441097	hsa-miR-20a-5p	Homo sapiens	BTBD7	55727	Homo sapiens	HITS-CLIP	Functional MTI (Weak)	22473208
MIRT441126	hsa-miR-20a-5p	Homo sapiens	BAGE5	85316	Homo sapiens	HITS-CLIP	Functional MTI (Weak)	22473208
MIRT441138	hsa-miR-20a-5p	Homo sapiens	ATXN1	6310	Homo sapiens	HITS-CLIP	Functional MTI (Weak)	22473208
MIRT441150	hsa-miR-20a-5p	Homo sapiens	ATP2B1	490	Homo sapiens	HITS-CLIP	Functional MTI (Weak)	22473208
MIRT441164	hsa-miR-20a-5p	Homo sapiens	ATG2B	55102	Homo sapiens	HITS-CLIP	Functional MTI (Weak)	22473208
MIRT441167	hsa-miR-20a-5p	Homo sapiens	ATG2A	23130	Homo sapiens	HITS-CLIP	Functional MTI (Weak)	22473208
MIRT441187	hsa-miR-20a-5p	Homo sapiens	ARL1	400	Homo sapiens	HITS-CLIP	Functional MTI (Weak)	22473208
MIRT441189	hsa-miR-20a-5p	Homo sapiens	ARID4B	51742	Homo sapiens	HITS-CLIP	Functional MTI (Weak)	22473208
MIRT441201	hsa-miR-20a-5p	Homo sapiens	ARHGAP1	392	Homo sapiens	HITS-CLIP	Functional MTI (Weak)	22473208
MIRT441213	hsa-miR-20a-5p	Homo sapiens	ARAP2	116984	Homo sapiens	HITS-CLIP	Functional MTI (Weak)	22473208
MIRT441217	hsa-miR-20a-5p	Homo sapiens	AP1G1	164	Homo sapiens	HITS-CLIP	Functional MTI (Weak)	22473208
MIRT441223	hsa-miR-20a-5p	Homo sapiens	ANKRD52	283373	Homo sapiens	HITS-CLIP	Functional MTI (Weak)	22473208
MIRT441227	hsa-miR-20a-5p	Homo sapiens	ANKRD13C	81573	Homo sapiens	HITS-CLIP	Functional MTI (Weak)	22473208
MIRT441232	hsa-miR-20a-5p	Homo sapiens	ANKFY1	51479	Homo sapiens	HITS-CLIP	Functional MTI (Weak)	22473208
MIRT441235	hsa-miR-20a-5p	Homo sapiens	ALDH9A1	223	Homo sapiens	HITS-CLIP	Functional MTI (Weak)	22473208
MIRT441239	hsa-miR-20a-5p	Homo sapiens	AKTIP	64400	Homo sapiens	HITS-CLIP	Functional MTI (Weak)	22473208
MIRT441293	hsa-miR-20a-5p	Homo sapiens	ACBD5	91452	Homo sapiens	HITS-CLIP	Functional MTI (Weak)	22473208
MIRT441296	hsa-miR-20a-5p	Homo sapiens	ACAP2	23527	Homo sapiens	HITS-CLIP	Functional MTI (Weak)	22473208
MIRT441312	hsa-miR-20a-5p	Homo sapiens	ABCA1	19	Homo sapiens	HITS-CLIP	Functional MTI (Weak)	22473208
MIRT441316	hsa-miR-20a-5p	Homo sapiens	AAK1	22848	Homo sapiens	HITS-CLIP	Functional MTI (Weak)	22473208
MIRT441880	hsa-miR-20a-5p	Homo sapiens	PFKFB2	5208	Homo sapiens	PAR-CLIP	Functional MTI (Weak)	22100165
MIRT442202	hsa-miR-20a-5p	Homo sapiens	VPS50	55610	Homo sapiens	PAR-CLIP	Functional MTI (Weak)	22100165
MIRT442551	hsa-miR-20a-5p	Homo sapiens	SLCO5A1	81796	Homo sapiens	PAR-CLIP	Functional MTI (Weak)	22100165
MIRT442768	hsa-miR-20a-5p	Homo sapiens	NRIP3	56675	Homo sapiens	PAR-CLIP	Functional MTI (Weak)	22100165
MIRT442802	hsa-miR-20a-5p	Homo sapiens	CEP170	9859	Homo sapiens	PAR-CLIP	Functional MTI (Weak)	22100165
MIRT443258	hsa-miR-20a-5p	Homo sapiens	A1CF	29974	Homo sapiens	PAR-CLIP	Functional MTI (Weak)	22100165
MIRT443712	hsa-miR-20a-5p	Homo sapiens	LLPH	84298	Homo sapiens	PAR-CLIP	Functional MTI (Weak)	22100165
MIRT444311	hsa-miR-20a-5p	Homo sapiens	SREK1IP1	285672	Homo sapiens	PAR-CLIP	Functional MTI (Weak)	22100165
MIRT444437	hsa-miR-20a-5p	Homo sapiens	EMC1	23065	Homo sapiens	PAR-CLIP	Functional MTI (Weak)	22100165
MIRT448315	hsa-miR-20a-5p	Homo sapiens	WNK3	65267	Homo sapiens	PAR-CLIP	Functional MTI (Weak)	22100165
MIRT448365	hsa-miR-20a-5p	Homo sapiens	TSR1	55720	Homo sapiens	PAR-CLIP	Functional MTI (Weak)	22100165
MIRT448645	hsa-miR-20a-5p	Homo sapiens	NPNT	255743	Homo sapiens	PAR-CLIP	Functional MTI (Weak)	22100165
MIRT448728	hsa-miR-20a-5p	Homo sapiens	ITGA2	3673	Homo sapiens	PAR-CLIP	Functional MTI (Weak)	22100165
MIRT449173	hsa-miR-20a-5p	Homo sapiens	SORCS2	57537	Homo sapiens	PAR-CLIP	Functional MTI (Weak)	22100165
MIRT450189	hsa-miR-20a-5p	Homo sapiens	TMEM9B	56674	Homo sapiens	PAR-CLIP	Functional MTI (Weak)	22100165
MIRT450915	hsa-miR-20a-5p	Homo sapiens	CADM2	253559	Homo sapiens	PAR-CLIP	Functional MTI (Weak)	22100165
MIRT450954	hsa-miR-20a-5p	Homo sapiens	ATAD2	29028	Homo sapiens	PAR-CLIP	Functional MTI (Weak)	22100165
MIRT458293	hsa-miR-20a-5p	Homo sapiens	FUT10	84750	Homo sapiens	PAR-CLIP	Functional MTI (Weak)	23592263
MIRT463554	hsa-miR-20a-5p	Homo sapiens	ZBTB5	9925	Homo sapiens	PAR-CLIP	Functional MTI (Weak)	23592263
MIRT464847	hsa-miR-20a-5p	Homo sapiens	RPS27A	6233	Homo sapiens	PAR-CLIP	Functional MTI (Weak)	23592263
MIRT465236	hsa-miR-20a-5p	Homo sapiens	TRIP10	9322	Homo sapiens	PAR-CLIP	Functional MTI (Weak)	23592263
MIRT465539	hsa-miR-20a-5p	Homo sapiens	PRICKLE4	29964	Homo sapiens	PAR-CLIP	Functional MTI (Weak)	23592263
MIRT466455	hsa-miR-20a-5p	Homo sapiens	TFAM	7019	Homo sapiens	PAR-CLIP	Functional MTI (Weak)	23592263
MIRT467495	hsa-miR-20a-5p	Homo sapiens	SMIM13	221710	Homo sapiens	PAR-CLIP	Functional MTI (Weak)	23592263
MIRT467895	hsa-miR-20a-5p	Homo sapiens	SLC22A23	63027	Homo sapiens	PAR-CLIP	Functional MTI (Weak)	23592263
MIRT468161	hsa-miR-20a-5p	Homo sapiens	SGPL1	8879	Homo sapiens	PAR-CLIP	Functional MTI (Weak)	23592263
MIRT468185	hsa-miR-20a-5p	Homo sapiens	SGMS1	259230	Homo sapiens	PAR-CLIP	Functional MTI (Weak)	23592263
MIRT469861	hsa-miR-20a-5p	Homo sapiens	PXK	54899	Homo sapiens	PAR-CLIP	Functional MTI (Weak)	23592263
MIRT470052	hsa-miR-20a-5p	Homo sapiens	PTGFRN	5738	Homo sapiens	PAR-CLIP	Functional MTI (Weak)	23592263
MIRT471004	hsa-miR-20a-5p	Homo sapiens	PITPNA	5306	Homo sapiens	PAR-CLIP	Functional MTI (Weak)	23592263
MIRT472168	hsa-miR-20a-5p	Homo sapiens	NIN	51199	Homo sapiens	PAR-CLIP	Functional MTI (Weak)	23592263
MIRT472288	hsa-miR-20a-5p	Homo sapiens	NFIB	4781	Homo sapiens	PAR-CLIP	Functional MTI (Weak)	23592263
MIRT473167	hsa-miR-20a-5p	Homo sapiens	MLLT1	4298	Homo sapiens	PAR-CLIP	Functional MTI (Weak)	23592263
MIRT474598	hsa-miR-20a-5p	Homo sapiens	KLF6	1316	Homo sapiens	PAR-CLIP	Functional MTI (Weak)	23592263
MIRT475410	hsa-miR-20a-5p	Homo sapiens	ICMT	23463	Homo sapiens	PAR-CLIP	Functional MTI (Weak)	23592263
MIRT475477	hsa-miR-20a-5p	Homo sapiens	HSPA8	3312	Homo sapiens	PAR-CLIP	Functional MTI (Weak)	23592263
MIRT476130	hsa-miR-20a-5p	Homo sapiens	GPR157	80045	Homo sapiens	PAR-CLIP	Functional MTI (Weak)	23592263
MIRT477116	hsa-miR-20a-5p	Homo sapiens	FAM160B1	57700	Homo sapiens	PAR-CLIP	Functional MTI (Weak)	23592263
MIRT477193	hsa-miR-20a-5p	Homo sapiens	F3	2152	Homo sapiens	PAR-CLIP	Functional MTI (Weak)	23592263
MIRT477286	hsa-miR-20a-5p	Homo sapiens	ERGIC2	51290	Homo sapiens	PAR-CLIP	Functional MTI (Weak)	23592263
MIRT478722	hsa-miR-20a-5p	Homo sapiens	CSNK1A1	1452	Homo sapiens	PAR-CLIP	Functional MTI (Weak)	23592263
MIRT479040	hsa-miR-20a-5p	Homo sapiens	COIL	8161	Homo sapiens	PAR-CLIP	Functional MTI (Weak)	23592263
MIRT479064	hsa-miR-20a-5p	Homo sapiens	CNOT6L	246175	Homo sapiens	PAR-CLIP	Functional MTI (Weak)	23592263
MIRT479268	hsa-miR-20a-5p	Homo sapiens	CHSY1	22856	Homo sapiens	PAR-CLIP	Functional MTI (Weak)	23592263
MIRT480567	hsa-miR-20a-5p	Homo sapiens	BZW1	9689	Homo sapiens	PAR-CLIP	Functional MTI (Weak)	23592263
MIRT480676	hsa-miR-20a-5p	Homo sapiens	BSCL2	26580	Homo sapiens	PAR-CLIP	Functional MTI (Weak)	23592263
MIRT480786	hsa-miR-20a-5p	Homo sapiens	BMP2	650	Homo sapiens	PAR-CLIP	Functional MTI (Weak)	23592263
MIRT480953	hsa-miR-20a-5p	Homo sapiens	BBX	56987	Homo sapiens	PAR-CLIP	Functional MTI (Weak)	23592263
MIRT481882	hsa-miR-20a-5p	Homo sapiens	ANKRD50	57182	Homo sapiens	PAR-CLIP	Functional MTI (Weak)	23592263
MIRT482138	hsa-miR-20a-5p	Homo sapiens	AKAP11	11215	Homo sapiens	PAR-CLIP	Functional MTI (Weak)	23592263
MIRT482477	hsa-miR-20a-5p	Homo sapiens	ADAR	103	Homo sapiens	PAR-CLIP	Functional MTI (Weak)	23592263
MIRT484868	hsa-miR-20a-5p	Homo sapiens	ZNF70	7621	Homo sapiens	PAR-CLIP	Functional MTI (Weak)	23592263
MIRT484885	hsa-miR-20a-5p	Homo sapiens	ZNF652	22834	Homo sapiens	PAR-CLIP	Functional MTI (Weak)	23592263
MIRT484922	hsa-miR-20a-5p	Homo sapiens	ZFYVE26	23503	Homo sapiens	PAR-CLIP	Functional MTI (Weak)	23592263
MIRT485095	hsa-miR-20a-5p	Homo sapiens	SLC30A1	7779	Homo sapiens	PAR-CLIP	Functional MTI (Weak)	23592263
MIRT485193	hsa-miR-20a-5p	Homo sapiens	PTP4A1	7803	Homo sapiens	PAR-CLIP	Functional MTI (Weak)	23592263
MIRT485331	hsa-miR-20a-5p	Homo sapiens	MYO1D	4642	Homo sapiens	PAR-CLIP	Functional MTI (Weak)	23592263
MIRT485368	hsa-miR-20a-5p	Homo sapiens	MYLIP	29116	Homo sapiens	PAR-CLIP	Functional MTI (Weak)	23592263
MIRT485588	hsa-miR-20a-5p	Homo sapiens	FOXQ1	94234	Homo sapiens	PAR-CLIP	Functional MTI (Weak)	23592263
MIRT486029	hsa-miR-20a-5p	Homo sapiens	LPAR2	9170	Homo sapiens	PAR-CLIP	Functional MTI (Weak)	23592263
MIRT486757	hsa-miR-20a-5p	Homo sapiens	CNOT4	4850	Homo sapiens	PAR-CLIP	Functional MTI (Weak)	23592263
MIRT489607	hsa-miR-20a-5p	Homo sapiens	ZDHHC20	253832	Homo sapiens	PAR-CLIP	Functional MTI (Weak)	23592263
MIRT491660	hsa-miR-20a-5p	Homo sapiens	PDRG1	81572	Homo sapiens	PAR-CLIP	Functional MTI (Weak)	23592263
MIRT491807	hsa-miR-20a-5p	Homo sapiens	ZFYVE21	79038	Homo sapiens	PAR-CLIP	Functional MTI (Weak)	23592263
MIRT492011	hsa-miR-20a-5p	Homo sapiens	UGCG	7357	Homo sapiens	PAR-CLIP	Functional MTI (Weak)	23592263
MIRT492377	hsa-miR-20a-5p	Homo sapiens	SEMA7A	8482	Homo sapiens	PAR-CLIP	Functional MTI (Weak)	23592263
MIRT492786	hsa-miR-20a-5p	Homo sapiens	PDGFB	5155	Homo sapiens	PAR-CLIP	Functional MTI (Weak)	23592263
MIRT493619	hsa-miR-20a-5p	Homo sapiens	HMGB3	3149	Homo sapiens	PAR-CLIP	Functional MTI (Weak)	23592263
MIRT494427	hsa-miR-20a-5p	Homo sapiens	BTG2	7832	Homo sapiens	PAR-CLIP	Functional MTI (Weak)	23592263
MIRT496064	hsa-miR-20a-5p	Homo sapiens	MORC1	27136	Homo sapiens	PAR-CLIP	Functional MTI (Weak)	22291592
MIRT500724	hsa-miR-20a-5p	Homo sapiens	TRIM37	4591	Homo sapiens	PAR-CLIP	Functional MTI (Weak)	24398324
MIRT502008	hsa-miR-20a-5p	Homo sapiens	MAP7	9053	Homo sapiens	PAR-CLIP	Functional MTI (Weak)	24398324
MIRT503213	hsa-miR-20a-5p	Homo sapiens	ACER2	340485	Homo sapiens	PAR-CLIP	Functional MTI (Weak)	24398324
MIRT503562	hsa-miR-20a-5p	Homo sapiens	MDM2	4193	Homo sapiens	PAR-CLIP	Functional MTI (Weak)	23446348
MIRT503610	hsa-miR-20a-5p	Homo sapiens	ZNF780A	284323	Homo sapiens	PAR-CLIP	Functional MTI (Weak)	23446348
MIRT503829	hsa-miR-20a-5p	Homo sapiens	TMEM242	729515	Homo sapiens	PAR-CLIP	Functional MTI (Weak)	23446348
MIRT503967	hsa-miR-20a-5p	Homo sapiens	ZNF180	7733	Homo sapiens	PAR-CLIP	Functional MTI (Weak)	23446348
MIRT504566	hsa-miR-20a-5p	Homo sapiens	ZNF417	147687	Homo sapiens	PAR-CLIP	Functional MTI (Weak)	23446348
MIRT504641	hsa-miR-20a-5p	Homo sapiens	MFSD8	256471	Homo sapiens	PAR-CLIP	Functional MTI (Weak)	23446348
MIRT505060	hsa-miR-20a-5p	Homo sapiens	ZNF202	7753	Homo sapiens	PAR-CLIP	Functional MTI (Weak)	23446348
MIRT505866	hsa-miR-20a-5p	Homo sapiens	POLR1B	84172	Homo sapiens	PAR-CLIP	Functional MTI (Weak)	23446348
MIRT506282	hsa-miR-20a-5p	Homo sapiens	PDPK1	5170	Homo sapiens	PAR-CLIP	Functional MTI (Weak)	23446348
MIRT506378	hsa-miR-20a-5p	Homo sapiens	NUFIP2	57532	Homo sapiens	PAR-CLIP	Functional MTI (Weak)	23446348
MIRT506458	hsa-miR-20a-5p	Homo sapiens	NACC2	138151	Homo sapiens	PAR-CLIP	Functional MTI (Weak)	23446348
MIRT506547	hsa-miR-20a-5p	Homo sapiens	MORF4L1	10933	Homo sapiens	PAR-CLIP	Functional MTI (Weak)	23446348
MIRT506622	hsa-miR-20a-5p	Homo sapiens	MARCH6	10299	Homo sapiens	PAR-CLIP	Functional MTI (Weak)	23446348
MIRT506685	hsa-miR-20a-5p	Homo sapiens	LZIC	84328	Homo sapiens	PAR-CLIP	Functional MTI (Weak)	23446348
MIRT506873	hsa-miR-20a-5p	Homo sapiens	KIAA1147	57189	Homo sapiens	PAR-CLIP	Functional MTI (Weak)	23446348
MIRT506887	hsa-miR-20a-5p	Homo sapiens	PCLAF	9768	Homo sapiens	PAR-CLIP	Functional MTI (Weak)	23446348
MIRT506991	hsa-miR-20a-5p	Homo sapiens	HNRNPR	10236	Homo sapiens	PAR-CLIP	Functional MTI (Weak)	23446348
MIRT507203	hsa-miR-20a-5p	Homo sapiens	FZD9	8326	Homo sapiens	PAR-CLIP	Functional MTI (Weak)	23446348
MIRT507440	hsa-miR-20a-5p	Homo sapiens	ELK4	2005	Homo sapiens	PAR-CLIP	Functional MTI (Weak)	23446348
MIRT507947	hsa-miR-20a-5p	Homo sapiens	BTF3L4	91408	Homo sapiens	PAR-CLIP	Functional MTI (Weak)	23446348
MIRT508576	hsa-miR-20a-5p	Homo sapiens	CEP72	55722	Homo sapiens	PAR-CLIP	Functional MTI (Weak)	23446348
MIRT508745	hsa-miR-20a-5p	Homo sapiens	ZNF682	91120	Homo sapiens	PAR-CLIP	Functional MTI (Weak)	23446348
MIRT508837	hsa-miR-20a-5p	Homo sapiens	GPR155	151556	Homo sapiens	PAR-CLIP	Functional MTI (Weak)	23446348
MIRT509130	hsa-miR-20a-5p	Homo sapiens	BMP8B	656	Homo sapiens	PAR-CLIP	Functional MTI (Weak)	23446348
MIRT509745	hsa-miR-20a-5p	Homo sapiens	EFCAB11	90141	Homo sapiens	PAR-CLIP	Functional MTI (Weak)	23446348
MIRT510029	hsa-miR-20a-5p	Homo sapiens	CRISPLD2	83716	Homo sapiens	PAR-CLIP	Functional MTI (Weak)	23446348
MIRT511267	hsa-miR-20a-5p	Homo sapiens	KLHL36	79786	Homo sapiens	PAR-CLIP	Functional MTI (Weak)	23446348
MIRT511320	hsa-miR-20a-5p	Homo sapiens	KIAA1551	55196	Homo sapiens	PAR-CLIP	Functional MTI (Weak)	23446348
MIRT511556	hsa-miR-20a-5p	Homo sapiens	HMGB1	3146	Homo sapiens	PAR-CLIP	Functional MTI (Weak)	23446348
MIRT512322	hsa-miR-20a-5p	Homo sapiens	ACTR2	10097	Homo sapiens	PAR-CLIP	Functional MTI (Weak)	23446348
MIRT513467	hsa-miR-20a-5p	Homo sapiens	NARS	4677	Homo sapiens	PAR-CLIP	Functional MTI (Weak)	23446348
MIRT513709	hsa-miR-20a-5p	Homo sapiens	RBM20	282996	Homo sapiens	PAR-CLIP	Functional MTI (Weak)	23446348
MIRT513751	hsa-miR-20a-5p	Homo sapiens	PKNOX1	5316	Homo sapiens	PAR-CLIP	Functional MTI (Weak)	23446348
MIRT514101	hsa-miR-20a-5p	Homo sapiens	EPS15L1	58513	Homo sapiens	PAR-CLIP	Functional MTI (Weak)	23446348
MIRT514137	hsa-miR-20a-5p	Homo sapiens	SERF2	10169	Homo sapiens	PAR-CLIP	Functional MTI (Weak)	23446348
MIRT514320	hsa-miR-20a-5p	Homo sapiens	FXYD5	53827	Homo sapiens	PAR-CLIP	Functional MTI (Weak)	23446348
MIRT514998	hsa-miR-20a-5p	Homo sapiens	DNTTIP2	30836	Homo sapiens	PAR-CLIP	Functional MTI (Weak)	23446348
MIRT515205	hsa-miR-20a-5p	Homo sapiens	CRCP	27297	Homo sapiens	PAR-CLIP	Functional MTI (Weak)	23446348
MIRT515575	hsa-miR-20a-5p	Homo sapiens	TMEM134	80194	Homo sapiens	PAR-CLIP	Functional MTI (Weak)	23446348
MIRT516060	hsa-miR-20a-5p	Homo sapiens	MED18	54797	Homo sapiens	PAR-CLIP	Functional MTI (Weak)	23446348
MIRT516559	hsa-miR-20a-5p	Homo sapiens	MIXL1	83881	Homo sapiens	PAR-CLIP	Functional MTI (Weak)	23446348
MIRT516799	hsa-miR-20a-5p	Homo sapiens	CAVIN1	284119	Homo sapiens	PAR-CLIP	Functional MTI (Weak)	23446348
MIRT517021	hsa-miR-20a-5p	Homo sapiens	COX19	90639	Homo sapiens	PAR-CLIP	Functional MTI (Weak)	23446348
MIRT517187	hsa-miR-20a-5p	Homo sapiens	SLC28A1	9154	Homo sapiens	PAR-CLIP	Functional MTI (Weak)	23446348
MIRT517260	hsa-miR-20a-5p	Homo sapiens	PRIM1	5557	Homo sapiens	PAR-CLIP	Functional MTI (Weak)	23446348
MIRT518317	hsa-miR-20a-5p	Homo sapiens	ZNF514	84874	Homo sapiens	PAR-CLIP	Functional MTI (Weak)	23446348
MIRT518468	hsa-miR-20a-5p	Homo sapiens	KIF6	221458	Homo sapiens	PAR-CLIP	Functional MTI (Weak)	23446348
MIRT518699	hsa-miR-20a-5p	Homo sapiens	KCNMB1	3779	Homo sapiens	PAR-CLIP	Functional MTI (Weak)	23446348
MIRT518804	hsa-miR-20a-5p	Homo sapiens	MED16	10025	Homo sapiens	PAR-CLIP	Functional MTI (Weak)	23446348
MIRT518863	hsa-miR-20a-5p	Homo sapiens	NEK8	284086	Homo sapiens	PAR-CLIP	Functional MTI (Weak)	23446348
MIRT518972	hsa-miR-20a-5p	Homo sapiens	GRK7	131890	Homo sapiens	PAR-CLIP	Functional MTI (Weak)	23446348
MIRT519432	hsa-miR-20a-5p	Homo sapiens	KCNA7	3743	Homo sapiens	PAR-CLIP	Functional MTI (Weak)	23446348
MIRT519548	hsa-miR-20a-5p	Homo sapiens	TMEM38A	79041	Homo sapiens	PAR-CLIP	Functional MTI (Weak)	23446348
MIRT520082	hsa-miR-20a-5p	Homo sapiens	YIPF4	84272	Homo sapiens	PAR-CLIP	Functional MTI (Weak)	23446348
MIRT520156	hsa-miR-20a-5p	Homo sapiens	WSB1	26118	Homo sapiens	PAR-CLIP	Functional MTI (Weak)	23446348
MIRT521010	hsa-miR-20a-5p	Homo sapiens	SOCS5	9655	Homo sapiens	PAR-CLIP	Functional MTI (Weak)	23446348
MIRT521304	hsa-miR-20a-5p	Homo sapiens	RRAGD	58528	Homo sapiens	PAR-CLIP	Functional MTI (Weak)	23446348
MIRT521549	hsa-miR-20a-5p	Homo sapiens	QSOX1	5768	Homo sapiens	PAR-CLIP	Functional MTI (Weak)	23446348
MIRT522172	hsa-miR-20a-5p	Homo sapiens	NR2F6	2063	Homo sapiens	PAR-CLIP	Functional MTI (Weak)	23446348
MIRT522505	hsa-miR-20a-5p	Homo sapiens	MFN1	55669	Homo sapiens	PAR-CLIP	Functional MTI (Weak)	23446348
MIRT523083	hsa-miR-20a-5p	Homo sapiens	HYPK	25764	Homo sapiens	PAR-CLIP	Functional MTI (Weak)	23446348
MIRT523654	hsa-miR-20a-5p	Homo sapiens	FOXK1	221937	Homo sapiens	PAR-CLIP	Functional MTI (Weak)	23446348
MIRT524083	hsa-miR-20a-5p	Homo sapiens	DNAJC10	54431	Homo sapiens	PAR-CLIP	Functional MTI (Weak)	23446348
MIRT524251	hsa-miR-20a-5p	Homo sapiens	DCTN6	10671	Homo sapiens	PAR-CLIP	Functional MTI (Weak)	23446348
MIRT524295	hsa-miR-20a-5p	Homo sapiens	CYCS	54205	Homo sapiens	PAR-CLIP	Functional MTI (Weak)	23446348
MIRT524457	hsa-miR-20a-5p	Homo sapiens	CNKSR3	154043	Homo sapiens	PAR-CLIP	Functional MTI (Weak)	23446348
MIRT524706	hsa-miR-20a-5p	Homo sapiens	BTG3	10950	Homo sapiens	PAR-CLIP	Functional MTI (Weak)	23446348
MIRT524984	hsa-miR-20a-5p	Homo sapiens	AGO3	192669	Homo sapiens	PAR-CLIP	Functional MTI (Weak)	23446348
MIRT525204	hsa-miR-20a-5p	Homo sapiens	ZNF93	81931	Homo sapiens	PAR-CLIP	Functional MTI (Weak)	22012620
MIRT525488	hsa-miR-20a-5p	Homo sapiens	TPK1	27010	Homo sapiens	PAR-CLIP	Functional MTI (Weak)	22012620
MIRT526639	hsa-miR-20a-5p	Homo sapiens	NME6	10201	Homo sapiens	PAR-CLIP	Functional MTI (Weak)	22012620
MIRT527206	hsa-miR-20a-5p	Homo sapiens	XIRP2	129446	Homo sapiens	PAR-CLIP	Functional MTI (Weak)	22012620
MIRT527259	hsa-miR-20a-5p	Homo sapiens	TMEM196	256130	Homo sapiens	PAR-CLIP	Functional MTI (Weak)	22012620
MIRT527474	hsa-miR-20a-5p	Homo sapiens	CLEC12B	387837	Homo sapiens	PAR-CLIP	Functional MTI (Weak)	22012620
MIRT528374	hsa-miR-20a-5p	Homo sapiens	ZMYM1	79830	Homo sapiens	PAR-CLIP	Functional MTI (Weak)	22012620
MIRT530003	hsa-miR-20a-5p	Homo sapiens	TNFAIP8L1	126282	Homo sapiens	PAR-CLIP	Functional MTI (Weak)	22012620
MIRT530591	hsa-miR-20a-5p	Homo sapiens	ABHD15	116236	Homo sapiens	PAR-CLIP	Functional MTI (Weak)	22012620
MIRT530989	hsa-miR-20a-5p	Homo sapiens	EXO5	64789	Homo sapiens	PAR-CLIP	Functional MTI (Weak)	22012620
MIRT531480	hsa-miR-20a-5p	Homo sapiens	TNFRSF10B	8795	Homo sapiens	PAR-CLIP	Functional MTI (Weak)	22012620
MIRT531779	hsa-miR-20a-5p	Homo sapiens	TXK	7294	Homo sapiens	PAR-CLIP	Functional MTI (Weak)	22012620
MIRT531839	hsa-miR-20a-5p	Homo sapiens	MTPAP	55149	Homo sapiens	PAR-CLIP	Functional MTI (Weak)	22012620
MIRT532053	hsa-miR-20a-5p	Homo sapiens	FHDC1	85462	Homo sapiens	PAR-CLIP	Functional MTI (Weak)	22012620
MIRT532618	hsa-miR-20a-5p	Homo sapiens	SPTLC2	9517	Homo sapiens	PAR-CLIP	Functional MTI (Weak)	22012620
MIRT532922	hsa-miR-20a-5p	Homo sapiens	ZNF385A	25946	Homo sapiens	PAR-CLIP	Functional MTI (Weak)	22012620
MIRT533881	hsa-miR-20a-5p	Homo sapiens	TBL1XR1	79718	Homo sapiens	PAR-CLIP	Functional MTI (Weak)	22012620
MIRT534008	hsa-miR-20a-5p	Homo sapiens	KMT5B	51111	Homo sapiens	PAR-CLIP	Functional MTI (Weak)	22012620
MIRT534573	hsa-miR-20a-5p	Homo sapiens	RPS6KA5	9252	Homo sapiens	PAR-CLIP	Functional MTI (Weak)	22012620
MIRT534631	hsa-miR-20a-5p	Homo sapiens	RNASEH1	246243	Homo sapiens	PAR-CLIP	Functional MTI (Weak)	22012620
MIRT535033	hsa-miR-20a-5p	Homo sapiens	PRKAR1A	5573	Homo sapiens	PAR-CLIP	Functional MTI (Weak)	22012620
MIRT536446	hsa-miR-20a-5p	Homo sapiens	KMT2B	9757	Homo sapiens	PAR-CLIP	Functional MTI (Weak)	22012620
MIRT536503	hsa-miR-20a-5p	Homo sapiens	TMEM131L	23240	Homo sapiens	PAR-CLIP	Functional MTI (Weak)	22012620
MIRT536542	hsa-miR-20a-5p	Homo sapiens	KCNJ8	3764	Homo sapiens	PAR-CLIP	Functional MTI (Weak)	22012620
MIRT537450	hsa-miR-20a-5p	Homo sapiens	FBXL7	23194	Homo sapiens	PAR-CLIP	Functional MTI (Weak)	22012620
MIRT537742	hsa-miR-20a-5p	Homo sapiens	ELAVL2	1993	Homo sapiens	PAR-CLIP	Functional MTI (Weak)	22012620
MIRT538040	hsa-miR-20a-5p	Homo sapiens	DNAJB6	10049	Homo sapiens	PAR-CLIP	Functional MTI (Weak)	22012620
MIRT538070	hsa-miR-20a-5p	Homo sapiens	DIAPH2	1730	Homo sapiens	PAR-CLIP	Functional MTI (Weak)	22012620
MIRT539427	hsa-miR-20a-5p	Homo sapiens	ADAT2	134637	Homo sapiens	PAR-CLIP	Functional MTI (Weak)	22012620
MIRT540278	hsa-miR-20a-5p	Homo sapiens	FAM89A	375061	Homo sapiens	PAR-CLIP	Functional MTI (Weak)	21572407
MIRT541093	hsa-miR-20a-5p	Homo sapiens	RLIM	51132	Homo sapiens	PAR-CLIP	Functional MTI (Weak)	21572407
MIRT542063	hsa-miR-20a-5p	Homo sapiens	SLC25A46	91137	Homo sapiens	PAR-CLIP	Functional MTI (Weak)	21572407
MIRT542145	hsa-miR-20a-5p	Homo sapiens	DIS3L	115752	Homo sapiens	PAR-CLIP	Functional MTI (Weak)	21572407
MIRT542271	hsa-miR-20a-5p	Homo sapiens	HSPA4L	22824	Homo sapiens	PAR-CLIP	Functional MTI (Weak)	21572407
MIRT543188	hsa-miR-20a-5p	Homo sapiens	FICD	11153	Homo sapiens	PAR-CLIP	Functional MTI (Weak)	21572407
MIRT543511	hsa-miR-20a-5p	Homo sapiens	PLS1	5357	Homo sapiens	PAR-CLIP	Functional MTI (Weak)	21572407
MIRT543583	hsa-miR-20a-5p	Homo sapiens	RPF2	84154	Homo sapiens	PAR-CLIP	Functional MTI (Weak)	21572407
MIRT544632	hsa-miR-20a-5p	Homo sapiens	CSDE1	7812	Homo sapiens	PAR-CLIP	Functional MTI (Weak)	21572407
MIRT545206	hsa-miR-20a-5p	Homo sapiens	HIST1H2BD	3017	Homo sapiens	PAR-CLIP	Functional MTI (Weak)	21572407
MIRT546299	hsa-miR-20a-5p	Homo sapiens	TMEM200C	645369	Homo sapiens	PAR-CLIP	Functional MTI (Weak)	21572407
MIRT546694	hsa-miR-20a-5p	Homo sapiens	RORA	6095	Homo sapiens	PAR-CLIP	Functional MTI (Weak)	21572407
MIRT546827	hsa-miR-20a-5p	Homo sapiens	RAP2C	57826	Homo sapiens	PAR-CLIP	Functional MTI (Weak)	21572407
MIRT547085	hsa-miR-20a-5p	Homo sapiens	PLRG1	5356	Homo sapiens	PAR-CLIP	Functional MTI (Weak)	21572407
MIRT548324	hsa-miR-20a-5p	Homo sapiens	EPHA4	2043	Homo sapiens	PAR-CLIP	Functional MTI (Weak)	21572407
MIRT548396	hsa-miR-20a-5p	Homo sapiens	ENPP5	59084	Homo sapiens	PAR-CLIP	Functional MTI (Weak)	21572407
MIRT548822	hsa-miR-20a-5p	Homo sapiens	CLIC4	25932	Homo sapiens	PAR-CLIP	Functional MTI (Weak)	21572407
MIRT548867	hsa-miR-20a-5p	Homo sapiens	CERCAM	51148	Homo sapiens	PAR-CLIP//HITS-CLIP	Functional MTI (Weak)	21572407
MIRT549113	hsa-miR-20a-5p	Homo sapiens	C16orf70	80262	Homo sapiens	PAR-CLIP	Functional MTI (Weak)	21572407
MIRT549826	hsa-miR-20a-5p	Homo sapiens	LUZP2	338645	Homo sapiens	PAR-CLIP	Functional MTI (Weak)	21572407
MIRT550097	hsa-miR-20a-5p	Homo sapiens	TRAPPC2	6399	Homo sapiens	PAR-CLIP	Functional MTI (Weak)	21572407
MIRT550308	hsa-miR-20a-5p	Homo sapiens	ZNF681	148213	Homo sapiens	PAR-CLIP	Functional MTI (Weak)	21572407
MIRT551127	hsa-miR-20a-5p	Homo sapiens	ZNF107	51427	Homo sapiens	PAR-CLIP	Functional MTI (Weak)	21572407
MIRT551748	hsa-miR-20a-5p	Homo sapiens	FMNL2	114793	Homo sapiens	PAR-CLIP	Functional MTI (Weak)	21572407
MIRT552208	hsa-miR-20a-5p	Homo sapiens	F2RL3	9002	Homo sapiens	PAR-CLIP	Functional MTI (Weak)	21572407
MIRT552689	hsa-miR-20a-5p	Homo sapiens	YWHAZ	7534	Homo sapiens	PAR-CLIP	Functional MTI (Weak)	21572407
MIRT552869	hsa-miR-20a-5p	Homo sapiens	WIPF2	147179	Homo sapiens	PAR-CLIP	Functional MTI (Weak)	21572407
MIRT552899	hsa-miR-20a-5p	Homo sapiens	WASL	8976	Homo sapiens	PAR-CLIP	Functional MTI (Weak)	21572407
MIRT553034	hsa-miR-20a-5p	Homo sapiens	USP48	84196	Homo sapiens	PAR-CLIP//HITS-CLIP	Functional MTI (Weak)	21572407
MIRT553579	hsa-miR-20a-5p	Homo sapiens	TMEM100	55273	Homo sapiens	PAR-CLIP	Functional MTI (Weak)	21572407
MIRT553705	hsa-miR-20a-5p	Homo sapiens	TCF7L2	6934	Homo sapiens	PAR-CLIP	Functional MTI (Weak)	21572407
MIRT554416	hsa-miR-20a-5p	Homo sapiens	SCD	6319	Homo sapiens	PAR-CLIP	Functional MTI (Weak)	21572407
MIRT554485	hsa-miR-20a-5p	Homo sapiens	SAMD12	401474	Homo sapiens	PAR-CLIP	Functional MTI (Weak)	21572407
MIRT554558	hsa-miR-20a-5p	Homo sapiens	RRN3	54700	Homo sapiens	PAR-CLIP	Functional MTI (Weak)	21572407
MIRT554751	hsa-miR-20a-5p	Homo sapiens	RHOC	389	Homo sapiens	PAR-CLIP	Functional MTI (Weak)	21572407
MIRT555468	hsa-miR-20a-5p	Homo sapiens	POLR3A	11128	Homo sapiens	PAR-CLIP	Functional MTI (Weak)	21572407
MIRT556188	hsa-miR-20a-5p	Homo sapiens	MCC	4163	Homo sapiens	PAR-CLIP	Functional MTI (Weak)	21572407
MIRT556596	hsa-miR-20a-5p	Homo sapiens	LEPROT	54741	Homo sapiens	PAR-CLIP	Functional MTI (Weak)	21572407
MIRT556908	hsa-miR-20a-5p	Homo sapiens	ISOC1	51015	Homo sapiens	PAR-CLIP	Functional MTI (Weak)	21572407
MIRT557037	hsa-miR-20a-5p	Homo sapiens	HOXD11	3237	Homo sapiens	PAR-CLIP	Functional MTI (Weak)	21572407
MIRT557596	hsa-miR-20a-5p	Homo sapiens	GNPTAB	79158	Homo sapiens	PAR-CLIP	Functional MTI (Weak)	21572407
MIRT557768	hsa-miR-20a-5p	Homo sapiens	FRS2	10818	Homo sapiens	PAR-CLIP	Functional MTI (Weak)	21572407
MIRT557892	hsa-miR-20a-5p	Homo sapiens	FEM1B	10116	Homo sapiens	PAR-CLIP	Functional MTI (Weak)	21572407
MIRT558341	hsa-miR-20a-5p	Homo sapiens	DNAJC28	54943	Homo sapiens	PAR-CLIP	Functional MTI (Weak)	21572407
MIRT558939	hsa-miR-20a-5p	Homo sapiens	CBX1	10951	Homo sapiens	PAR-CLIP	Functional MTI (Weak)	21572407
MIRT559442	hsa-miR-20a-5p	Homo sapiens	ARSJ	79642	Homo sapiens	PAR-CLIP	Functional MTI (Weak)	21572407
MIRT561247	hsa-miR-20a-5p	Homo sapiens	ZNF354B	117608	Homo sapiens	PAR-CLIP	Functional MTI (Weak)	20371350
MIRT561650	hsa-miR-20a-5p	Homo sapiens	RUNX3	864	Homo sapiens	PAR-CLIP	Functional MTI (Weak)	20371350
MIRT562219	hsa-miR-20a-5p	Homo sapiens	HMGB2	3148	Homo sapiens	PAR-CLIP	Functional MTI (Weak)	20371350
MIRT562567	hsa-miR-20a-5p	Homo sapiens	CCDC71L	168455	Homo sapiens	PAR-CLIP	Functional MTI (Weak)	20371350
MIRT562969	hsa-miR-20a-5p	Homo sapiens	LRPAP1	4043	Homo sapiens	PAR-CLIP	Functional MTI (Weak)	20371350
MIRT563383	hsa-miR-20a-5p	Homo sapiens	DSPP	1834	Homo sapiens	PAR-CLIP	Functional MTI (Weak)	20371350
MIRT564687	hsa-miR-20a-5p	Homo sapiens	ZNF35	7584	Homo sapiens	PAR-CLIP	Functional MTI (Weak)	20371350
MIRT565704	hsa-miR-20a-5p	Homo sapiens	SESN3	143686	Homo sapiens	PAR-CLIP	Functional MTI (Weak)	20371350
MIRT566145	hsa-miR-20a-5p	Homo sapiens	RACGAP1	29127	Homo sapiens	PAR-CLIP	Functional MTI (Weak)	20371350
MIRT566573	hsa-miR-20a-5p	Homo sapiens	OTUD4	54726	Homo sapiens	PAR-CLIP	Functional MTI (Weak)	20371350
MIRT566882	hsa-miR-20a-5p	Homo sapiens	LRP12	29967	Homo sapiens	PAR-CLIP	Functional MTI (Weak)	20371350
MIRT567059	hsa-miR-20a-5p	Homo sapiens	KCNB1	3745	Homo sapiens	PAR-CLIP	Functional MTI (Weak)	20371350
MIRT567117	hsa-miR-20a-5p	Homo sapiens	ITGB1	3688	Homo sapiens	PAR-CLIP	Functional MTI (Weak)	20371350
MIRT567547	hsa-miR-20a-5p	Homo sapiens	FGFR1OP	11116	Homo sapiens	PAR-CLIP	Functional MTI (Weak)	20371350
MIRT567689	hsa-miR-20a-5p	Homo sapiens	EIF4A2	1974	Homo sapiens	PAR-CLIP	Functional MTI (Weak)	20371350
MIRT567850	hsa-miR-20a-5p	Homo sapiens	DCAF8	50717	Homo sapiens	PAR-CLIP	Functional MTI (Weak)	20371350
MIRT567996	hsa-miR-20a-5p	Homo sapiens	COX6B1	1340	Homo sapiens	PAR-CLIP	Functional MTI (Weak)	20371350
MIRT568184	hsa-miR-20a-5p	Homo sapiens	CCDC6	8030	Homo sapiens	PAR-CLIP	Functional MTI (Weak)	20371350
MIRT568274	hsa-miR-20a-5p	Homo sapiens	BICD2	23299	Homo sapiens	PAR-CLIP	Functional MTI (Weak)	20371350
MIRT571019	hsa-miR-20a-5p	Homo sapiens	CKAP2	26586	Homo sapiens	PAR-CLIP	Functional MTI (Weak)	20371350
MIRT571682	hsa-miR-20a-5p	Homo sapiens	RRAS2	22800	Homo sapiens	PAR-CLIP	Functional MTI (Weak)	20371350
MIRT571698	hsa-miR-20a-5p	Homo sapiens	RPRD2	23248	Homo sapiens	PAR-CLIP	Functional MTI (Weak)	20371350
MIRT571728	hsa-miR-20a-5p	Homo sapiens	RPL17-C18orf32	100526842	Homo sapiens	PAR-CLIP	Functional MTI (Weak)	20371350
MIRT571863	hsa-miR-20a-5p	Homo sapiens	NKIRAS1	28512	Homo sapiens	PAR-CLIP	Functional MTI (Weak)	20371350
MIRT572213	hsa-miR-20a-5p	Homo sapiens	C18orf32	497661	Homo sapiens	PAR-CLIP	Functional MTI (Weak)	20371350
MIRT572680	hsa-miR-20a-5p	Homo sapiens	AGMAT	79814	Homo sapiens	PAR-CLIP	Functional MTI (Weak)	20371350
MIRT573920	hsa-miR-20a-5p	Homo sapiens	SNAP47	116841	Homo sapiens	PAR-CLIP	Functional MTI (Weak)	20371350
MIRT608372	hsa-miR-20a-5p	Homo sapiens	PIWIL2	55124	Homo sapiens	HITS-CLIP	Functional MTI (Weak)	24906430
MIRT608752	hsa-miR-20a-5p	Homo sapiens	MYH9	4627	Homo sapiens	HITS-CLIP	Functional MTI (Weak)	24906430
MIRT608978	hsa-miR-20a-5p	Homo sapiens	PRKCB	5579	Homo sapiens	HITS-CLIP	Functional MTI (Weak)	24906430
MIRT611003	hsa-miR-20a-5p	Homo sapiens	BRI3BP	140707	Homo sapiens	HITS-CLIP	Functional MTI (Weak)	23824327
MIRT611840	hsa-miR-20a-5p	Homo sapiens	FEM1A	55527	Homo sapiens	HITS-CLIP	Functional MTI (Weak)	23824327
MIRT612615	hsa-miR-20a-5p	Homo sapiens	RANGAP1	5905	Homo sapiens	HITS-CLIP	Functional MTI (Weak)	23824327
MIRT614267	hsa-miR-20a-5p	Homo sapiens	WDR53	348793	Homo sapiens	HITS-CLIP	Functional MTI (Weak)	23824327
MIRT615180	hsa-miR-20a-5p	Homo sapiens	SPIB	6689	Homo sapiens	HITS-CLIP	Functional MTI (Weak)	23824327
MIRT615451	hsa-miR-20a-5p	Homo sapiens	FAXC	84553	Homo sapiens	HITS-CLIP	Functional MTI (Weak)	23824327
MIRT616176	hsa-miR-20a-5p	Homo sapiens	ELOC	6921	Homo sapiens	HITS-CLIP	Functional MTI (Weak)	23824327
MIRT619845	hsa-miR-20a-5p	Homo sapiens	POLM	27434	Homo sapiens	HITS-CLIP	Functional MTI (Weak)	23824327
MIRT620981	hsa-miR-20a-5p	Homo sapiens	TM4SF5	9032	Homo sapiens	HITS-CLIP	Functional MTI (Weak)	23824327
MIRT624428	hsa-miR-20a-5p	Homo sapiens	CBX8	57332	Homo sapiens	HITS-CLIP	Functional MTI (Weak)	23824327
MIRT625084	hsa-miR-20a-5p	Homo sapiens	C15orf41	84529	Homo sapiens	HITS-CLIP	Functional MTI (Weak)	23824327
MIRT626042	hsa-miR-20a-5p	Homo sapiens	ATAT1	79969	Homo sapiens	HITS-CLIP	Functional MTI (Weak)	23824327
MIRT626225	hsa-miR-20a-5p	Homo sapiens	PNRC1	10957	Homo sapiens	HITS-CLIP	Functional MTI (Weak)	23824327
MIRT626934	hsa-miR-20a-5p	Homo sapiens	HIST1H2BG	8339	Homo sapiens	HITS-CLIP	Functional MTI (Weak)	23824327
MIRT628569	hsa-miR-20a-5p	Homo sapiens	MELK	9833	Homo sapiens	HITS-CLIP	Functional MTI (Weak)	23824327
MIRT633126	hsa-miR-20a-5p	Homo sapiens	CBX5	23468	Homo sapiens	HITS-CLIP	Functional MTI (Weak)	23824327
MIRT634102	hsa-miR-20a-5p	Homo sapiens	APOH	350	Homo sapiens	HITS-CLIP	Functional MTI (Weak)	23824327
MIRT634459	hsa-miR-20a-5p	Homo sapiens	PAK6	56924	Homo sapiens	HITS-CLIP	Functional MTI (Weak)	23824327
MIRT634650	hsa-miR-20a-5p	Homo sapiens	HIP1	3092	Homo sapiens	HITS-CLIP	Functional MTI (Weak)	23824327
MIRT634959	hsa-miR-20a-5p	Homo sapiens	GTF2H2C	728340	Homo sapiens	HITS-CLIP	Functional MTI (Weak)	23824327
MIRT640014	hsa-miR-20a-5p	Homo sapiens	OSTM1	28962	Homo sapiens	HITS-CLIP	Functional MTI (Weak)	23824327
MIRT641710	hsa-miR-20a-5p	Homo sapiens	SPCS1	28972	Homo sapiens	HITS-CLIP	Functional MTI (Weak)	23824327
MIRT645219	hsa-miR-20a-5p	Homo sapiens	POLR3F	10621	Homo sapiens	HITS-CLIP	Functional MTI (Weak)	23824327
MIRT662411	hsa-miR-20a-5p	Homo sapiens	ICA1L	130026	Homo sapiens	HITS-CLIP	Functional MTI (Weak)	23824327
MIRT664232	hsa-miR-20a-5p	Homo sapiens	LSM3	27258	Homo sapiens	HITS-CLIP	Functional MTI (Weak)	23824327
MIRT664398	hsa-miR-20a-5p	Homo sapiens	CYB5A	1528	Homo sapiens	HITS-CLIP	Functional MTI (Weak)	23824327
MIRT664798	hsa-miR-20a-5p	Homo sapiens	LIAS	11019	Homo sapiens	HITS-CLIP	Functional MTI (Weak)	23824327
MIRT673138	hsa-miR-20a-5p	Homo sapiens	MFSD2A	84879	Homo sapiens	HITS-CLIP	Functional MTI (Weak)	23824327
MIRT675843	hsa-miR-20a-5p	Homo sapiens	DHODH	1723	Homo sapiens	HITS-CLIP	Functional MTI (Weak)	23824327
MIRT677159	hsa-miR-20a-5p	Homo sapiens	DEGS1	8560	Homo sapiens	HITS-CLIP	Functional MTI (Weak)	23824327
MIRT677265	hsa-miR-20a-5p	Homo sapiens	C15orf40	123207	Homo sapiens	HITS-CLIP	Functional MTI (Weak)	23824327
MIRT678752	hsa-miR-20a-5p	Homo sapiens	SRCAP	10847	Homo sapiens	HITS-CLIP	Functional MTI (Weak)	23824327
MIRT680378	hsa-miR-20a-5p	Homo sapiens	GATAD1	57798	Homo sapiens	HITS-CLIP	Functional MTI (Weak)	23824327
MIRT680705	hsa-miR-20a-5p	Homo sapiens	ZNF785	146540	Homo sapiens	HITS-CLIP	Functional MTI (Weak)	23706177
MIRT680783	hsa-miR-20a-5p	Homo sapiens	WDR73	84942	Homo sapiens	HITS-CLIP	Functional MTI (Weak)	23706177
MIRT681415	hsa-miR-20a-5p	Homo sapiens	RMND1	55005	Homo sapiens	HITS-CLIP	Functional MTI (Weak)	23706177
MIRT681709	hsa-miR-20a-5p	Homo sapiens	ABI2	10152	Homo sapiens	HITS-CLIP	Functional MTI (Weak)	23706177
MIRT681845	hsa-miR-20a-5p	Homo sapiens	N4BP2L2	10443	Homo sapiens	HITS-CLIP	Functional MTI (Weak)	23706177
MIRT682336	hsa-miR-20a-5p	Homo sapiens	RAB42	115273	Homo sapiens	HITS-CLIP	Functional MTI (Weak)	23706177
MIRT683334	hsa-miR-20a-5p	Homo sapiens	FAAP24	91442	Homo sapiens	HITS-CLIP	Functional MTI (Weak)	23313552
MIRT683404	hsa-miR-20a-5p	Homo sapiens	ESR2	2100	Homo sapiens	HITS-CLIP	Functional MTI (Weak)	23313552
MIRT683508	hsa-miR-20a-5p	Homo sapiens	ZNF7	7553	Homo sapiens	HITS-CLIP	Functional MTI (Weak)	23313552
MIRT683540	hsa-miR-20a-5p	Homo sapiens	C11orf54	28970	Homo sapiens	HITS-CLIP	Functional MTI (Weak)	23313552
MIRT683891	hsa-miR-20a-5p	Homo sapiens	OCIAD1	54940	Homo sapiens	HITS-CLIP	Functional MTI (Weak)	23313552
MIRT683964	hsa-miR-20a-5p	Homo sapiens	MYLK3	91807	Homo sapiens	HITS-CLIP	Functional MTI (Weak)	23313552
MIRT683993	hsa-miR-20a-5p	Homo sapiens	QRFPR	84109	Homo sapiens	HITS-CLIP	Functional MTI (Weak)	23313552
MIRT684096	hsa-miR-20a-5p	Homo sapiens	TLR7	51284	Homo sapiens	HITS-CLIP	Functional MTI (Weak)	23313552
MIRT684149	hsa-miR-20a-5p	Homo sapiens	CEP104	9731	Homo sapiens	HITS-CLIP	Functional MTI (Weak)	23313552
MIRT684374	hsa-miR-20a-5p	Homo sapiens	BCAS4	55653	Homo sapiens	HITS-CLIP	Functional MTI (Weak)	23313552
MIRT684590	hsa-miR-20a-5p	Homo sapiens	ORAI2	80228	Homo sapiens	HITS-CLIP	Functional MTI (Weak)	23313552
MIRT684633	hsa-miR-20a-5p	Homo sapiens	GTF2IRD2B	389524	Homo sapiens	HITS-CLIP	Functional MTI (Weak)	23313552
MIRT684664	hsa-miR-20a-5p	Homo sapiens	PDE4C	5143	Homo sapiens	HITS-CLIP	Functional MTI (Weak)	23313552
MIRT684729	hsa-miR-20a-5p	Homo sapiens	LRRD1	401387	Homo sapiens	HITS-CLIP	Functional MTI (Weak)	23313552
MIRT684758	hsa-miR-20a-5p	Homo sapiens	DNAJB13	374407	Homo sapiens	HITS-CLIP	Functional MTI (Weak)	23313552
MIRT684803	hsa-miR-20a-5p	Homo sapiens	MYO1F	4542	Homo sapiens	HITS-CLIP	Functional MTI (Weak)	23313552
MIRT684935	hsa-miR-20a-5p	Homo sapiens	CD28	940	Homo sapiens	HITS-CLIP	Functional MTI (Weak)	23313552
MIRT685211	hsa-miR-20a-5p	Homo sapiens	DCTN5	84516	Homo sapiens	HITS-CLIP	Functional MTI (Weak)	23313552
MIRT685264	hsa-miR-20a-5p	Homo sapiens	F2RL1	2150	Homo sapiens	HITS-CLIP	Functional MTI (Weak)	23313552
MIRT685332	hsa-miR-20a-5p	Homo sapiens	ASB16	92591	Homo sapiens	HITS-CLIP	Functional MTI (Weak)	23313552
MIRT685367	hsa-miR-20a-5p	Homo sapiens	CCL5	6352	Homo sapiens	HITS-CLIP	Functional MTI (Weak)	23313552
MIRT685535	hsa-miR-20a-5p	Homo sapiens	MSH3	4437	Homo sapiens	HITS-CLIP	Functional MTI (Weak)	23313552
MIRT685594	hsa-miR-20a-5p	Homo sapiens	KCNK6	9424	Homo sapiens	HITS-CLIP	Functional MTI (Weak)	23313552
MIRT685725	hsa-miR-20a-5p	Homo sapiens	BHMT2	23743	Homo sapiens	HITS-CLIP	Functional MTI (Weak)	23313552
MIRT685758	hsa-miR-20a-5p	Homo sapiens	C12orf65	91574	Homo sapiens	HITS-CLIP	Functional MTI (Weak)	23313552
MIRT685799	hsa-miR-20a-5p	Homo sapiens	ZNF426	79088	Homo sapiens	HITS-CLIP	Functional MTI (Weak)	23313552
MIRT685971	hsa-miR-20a-5p	Homo sapiens	PTGIS	5740	Homo sapiens	HITS-CLIP	Functional MTI (Weak)	23313552
MIRT686122	hsa-miR-20a-5p	Homo sapiens	TNIP3	79931	Homo sapiens	HITS-CLIP	Functional MTI (Weak)	23313552
MIRT686172	hsa-miR-20a-5p	Homo sapiens	HS3ST1	9957	Homo sapiens	HITS-CLIP	Functional MTI (Weak)	23313552
MIRT686299	hsa-miR-20a-5p	Homo sapiens	WWC1	23286	Homo sapiens	HITS-CLIP	Functional MTI (Weak)	23313552
MIRT686337	hsa-miR-20a-5p	Homo sapiens	VPS53	55275	Homo sapiens	HITS-CLIP	Functional MTI (Weak)	23313552
MIRT686460	hsa-miR-20a-5p	Homo sapiens	LINC00598	646982	Homo sapiens	HITS-CLIP	Functional MTI (Weak)	23313552
MIRT686504	hsa-miR-20a-5p	Homo sapiens	TRIOBP	11078	Homo sapiens	HITS-CLIP	Functional MTI (Weak)	23313552
MIRT686543	hsa-miR-20a-5p	Homo sapiens	TRAF3IP2	10758	Homo sapiens	HITS-CLIP	Functional MTI (Weak)	23313552
MIRT686598	hsa-miR-20a-5p	Homo sapiens	TMOD3	29766	Homo sapiens	HITS-CLIP	Functional MTI (Weak)	23313552
MIRT686843	hsa-miR-20a-5p	Homo sapiens	SLC7A11	23657	Homo sapiens	HITS-CLIP	Functional MTI (Weak)	23313552
MIRT686896	hsa-miR-20a-5p	Homo sapiens	SLC1A5	6510	Homo sapiens	HITS-CLIP	Functional MTI (Weak)	23313552
MIRT686996	hsa-miR-20a-5p	Homo sapiens	SERINC1	57515	Homo sapiens	HITS-CLIP	Functional MTI (Weak)	23313552
MIRT687060	hsa-miR-20a-5p	Homo sapiens	RNF115	27246	Homo sapiens	HITS-CLIP	Functional MTI (Weak)	23313552
MIRT687095	hsa-miR-20a-5p	Homo sapiens	RABGAP1L	9910	Homo sapiens	HITS-CLIP	Functional MTI (Weak)	23313552
MIRT687270	hsa-miR-20a-5p	Homo sapiens	PDHB	5162	Homo sapiens	HITS-CLIP	Functional MTI (Weak)	23313552
MIRT687666	hsa-miR-20a-5p	Homo sapiens	LRIF1	55791	Homo sapiens	HITS-CLIP	Functional MTI (Weak)	23313552
MIRT687874	hsa-miR-20a-5p	Homo sapiens	ISCA2	122961	Homo sapiens	HITS-CLIP	Functional MTI (Weak)	23313552
MIRT687999	hsa-miR-20a-5p	Homo sapiens	GTF2IRD2	84163	Homo sapiens	HITS-CLIP	Functional MTI (Weak)	23313552
MIRT688139	hsa-miR-20a-5p	Homo sapiens	GEMIN8	54960	Homo sapiens	HITS-CLIP	Functional MTI (Weak)	23313552
MIRT688233	hsa-miR-20a-5p	Homo sapiens	FKBP14	55033	Homo sapiens	HITS-CLIP	Functional MTI (Weak)	23313552
MIRT688291	hsa-miR-20a-5p	Homo sapiens	FAM213A	84293	Homo sapiens	HITS-CLIP	Functional MTI (Weak)	23313552
MIRT688473	hsa-miR-20a-5p	Homo sapiens	DNAJB4	11080	Homo sapiens	HITS-CLIP	Functional MTI (Weak)	23313552
MIRT688522	hsa-miR-20a-5p	Homo sapiens	DDI2	84301	Homo sapiens	HITS-CLIP	Functional MTI (Weak)	23313552
MIRT688682	hsa-miR-20a-5p	Homo sapiens	CPT1A	1374	Homo sapiens	HITS-CLIP	Functional MTI (Weak)	23313552
MIRT688716	hsa-miR-20a-5p	Homo sapiens	CPS1	1373	Homo sapiens	HITS-CLIP	Functional MTI (Weak)	23313552
MIRT688846	hsa-miR-20a-5p	Homo sapiens	CAPZA2	830	Homo sapiens	HITS-CLIP	Functional MTI (Weak)	23313552
MIRT689128	hsa-miR-20a-5p	Homo sapiens	ZBTB25	7597	Homo sapiens	HITS-CLIP	Functional MTI (Weak)	23313552
MIRT689190	hsa-miR-20a-5p	Homo sapiens	ZNF665	79788	Homo sapiens	HITS-CLIP	Functional MTI (Weak)	23313552
MIRT689815	hsa-miR-20a-5p	Homo sapiens	GTF2H3	2967	Homo sapiens	HITS-CLIP	Functional MTI (Weak)	23313552
MIRT689860	hsa-miR-20a-5p	Homo sapiens	HIST1H2BJ	8970	Homo sapiens	HITS-CLIP	Functional MTI (Weak)	23313552
MIRT690755	hsa-miR-20a-5p	Homo sapiens	IRAK4	51135	Homo sapiens	HITS-CLIP	Functional MTI (Weak)	23313552
MIRT691000	hsa-miR-20a-5p	Homo sapiens	ZNF578	147660	Homo sapiens	HITS-CLIP	Functional MTI (Weak)	23313552
MIRT691092	hsa-miR-20a-5p	Homo sapiens	NUGGC	389643	Homo sapiens	HITS-CLIP	Functional MTI (Weak)	23313552
MIRT691349	hsa-miR-20a-5p	Homo sapiens	KIAA1841	84542	Homo sapiens	HITS-CLIP	Functional MTI (Weak)	23313552
MIRT691512	hsa-miR-20a-5p	Homo sapiens	FOXRED2	80020	Homo sapiens	HITS-CLIP	Functional MTI (Weak)	23313552
MIRT691594	hsa-miR-20a-5p	Homo sapiens	CCDC125	202243	Homo sapiens	HITS-CLIP	Functional MTI (Weak)	23313552
MIRT691630	hsa-miR-20a-5p	Homo sapiens	IPP	3652	Homo sapiens	HITS-CLIP	Functional MTI (Weak)	23313552
MIRT692090	hsa-miR-20a-5p	Homo sapiens	ACOT9	23597	Homo sapiens	HITS-CLIP	Functional MTI (Weak)	23313552
MIRT692127	hsa-miR-20a-5p	Homo sapiens	CXorf38	159013	Homo sapiens	HITS-CLIP	Functional MTI (Weak)	23313552
MIRT692336	hsa-miR-20a-5p	Homo sapiens	RFK	55312	Homo sapiens	HITS-CLIP	Functional MTI (Weak)	23313552
MIRT692398	hsa-miR-20a-5p	Homo sapiens	LY6G5B	58496	Homo sapiens	HITS-CLIP	Functional MTI (Weak)	23313552
MIRT692459	hsa-miR-20a-5p	Homo sapiens	METTL8	79828	Homo sapiens	HITS-CLIP	Functional MTI (Weak)	23313552
MIRT692562	hsa-miR-20a-5p	Homo sapiens	PARD3	56288	Homo sapiens	HITS-CLIP	Functional MTI (Weak)	23313552
MIRT692623	hsa-miR-20a-5p	Homo sapiens	GDF5OS	554250	Homo sapiens	HITS-CLIP	Functional MTI (Weak)	23313552
MIRT692804	hsa-miR-20a-5p	Homo sapiens	SYNPO2L	79933	Homo sapiens	HITS-CLIP	Functional MTI (Weak)	23313552
MIRT692835	hsa-miR-20a-5p	Homo sapiens	C1orf50	79078	Homo sapiens	HITS-CLIP	Functional MTI (Weak)	23313552
MIRT692897	hsa-miR-20a-5p	Homo sapiens	RBM41	55285	Homo sapiens	HITS-CLIP	Functional MTI (Weak)	23313552
MIRT693007	hsa-miR-20a-5p	Homo sapiens	LGSN	51557	Homo sapiens	HITS-CLIP	Functional MTI (Weak)	23313552
MIRT693157	hsa-miR-20a-5p	Homo sapiens	THEM4	117145	Homo sapiens	HITS-CLIP	Functional MTI (Weak)	23313552
MIRT693368	hsa-miR-20a-5p	Homo sapiens	RNF34	80196	Homo sapiens	HITS-CLIP	Functional MTI (Weak)	23313552
MIRT694129	hsa-miR-20a-5p	Homo sapiens	ZNF446	55663	Homo sapiens	HITS-CLIP	Functional MTI (Weak)	23313552
MIRT694213	hsa-miR-20a-5p	Homo sapiens	ZNF347	84671	Homo sapiens	HITS-CLIP	Functional MTI (Weak)	23313552
MIRT694679	hsa-miR-20a-5p	Homo sapiens	C14orf119	55017	Homo sapiens	HITS-CLIP	Functional MTI (Weak)	23313552
MIRT694833	hsa-miR-20a-5p	Homo sapiens	STX4	6810	Homo sapiens	HITS-CLIP	Functional MTI (Weak)	23313552
MIRT694955	hsa-miR-20a-5p	Homo sapiens	ANKS4B	257629	Homo sapiens	HITS-CLIP	Functional MTI (Weak)	23313552
MIRT695199	hsa-miR-20a-5p	Homo sapiens	SLC25A33	84275	Homo sapiens	HITS-CLIP	Functional MTI (Weak)	23313552
MIRT695681	hsa-miR-20a-5p	Homo sapiens	MAN2B2	23324	Homo sapiens	HITS-CLIP	Functional MTI (Weak)	23313552
MIRT695852	hsa-miR-20a-5p	Homo sapiens	ABCG8	64241	Homo sapiens	HITS-CLIP	Functional MTI (Weak)	23313552
MIRT695944	hsa-miR-20a-5p	Homo sapiens	ZNF174	7727	Homo sapiens	HITS-CLIP	Functional MTI (Weak)	23313552
MIRT696202	hsa-miR-20a-5p	Homo sapiens	GNB5	10681	Homo sapiens	HITS-CLIP	Functional MTI (Weak)	23313552
MIRT696463	hsa-miR-20a-5p	Homo sapiens	SUGP1	57794	Homo sapiens	HITS-CLIP	Functional MTI (Weak)	23313552
MIRT696879	hsa-miR-20a-5p	Homo sapiens	UBOX5	22888	Homo sapiens	HITS-CLIP	Functional MTI (Weak)	23313552
MIRT696926	hsa-miR-20a-5p	Homo sapiens	CCDC198	55195	Homo sapiens	HITS-CLIP	Functional MTI (Weak)	23313552
MIRT697265	hsa-miR-20a-5p	Homo sapiens	ZYG11A	440590	Homo sapiens	HITS-CLIP	Functional MTI (Weak)	23313552
MIRT697410	hsa-miR-20a-5p	Homo sapiens	ZMAT3	64393	Homo sapiens	HITS-CLIP	Functional MTI (Weak)	23313552
MIRT698004	hsa-miR-20a-5p	Homo sapiens	TSPAN6	7105	Homo sapiens	HITS-CLIP	Functional MTI (Weak)	23313552
MIRT699290	hsa-miR-20a-5p	Homo sapiens	SLC6A4	6532	Homo sapiens	HITS-CLIP	Functional MTI (Weak)	23313552
MIRT699653	hsa-miR-20a-5p	Homo sapiens	SH3BP5	9467	Homo sapiens	HITS-CLIP	Functional MTI (Weak)	23313552
MIRT699715	hsa-miR-20a-5p	Homo sapiens	SF3B3	23450	Homo sapiens	HITS-CLIP	Functional MTI (Weak)	23313552
MIRT700064	hsa-miR-20a-5p	Homo sapiens	RPL14	9045	Homo sapiens	HITS-CLIP	Functional MTI (Weak)	23313552
MIRT700122	hsa-miR-20a-5p	Homo sapiens	RNF19B	127544	Homo sapiens	HITS-CLIP	Functional MTI (Weak)	23313552
MIRT701130	hsa-miR-20a-5p	Homo sapiens	PAPD5	64282	Homo sapiens	HITS-CLIP	Functional MTI (Weak)	23313552
MIRT701314	hsa-miR-20a-5p	Homo sapiens	NUDT3	11165	Homo sapiens	HITS-CLIP	Functional MTI (Weak)	23313552
MIRT701596	hsa-miR-20a-5p	Homo sapiens	MYPN	84665	Homo sapiens	HITS-CLIP	Functional MTI (Weak)	23313552
MIRT702396	hsa-miR-20a-5p	Homo sapiens	KLF10	7071	Homo sapiens	HITS-CLIP	Functional MTI (Weak)	23313552
MIRT702545	hsa-miR-20a-5p	Homo sapiens	KCND3	3752	Homo sapiens	HITS-CLIP	Functional MTI (Weak)	23313552
MIRT703111	hsa-miR-20a-5p	Homo sapiens	GPRIN3	285513	Homo sapiens	HITS-CLIP	Functional MTI (Weak)	23313552
MIRT704130	hsa-miR-20a-5p	Homo sapiens	DRAXIN	374946	Homo sapiens	HITS-CLIP	Functional MTI (Weak)	23313552
MIRT704161	hsa-miR-20a-5p	Homo sapiens	DNAL1	83544	Homo sapiens	HITS-CLIP	Functional MTI (Weak)	23313552
MIRT704217	hsa-miR-20a-5p	Homo sapiens	LDHD	197257	Homo sapiens	HITS-CLIP	Functional MTI (Weak)	23313552
MIRT704783	hsa-miR-20a-5p	Homo sapiens	CDKN2AIPNL	91368	Homo sapiens	HITS-CLIP	Functional MTI (Weak)	23313552
MIRT705104	hsa-miR-20a-5p	Homo sapiens	ABHD18	80167	Homo sapiens	HITS-CLIP	Functional MTI (Weak)	23313552
MIRT705369	hsa-miR-20a-5p	Homo sapiens	ATP1B3	483	Homo sapiens	HITS-CLIP	Functional MTI (Weak)	23313552
MIRT706125	hsa-miR-20a-5p	Homo sapiens	ENTPD4	9583	Homo sapiens	HITS-CLIP	Functional MTI (Weak)	22927820
MIRT706295	hsa-miR-20a-5p	Homo sapiens	SLC35F6	54978	Homo sapiens	HITS-CLIP	Functional MTI (Weak)	22927820
MIRT706331	hsa-miR-20a-5p	Homo sapiens	CCDC30	728621	Homo sapiens	HITS-CLIP	Functional MTI (Weak)	22927820
MIRT706371	hsa-miR-20a-5p	Homo sapiens	STAC2	342667	Homo sapiens	HITS-CLIP	Functional MTI (Weak)	22927820
MIRT706423	hsa-miR-20a-5p	Homo sapiens	HAS2	3037	Homo sapiens	HITS-CLIP	Functional MTI (Weak)	22927820
MIRT706534	hsa-miR-20a-5p	Homo sapiens	MTMR9	66036	Homo sapiens	HITS-CLIP	Functional MTI (Weak)	22927820
MIRT707608	hsa-miR-20a-5p	Homo sapiens	PCNX2	80003	Homo sapiens	HITS-CLIP	Functional MTI (Weak)	21572407
MIRT707836	hsa-miR-20a-5p	Homo sapiens	TMEM133	83935	Homo sapiens	HITS-CLIP	Functional MTI (Weak)	21572407
MIRT708390	hsa-miR-20a-5p	Homo sapiens	CDIPT	10423	Homo sapiens	HITS-CLIP	Functional MTI (Weak)	19536157
MIRT708469	hsa-miR-20a-5p	Homo sapiens	MAPKAPK5	8550	Homo sapiens	HITS-CLIP	Functional MTI (Weak)	19536157
MIRT709092	hsa-miR-20a-5p	Homo sapiens	FAHD1	81889	Homo sapiens	HITS-CLIP	Functional MTI (Weak)	19536157
MIRT709557	hsa-miR-20a-5p	Homo sapiens	ZBED1	9189	Homo sapiens	HITS-CLIP	Functional MTI (Weak)	19536157
MIRT710425	hsa-miR-20a-5p	Homo sapiens	YTHDC1	91746	Homo sapiens	HITS-CLIP	Functional MTI (Weak)	19536157
MIRT711789	hsa-miR-20a-5p	Homo sapiens	RFXAP	5994	Homo sapiens	HITS-CLIP	Functional MTI (Weak)	19536157
MIRT713354	hsa-miR-20a-5p	Homo sapiens	KLRD1	3824	Homo sapiens	HITS-CLIP	Functional MTI (Weak)	19536157
MIRT714326	hsa-miR-20a-5p	Homo sapiens	ZNF454	285676	Homo sapiens	HITS-CLIP	Functional MTI (Weak)	19536157
MIRT716560	hsa-miR-20a-5p	Homo sapiens	GOLGA2	2801	Homo sapiens	HITS-CLIP	Functional MTI (Weak)	19536157
MIRT719091	hsa-miR-20a-5p	Homo sapiens	ACOX1	51	Homo sapiens	HITS-CLIP	Functional MTI (Weak)	19536157
MIRT725227	hsa-miR-20a-5p	Homo sapiens	PEA15	8682	Homo sapiens	HITS-CLIP	Functional MTI (Weak)	19536157
MIRT731268	hsa-miR-20a-5p	Homo sapiens	RB1CC1	9821	Homo sapiens	Luciferase reporter assay	Functional MTI	26829385
MIRT731837	hsa-miR-20a-5p	Homo sapiens	NFKBIB	4793	Homo sapiens	Immunohistochemistry//Luciferase reporter assay//qRT-PCR//Western blot	Functional MTI	26286834
MIRT732249	hsa-miR-20a-5p	Homo sapiens	KIF26B	55083	Homo sapiens	//Luciferase reporter assay//qRT-PCR//Western blot	Functional MTI	27499703
MIRT732435	hsa-miR-20a-5p	Homo sapiens	TIMP2	7077	Homo sapiens	Luciferase reporter assay	Functional MTI	24704830
MIRT732531	hsa-miR-20a-5p	Homo sapiens	PTENP1	11191	Homo sapiens	qRT-PCR	Functional MTI (Weak)	25617127
MIRT732671	hsa-miR-20a-5p	Homo sapiens	NTN4	59277	Homo sapiens	In situ hybridization//Next Generation Sequencing (NGS)//qRT-PCR	Functional MTI (Weak)	26233958
MIRT734034	hsa-miR-20a-5p	Homo sapiens	TGFBR1	7046	Homo sapiens	Immunoblot//Immunofluorescence//Luciferase reporter assay//qRT-PCR	Functional MTI	26729221
MIRT734853	hsa-miR-20a-5p	Homo sapiens	PTPRO	5800	Homo sapiens	Luciferase reporter assay	Functional MTI	27720936
MIRT734854	hsa-miR-20a-5p	Homo sapiens	PPP2R2A	5520	Homo sapiens	Luciferase reporter assay	Functional MTI	27720936
MIRT735333	hsa-miR-20a-5p	Homo sapiens	DAPK3	1613	Homo sapiens	GFP reporter assay//qRT-PCR//Western blot	Functional MTI	26117336
MIRT738870	hsa-miR-20a-5p	Homo sapiens	DCBLD2	131566	Homo sapiens	PAR-CLIP	Functional MTI (Weak)	26701625
MIRT738871	hsa-miR-20a-5p	Homo sapiens	EREG	2069	Homo sapiens	PAR-CLIP	Functional MTI (Weak)	26701625
MIRT738872	hsa-miR-20a-5p	Homo sapiens	GPR183	1880	Homo sapiens	PAR-CLIP	Functional MTI (Weak)	26701625
MIRT738873	hsa-miR-20a-5p	Homo sapiens	MINOS1-NBL1	100532736	Homo sapiens	PAR-CLIP	Functional MTI (Weak)	26701625
MIRT738874	hsa-miR-20a-5p	Homo sapiens	NBL1	4681	Homo sapiens	PAR-CLIP	Functional MTI (Weak)	26701625
MIRT738875	hsa-miR-20a-5p	Homo sapiens	PLEKHM1	9842	Homo sapiens	PAR-CLIP	Functional MTI (Weak)	26701625
MIRT738876	hsa-miR-20a-5p	Homo sapiens	RAB3IP	117177	Homo sapiens	PAR-CLIP	Functional MTI (Weak)	26701625
MIRT738877	hsa-miR-20a-5p	Homo sapiens	SYNJ2BP	55333	Homo sapiens	PAR-CLIP	Functional MTI (Weak)	26701625
MIRT763757	hsa-miR-20a-5p	Homo sapiens	DPP9	91039	Homo sapiens	PAR-CLIP	Functional MTI (Weak)	27292025
MIRT763758	hsa-miR-20a-5p	Homo sapiens	DSTYK	25778	Homo sapiens	PAR-CLIP	Functional MTI (Weak)	27292025
MIRT763759	hsa-miR-20a-5p	Homo sapiens	ISY1	57461	Homo sapiens	PAR-CLIP	Functional MTI (Weak)	27292025
MIRT763760	hsa-miR-20a-5p	Homo sapiens	KPNA6	23633	Homo sapiens	PAR-CLIP	Functional MTI (Weak)	27292025
MIRT763761	hsa-miR-20a-5p	Homo sapiens	NR3C1	2908	Homo sapiens	PAR-CLIP	Functional MTI (Weak)	27292025
MIRT763762	hsa-miR-20a-5p	Homo sapiens	PMAIP1	5366	Homo sapiens	PAR-CLIP	Functional MTI (Weak)	27292025
MIRT763763	hsa-miR-20a-5p	Homo sapiens	SESN1	27244	Homo sapiens	PAR-CLIP	Functional MTI (Weak)	27292025
MIRT763764	hsa-miR-20a-5p	Homo sapiens	SLC12A6	9990	Homo sapiens	PAR-CLIP	Functional MTI (Weak)	27292025
MIRT763765	hsa-miR-20a-5p	Homo sapiens	TRIM65	201292	Homo sapiens	PAR-CLIP	Functional MTI (Weak)	27292025
MIRT784171	hsa-miR-20a-5p	Homo sapiens	ARMT1	79624	Homo sapiens	HITS-CLIP	Functional MTI (Weak)	27418678
MIRT784172	hsa-miR-20a-5p	Homo sapiens	C17orf75	64149	Homo sapiens	HITS-CLIP	Functional MTI (Weak)	27418678
MIRT784173	hsa-miR-20a-5p	Homo sapiens	FAM241A	132720	Homo sapiens	HITS-CLIP	Functional MTI (Weak)	27418678
MIRT784174	hsa-miR-20a-5p	Homo sapiens	LRRC58	116064	Homo sapiens	HITS-CLIP	Functional MTI (Weak)	27418678
MIRT784175	hsa-miR-20a-5p	Homo sapiens	MPPE1	65258	Homo sapiens	HITS-CLIP	Functional MTI (Weak)	27418678
MIRT784176	hsa-miR-20a-5p	Homo sapiens	MRPS10	55173	Homo sapiens	HITS-CLIP	Functional MTI (Weak)	27418678
MIRT784177	hsa-miR-20a-5p	Homo sapiens	OLAH	55301	Homo sapiens	HITS-CLIP	Functional MTI (Weak)	27418678
MIRT784178	hsa-miR-20a-5p	Homo sapiens	SON	6651	Homo sapiens	HITS-CLIP	Functional MTI (Weak)	27418678
MIRT784179	hsa-miR-20a-5p	Homo sapiens	SP2	6668	Homo sapiens	HITS-CLIP	Functional MTI (Weak)	27418678
MIRT784180	hsa-miR-20a-5p	Homo sapiens	WDR92	116143	Homo sapiens	HITS-CLIP	Functional MTI (Weak)	27418678
MIRT784181	hsa-miR-20a-5p	Homo sapiens	ZNF786	136051	Homo sapiens	HITS-CLIP	Functional MTI (Weak)	27418678

## Sheet: overlapping genes
Table S4. List of target genes regulated by miR-20a-5p
No.	miRNA name	gene symbol	Gene Description
1	hsa-miR-20a-5p	AAK1	AP2 associated kinase 1
2	hsa-miR-20a-5p	ABCA1	ATP binding cassette subfamily A member 1
3	hsa-miR-20a-5p	ABHD2	abhydrolase domain containing 2
4	hsa-miR-20a-5p	ABL2	ABL proto-oncogene 2, non-receptor tyrosine kinase
5	hsa-miR-20a-5p	ACBD5	acyl-CoA binding domain containing 5
6	hsa-miR-20a-5p	ACSL4	acyl-CoA synthetase long chain family member 4
7	hsa-miR-20a-5p	AFF1	AF4/FMR2 family member 1
8	hsa-miR-20a-5p	AGFG2	ArfGAP with FG repeats 2
9	hsa-miR-20a-5p	AGO1	argonaute RISC catalytic component 1
10	hsa-miR-20a-5p	AKAP11	A-kinase anchoring protein 11
11	hsa-miR-20a-5p	AKTIP	AKT interacting protein
12	hsa-miR-20a-5p	ANKFY1	ankyrin repeat and FYVE domain containing 1
13	hsa-miR-20a-5p	ANKH	ANKH inorganic pyrophosphate transport regulator
14	hsa-miR-20a-5p	ANKIB1	ankyrin repeat and IBR domain containing 1
15	hsa-miR-20a-5p	ANKRD13C	ankyrin repeat domain 13C
16	hsa-miR-20a-5p	ANKRD33B	ankyrin repeat domain 33B
17	hsa-miR-20a-5p	ANKRD50	ankyrin repeat domain 50
18	hsa-miR-20a-5p	ANKRD52	ankyrin repeat domain 52
19	hsa-miR-20a-5p	AP3D1	adaptor related protein complex 3 subunit delta 1
20	hsa-miR-20a-5p	APP	amyloid beta precursor protein
21	hsa-miR-20a-5p	ARAP2	ArfGAP with RhoGAP domain, ankyrin repeat and PH domain 2
22	hsa-miR-20a-5p	ARHGAP1	Rho GTPase activating protein 1
23	hsa-miR-20a-5p	ARHGAP12	Rho GTPase activating protein 12
24	hsa-miR-20a-5p	ARHGAP35	Rho GTPase activating protein 35
25	hsa-miR-20a-5p	ARHGEF18	Rho/Rac guanine nucleotide exchange factor 18
26	hsa-miR-20a-5p	ARID4B	AT-rich interaction domain 4B
27	hsa-miR-20a-5p	ARL1	ADP ribosylation factor like GTPase 1
28	hsa-miR-20a-5p	ARSJ	arylsulfatase family member J
29	hsa-miR-20a-5p	ATAD2	ATPase family, AAA domain containing 2
30	hsa-miR-20a-5p	ATE1	arginyltransferase 1
31	hsa-miR-20a-5p	ATG14	autophagy related 14
32	hsa-miR-20a-5p	ATG16L1	autophagy related 16 like 1
33	hsa-miR-20a-5p	ATG2B	autophagy related 2B
34	hsa-miR-20a-5p	ATL3	atlastin GTPase 3
35	hsa-miR-20a-5p	ATXN1	ataxin 1
36	hsa-miR-20a-5p	BAMBI	BMP and activin membrane bound inhibitor
37	hsa-miR-20a-5p	BBX	BBX, HMG-box containing
38	hsa-miR-20a-5p	BCL2L11	BCL2 like 11
39	hsa-miR-20a-5p	BMP2	bone morphogenetic protein 2
40	hsa-miR-20a-5p	BMPR2	bone morphogenetic protein receptor type 2
41	hsa-miR-20a-5p	BNIP2	BCL2 interacting protein 2
42	hsa-miR-20a-5p	BRMS1L	BRMS1 like transcriptional repressor
43	hsa-miR-20a-5p	BTBD7	BTB domain containing 7
44	hsa-miR-20a-5p	BTG2	BTG anti-proliferation factor 2
45	hsa-miR-20a-5p	BTG3	BTG anti-proliferation factor 3
46	hsa-miR-20a-5p	C14orf28	chromosome 14 open reading frame 28
47	hsa-miR-20a-5p	C16orf70	chromosome 16 open reading frame 70
48	hsa-miR-20a-5p	C2orf69	chromosome 2 open reading frame 69
49	hsa-miR-20a-5p	C3orf38	chromosome 3 open reading frame 38
50	hsa-miR-20a-5p	C6orf120	chromosome 6 open reading frame 120
51	hsa-miR-20a-5p	C7orf43	chromosome 7 open reading frame 43
52	hsa-miR-20a-5p	CABLES1	Cdk5 and Abl enzyme substrate 1
53	hsa-miR-20a-5p	CADM2	cell adhesion molecule 2
54	hsa-miR-20a-5p	CAMK2N2	calcium/calmodulin dependent protein kinase II inhibitor 2
55	hsa-miR-20a-5p	CAPN15	calpain 15
56	hsa-miR-20a-5p	CAPRIN2	caprin family member 2
57	hsa-miR-20a-5p	CCL1	C-C motif chemokine ligand 1
58	hsa-miR-20a-5p	CCND1	cyclin D1
59	hsa-miR-20a-5p	CCND2	cyclin D2
60	hsa-miR-20a-5p	CCSER2	coiled-coil serine rich protein 2
61	hsa-miR-20a-5p	CDKN1A	cyclin dependent kinase inhibitor 1A
62	hsa-miR-20a-5p	CENPQ	centromere protein Q
63	hsa-miR-20a-5p	CEP120	centrosomal protein 120
64	hsa-miR-20a-5p	CEP170	centrosomal protein 170
65	hsa-miR-20a-5p	CEP97	centrosomal protein 97
66	hsa-miR-20a-5p	CERCAM	cerebral endothelial cell adhesion molecule
67	hsa-miR-20a-5p	CFL2	cofilin 2
68	hsa-miR-20a-5p	CHAF1A	chromatin assembly factor 1 subunit A
69	hsa-miR-20a-5p	CHD9	chromodomain helicase DNA binding protein 9
70	hsa-miR-20a-5p	CHIC1	cysteine rich hydrophobic domain 1
71	hsa-miR-20a-5p	CIT	citron rho-interacting serine/threonine kinase
72	hsa-miR-20a-5p	CLIP4	CAP-Gly domain containing linker protein family member 4
73	hsa-miR-20a-5p	CLOCK	clock circadian regulator
74	hsa-miR-20a-5p	CMPK1	cytidine/uridine monophosphate kinase 1
75	hsa-miR-20a-5p	CMTR2	cap methyltransferase 2
76	hsa-miR-20a-5p	CNOT6L	CCR4-NOT transcription complex subunit 6 like
77	hsa-miR-20a-5p	CNOT7	CCR4-NOT transcription complex subunit 7
78	hsa-miR-20a-5p	CREB1	cAMP responsive element binding protein 1
79	hsa-miR-20a-5p	CRIM1	cysteine rich transmembrane BMP regulator 1
80	hsa-miR-20a-5p	CRK	CRK proto-oncogene, adaptor protein
81	hsa-miR-20a-5p	CRY2	cryptochrome circadian regulator 2
82	hsa-miR-20a-5p	CTSA	cathepsin A
83	hsa-miR-20a-5p	CYBRD1	cytochrome b reductase 1
84	hsa-miR-20a-5p	DCBLD2	discoidin, CUB and LCCL domain containing 2
85	hsa-miR-20a-5p	DDHD1	DDHD domain containing 1
86	hsa-miR-20a-5p	DDX5	DEAD-box helicase 5
87	hsa-miR-20a-5p	DENND5B	DENN domain containing 5B
88	hsa-miR-20a-5p	DNAJB9	DnaJ heat shock protein family (Hsp40) member B9
89	hsa-miR-20a-5p	DNAJC27	DnaJ heat shock protein family (Hsp40) member C27
90	hsa-miR-20a-5p	DNAL1	dynein axonemal light chain 1
91	hsa-miR-20a-5p	DPYSL2	dihydropyrimidinase like 2
92	hsa-miR-20a-5p	DSTYK	dual serine/threonine and tyrosine protein kinase
93	hsa-miR-20a-5p	DUSP2	dual specificity phosphatase 2
94	hsa-miR-20a-5p	DYNC1LI2	dynein cytoplasmic 1 light intermediate chain 2
95	hsa-miR-20a-5p	E2F1	E2F transcription factor 1
96	hsa-miR-20a-5p	E2F2	E2F transcription factor 2
97	hsa-miR-20a-5p	E2F3	E2F transcription factor 3
98	hsa-miR-20a-5p	E2F5	E2F transcription factor 5
99	hsa-miR-20a-5p	EEA1	early endosome antigen 1
100	hsa-miR-20a-5p	EFCAB14	EF-hand calcium binding domain 14
101	hsa-miR-20a-5p	EGLN3	egl-9 family hypoxia inducible factor 3
102	hsa-miR-20a-5p	EGR2	early growth response 2
103	hsa-miR-20a-5p	EIF4G2	eukaryotic translation initiation factor 4 gamma 2
104	hsa-miR-20a-5p	EIF4H	eukaryotic translation initiation factor 4H
105	hsa-miR-20a-5p	EIF5A2	eukaryotic translation initiation factor 5A2
106	hsa-miR-20a-5p	ELAVL2	ELAV like RNA binding protein 2
107	hsa-miR-20a-5p	ELK4	ELK4, ETS transcription factor
108	hsa-miR-20a-5p	ENPP5	ectonucleotide pyrophosphatase/phosphodiesterase 5 (putative)
109	hsa-miR-20a-5p	ENTPD4	ectonucleoside triphosphate diphosphohydrolase 4
110	hsa-miR-20a-5p	EPHA4	EPH receptor A4
111	hsa-miR-20a-5p	EREG	epiregulin
112	hsa-miR-20a-5p	ETV1	ETS variant 1
113	hsa-miR-20a-5p	EZH1	enhancer of zeste 1 polycomb repressive complex 2 subunit
114	hsa-miR-20a-5p	F3	coagulation factor III, tissue factor
115	hsa-miR-20a-5p	FAF2	Fas associated factor family member 2
116	hsa-miR-20a-5p	FAM102A	family with sequence similarity 102 member A
117	hsa-miR-20a-5p	FAM117B	family with sequence similarity 117 member B
118	hsa-miR-20a-5p	FAM126B	family with sequence similarity 126 member B
119	hsa-miR-20a-5p	FAM129A	family with sequence similarity 129 member A
120	hsa-miR-20a-5p	FAM210A	family with sequence similarity 210 member A
121	hsa-miR-20a-5p	FBXL5	F-box and leucine rich repeat protein 5
122	hsa-miR-20a-5p	FBXO21	F-box protein 21
123	hsa-miR-20a-5p	FBXO31	F-box protein 31
124	hsa-miR-20a-5p	FBXO48	F-box protein 48
125	hsa-miR-20a-5p	FCHO2	FCH domain only 2
126	hsa-miR-20a-5p	FEM1B	fem-1 homolog B
127	hsa-miR-20a-5p	FEM1C	fem-1 homolog C
128	hsa-miR-20a-5p	FJX1	four-jointed box kinase 1
129	hsa-miR-20a-5p	FMNL3	formin like 3
130	hsa-miR-20a-5p	FNBP1L	formin binding protein 1 like
131	hsa-miR-20a-5p	FOXJ2	forkhead box J2
132	hsa-miR-20a-5p	FOXJ3	forkhead box J3
133	hsa-miR-20a-5p	FOXK2	forkhead box K2
134	hsa-miR-20a-5p	FRMD6	FERM domain containing 6
135	hsa-miR-20a-5p	FRS2	fibroblast growth factor receptor substrate 2
136	hsa-miR-20a-5p	FYCO1	FYVE and coiled-coil domain containing 1
137	hsa-miR-20a-5p	GAB1	GRB2 associated binding protein 1
138	hsa-miR-20a-5p	GBF1	golgi brefeldin A resistant guanine nucleotide exchange factor 1
139	hsa-miR-20a-5p	GDF11	growth differentiation factor 11
140	hsa-miR-20a-5p	GID4	GID complex subunit 4 homolog
141	hsa-miR-20a-5p	GIGYF1	GRB10 interacting GYF protein 1
142	hsa-miR-20a-5p	GJA1	gap junction protein alpha 1
143	hsa-miR-20a-5p	GNB5	G protein subunit beta 5
144	hsa-miR-20a-5p	GNS	glucosamine (N-acetyl)-6-sulfatase
145	hsa-miR-20a-5p	GOLGA1	golgin A1
146	hsa-miR-20a-5p	GPR137B	G protein-coupled receptor 137B
147	hsa-miR-20a-5p	HAS2	hyaluronan synthase 2
148	hsa-miR-20a-5p	HAUS8	HAUS augmin like complex subunit 8
149	hsa-miR-20a-5p	HBP1	HMG-box transcription factor 1
150	hsa-miR-20a-5p	HECA	hdc homolog, cell cycle regulator
151	hsa-miR-20a-5p	HIF1A	hypoxia inducible factor 1 subunit alpha
152	hsa-miR-20a-5p	HMBOX1	homeobox containing 1
153	hsa-miR-20a-5p	HMGB3	high mobility group box 3
154	hsa-miR-20a-5p	HOOK3	hook microtubule tethering protein 3
155	hsa-miR-20a-5p	HSPA8	heat shock protein family A (Hsp70) member 8
156	hsa-miR-20a-5p	IQSEC1	IQ motif and Sec7 domain 1
157	hsa-miR-20a-5p	ITCH	itchy E3 ubiquitin protein ligase
158	hsa-miR-20a-5p	ITGB8	integrin subunit beta 8
159	hsa-miR-20a-5p	ITPKB	inositol-trisphosphate 3-kinase B
160	hsa-miR-20a-5p	JAK1	Janus kinase 1
[truncated: 233 more rows]
